# Supplementary material for: μ-Chlorido-bis­{[1-benzyl-3-(2,4,6-tri­methyl­phen­yl)imidazol-2-yl­idene-κC]silver(I)} chloride 1,2-di­chloro­ethane hemisolvate
Source: IUCrdata. 2024 Sep 10;9(Pt 9):x240861. doi: 10.1107/S2414314624008617 (PMC11451033; doi:10.1107/S2414314624008617)
Supplement: Supplementary file 1 [file x-09-x240861-sup1.cif]

##############################################################################
#                                                                            #
# This CIF contains the data for a data article accepted for                 #
# publication in IUCrData. It conforms to the requirements of                #
# Notes for Authors for IUCrData, and has been                               #
# peer reviewed under the auspices of IUCrData.                              #
#                                                                            #
# Full details of the Crystallographic Information File format               #
# are given in the paper "The Crystallographic Information File (CIF):       #
# a New Standard Archive File for Crystallography" by S. R. Hall, F. H.      #
# Allen and I. D. Brown [Acta Cryst. (1991), A47, 655-685].                  #
#                                                                            #
# The current version of the core CIF dictionary is obtainable from          #
# ftp://ftp.iucr.org/pub/cif_core.dic.                                       #
#                                                                            #
# Software is freely available for graphical display of the structure(s)     #
# in this CIF. For information consult the CIF software page                 #
# http://www.iucr.org/resources/cif/software.                                #
#                                                                            #
# This file may be used for bona fide research purposes within the           #
# scientific community so long as proper attribution is given to the data    # 
# article from which it was obtained.                                        #
#                                                                            #
##############################################################################
data_I
_audit_creation_method
;
Olex2 1.5
(compiled 2024.02.16 svn.r378c4104 for OlexSys, GUI svn.r6928)
;
_journal_date_recd_electronic     2024-08-09
_journal_date_accepted     2024-08-30
_journal_name_full     'IUCrData'
_journal_year     2024
_journal_volume     9
_journal_issue      1
_journal_page_first     0
_journal_page_last     0
_journal_paper_category     HM
_journal_paper_doi     10.1107/S2414314624008617
_journal_coeditor_code     ZL4077
_publ_contact_author_name     'Kuppuswamy Arumugam'
_publ_contact_author_address
;
Department of Chemistry
Wright State University
3640 Colonel Glenn Hwy
Dayton, OH 45435
;
_publ_contact_author_email     kuppuswamy.arumugam@wright.edu
_publ_contact_author_fax     ?
_publ_contact_author_phone     '9377752511'
_publ_section_title
;\
\m-Chlorido-bis{[1-benzyl-3-(2,4,6-trimethylphenyl)imidazol-2-\
ylidene-\k<i>C</i>]silver(I)}
chloride 1,2-dichloroethane hemisolvate
;
loop_
    _publ_author_name
    _publ_author_footnote
    _publ_author_address
    'Malek, Kotiba' .
;
Department of Chemistry
Wright State University
3640 Colonel Glenn Hwy
Dayton, OH 45435
USA
;
    'Arumugam, Kuppuswamy' .
;
Department of Chemistry
Wright State University
3640 Colonel Glenn Hwy
Dayton, OH 45435
USA
;
_publ_section_synopsis
;
The solid-state structural analysis of the title compound reveals that the two
molecules of bis(1-benzyl-3-mesitylimidazol-2-ylidene)silver are connected
<i>via</i> a bridging chloride atom. The structure also reveals non-classical
intermolecular hydrogen-bonding interactions involving the chloride
counter-anion.
;
_chemical_name_systematic
;\
\m-Chlorido-bis{[1-benzyl-3-(2,4,6-trimethylphenyl)imidazol-\
2-ylidene\k<i>C</i>]silver(I)} chloride 1,2-dichloroethane hemisolvate
;
_chemical_name_common     ?
_chemical_formula_moiety     'C76 H80 Ag2 Cl N8 +, Cl -, 0.5(C2 H4 Cl2)'
_chemical_formula_sum     'C77 H82 Ag2 Cl3 N8'
_chemical_formula_iupac     '[Ag2 (C19 H20 N2)4] Cl, 0.5C2 H4 Cl2'
_chemical_formula_weight     1441.59
_chemical_melting_point     ?
_space_group_crystal_system     monoclinic
_space_group_name_H-M_alt     'P 1 21/c 1'
_space_group_name_Hall     '-P 2ybc'
loop_
    _space_group_symop_operation_xyz
    'x, y, z'
    '-x, y+1/2, -z+1/2'
    '-x, -y, -z'
    'x, -y-1/2, z-1/2'
_cell_length_a     12.7605(2)
_cell_length_b     22.4142(4)
_cell_length_c     25.0233(4)
_cell_angle_alpha     90
_cell_angle_beta     93.0550(10)
_cell_angle_gamma     90
_cell_volume     7146.9(2)
_cell_formula_units_Z     4
_cell_measurement_reflns_used     9034
_cell_measurement_theta_min     2.47
_cell_measurement_theta_max     3.11
_cell_measurement_temperature     110(2)
_exptl_crystal_description     block
_exptl_crystal_colour     colorless
_exptl_crystal_size_max     0.25
_exptl_crystal_size_mid     0.21
_exptl_crystal_size_min     0.2
_exptl_crystal_density_diffrn     1.340
_exptl_crystal_density_meas     ?
_exptl_crystal_density_method     ?
_exptl_crystal_F_000     2980
_exptl_absorpt_coefficient_mu     5.792
_exptl_absorpt_correction_type     analytical
_exptl_absorpt_process_details
;
(CrysAlisPro; Rigaku OD, 2015)
;
_exptl_absorpt_correction_T_min     0.5448
_exptl_absorpt_correction_T_max     0.7457
_diffrn_ambient_temperature     110(2)
_diffrn_source     ?
_diffrn_radiation_type     CuK\a
_diffrn_radiation_wavelength     1.54178
_diffrn_measurement_device_type     'Xcalibur, Sapphire3'
_diffrn_measurement_device     'four-circle diffractometer'
_diffrn_measurement_method     '\w scans'
_diffrn_detector_area_resol_mean     ?
_diffrn_reflns_number     54034
_diffrn_reflns_av_R_equivalents     0.0376
_diffrn_reflns_av_unetI/netI     0.0419
_diffrn_reflns_theta_min     3.468
_diffrn_reflns_theta_max     72.217
_diffrn_reflns_theta_full     67.679
_diffrn_measured_fraction_theta_max     0.996
_diffrn_measured_fraction_theta_full     1.000
_diffrn_reflns_limit_h_min     -11
_diffrn_reflns_limit_h_max     15
_diffrn_reflns_limit_k_min     -24
_diffrn_reflns_limit_k_max     27
_diffrn_reflns_limit_l_min     -30
_diffrn_reflns_limit_l_max     30
_diffrn_standards_number     0
_diffrn_standards_interval_count     0
_diffrn_standards_decay_%     0.01
_refine_special_details
;
Aromatic (C---H) H atoms were added using a riding-model approximation
with C---H bond lengths of 0.95 \%A with <i>U</i>~iso~ (H) = 1.2
<i>U</i>~eq~(C~ar~H). Methyl (CH~3~) H atoms were treated as a rotating group
and added using a riding-model approximation to the carbon atom to which they
are attached. Methyl H atoms were fixed at a distance of 0.98 \%A with
<i>U</i>~iso~ (H) = 1.5 <i>U</i>~eq~(CH~3~). Methylene (CH~2~) H atoms were
added using riding-model approximations with a C---H bond distance of 0.99
\%A.
;
_reflns_number_total     14039
_reflns_number_gt     13203
_reflns_threshold_expression     'I > 2\s(I)'
_refine_ls_structure_factor_coef     Fsqd
_refine_ls_matrix_type     full
_refine_ls_R_factor_all     0.0390
_refine_ls_R_factor_gt     0.0365
_refine_ls_wR_factor_gt     0.0903
_refine_ls_wR_factor_ref     0.0929
_refine_ls_goodness_of_fit_ref     1.059
_refine_ls_restrained_S_all     1.056
_refine_ls_number_reflns     14039
_refine_ls_number_parameters     897
_refine_ls_number_restraints     281
_refine_ls_hydrogen_treatment     constr
_refine_ls_weighting_scheme     calc
_refine_ls_weighting_details
              'w=1/[\s^2^(Fo^2^)+(0.0555P)^2^+3.6026P] where P=(Fo^2^+2Fc^2^)/3'
_atom_sites_solution_hydrogens     geom
_atom_sites_solution_primary     direct
_atom_sites_solution_secondary     difmap
_refine_ls_shift/su_max     0.002
_refine_ls_shift/su_mean     0.000
_refine_diff_density_max     2.119
_refine_diff_density_min     -0.649
_refine_ls_extinction_method     none
_refine_ls_extinction_coef     .
loop_
    _atom_type_symbol
    _atom_type_description
    _atom_type_scat_dispersion_real
    _atom_type_scat_dispersion_imag
    _atom_type_scat_source
    'C' 'C' 0.0181 0.0091
                         'International Tables Vol C Tables 4.2.6.8 and 6.1.1.4'
    'H' 'H' 0.0000 0.0000
                         'International Tables Vol C Tables 4.2.6.8 and 6.1.1.4'
    'Ag' 'Ag' 0.1306 4.2820
                         'International Tables Vol C Tables 4.2.6.8 and 6.1.1.4'
    'Cl' 'Cl' 0.3639 0.7018
                         'International Tables Vol C Tables 4.2.6.8 and 6.1.1.4'
    'N' 'N' 0.0311 0.0180
                         'International Tables Vol C Tables 4.2.6.8 and 6.1.1.4'
_computing_data_collection
;
CrysAlisPro (Rigaku OD, 2015)
;
_computing_cell_refinement
;
CrysAlisPro (Rigaku OD, 2015)
;
_computing_data_reduction
;
CrysAlisPro (Rigaku OD, 2015)
;
_computing_structure_solution
;
SHELXS (Sheldrick, 2008)
;
_computing_structure_refinement
;
<i>SHELXL2019/1</i> (Sheldrick, 2015)
;
_computing_molecular_graphics
;
Mercury 4.0 (Macrae <i>et al.</i>,  2020)
;
_computing_publication_material
;
Olex2 1.5 (Dolomanov <i>et al.</i>,  2009)
;
loop_
    _atom_site_type_symbol
    _atom_site_label
    _atom_site_fract_x
    _atom_site_fract_y
    _atom_site_fract_z
    _atom_site_U_iso_or_equiv
    _atom_site_adp_type
    _atom_site_calc_flag
    _atom_site_occupancy
    _atom_site_disorder_assembly
    _atom_site_disorder_group
    Ag Ag1 0.25650(2) 0.49164(2) 0.33797(2) 0.01912(6) Uani d 1 . .
    Ag Ag2 0.26003(2) 0.73310(2) 0.37289(2) 0.01975(6) Uani d 1 . .
    Cl Cl1 0.26361(4) 0.60834(2) 0.38575(2) 0.02881(12) Uani d 1 . .
    Cl Cl2 0.76215(4) 0.61174(2) 0.38397(2) 0.02090(10) Uani d 1 . .
    N N1 0.50114(15) 0.50958(8) 0.34948(7) 0.0197(4) Uani d 1 . .
    N N2 0.45511(14) 0.42868(8) 0.38637(7) 0.0185(3) Uani d 1 . .
    N N3 0.05469(15) 0.48589(8) 0.26312(8) 0.0211(4) Uani d 1 . .
    N N4 0.01433(15) 0.51172(8) 0.34141(7) 0.0193(4) Uani d 1 . .
    N N5 0.45631(15) 0.76470(8) 0.30943(7) 0.0205(4) Uani d 1 . .
    N N6 0.50338(15) 0.71660(9) 0.37995(7) 0.0211(4) Uani d 1 . .
    N N7 0.06974(15) 0.79873(9) 0.41778(8) 0.0225(4) Uani d 1 . .
    N N8 0.01457(15) 0.72187(9) 0.37458(8) 0.0218(4) Uani d 1 . .
    C C1 0.41603(17) 0.47505(10) 0.35709(8) 0.0187(4) Uani d 1 . .
    C C2 0.59158(18) 0.48536(10) 0.37375(9) 0.0224(4) Uani d 1 . .
    H H2 0.660426 0.501508 0.373856 0.027 Uiso calc 1 . .
    C C3 0.56224(17) 0.43432(11) 0.39716(9) 0.0224(4) Uani d 1 . .
    H H3 0.606450 0.407418 0.417178 0.027 Uiso calc 1 . .
    C C4 0.39110(17) 0.38217(10) 0.40749(8) 0.0187(4) Uani d 1 . .
    C C5 0.37793(19) 0.32912(11) 0.37902(9) 0.0249(5) Uani d 1 . .
    C C6 0.3192(2) 0.28405(11) 0.40114(10) 0.0276(5) Uani d 1 . .
    H H6 0.310208 0.247313 0.382528 0.033 Uiso calc 1 . .
    C C7 0.27347(18) 0.29150(11) 0.44979(9) 0.0249(5) Uani d 1 . .
    C C8 0.28657(17) 0.34547(11) 0.47676(8) 0.0229(4) Uani d 1 . .
    H H8 0.254234 0.351120 0.509711 0.027 Uiso calc 1 . .
    C C9 0.34635(17) 0.39148(10) 0.45631(8) 0.0197(4) Uani d 1 . .
    C C10 0.4275(3) 0.32017(13) 0.32639(11) 0.0388(6) Uani d 1 . .
    H H10A 0.393562 0.346391 0.299338 0.058 Uiso calc 1 . .
    H H10B 0.418929 0.278518 0.315097 0.058 Uiso calc 1 . .
    H H10C 0.502468 0.329787 0.330465 0.058 Uiso calc 1 . .
    C C11 0.2123(2) 0.24108(13) 0.47354(11) 0.0361(6) Uani d 1 . .
    H H11A 0.212994 0.245736 0.512502 0.054 Uiso calc 1 . .
    H H11B 0.244511 0.202866 0.464800 0.054 Uiso calc 1 . .
    H H11C 0.139633 0.241978 0.458708 0.054 Uiso calc 1 . .
    C C12 0.3636(2) 0.44866(12) 0.48676(10) 0.0316(5) Uani d 1 . .
    H H12A 0.438467 0.453327 0.496626 0.047 Uiso calc 1 . .
    H H12B 0.323910 0.447659 0.519230 0.047 Uiso calc 1 . .
    H H12C 0.339534 0.482312 0.464308 0.047 Uiso calc 1 . .
    C C13 0.49867(18) 0.56636(9) 0.32015(9) 0.0216(4) Uani d 1 . .
    H H13A 0.550170 0.594040 0.337756 0.026 Uiso calc 1 . .
    H H13B 0.428173 0.584412 0.322128 0.026 Uiso calc 1 . .
    C C14 0.52324(19) 0.55953(9) 0.26197(9) 0.0226(4) Uani d 1 . .
    C C15 0.6231(2) 0.57206(12) 0.24564(11) 0.0322(5) Uani d 1 . .
    H H15 0.676933 0.583082 0.271447 0.039 Uiso calc 1 . .
    C C16 0.6453(3) 0.56864(14) 0.19173(12) 0.0432(7) Uani d 1 . .
    H H16 0.714000 0.577032 0.180893 0.052 Uiso calc 1 . .
    C C17 0.5665(3) 0.55291(13) 0.15408(11) 0.0439(7) Uani d 1 . .
    H H17 0.580819 0.551430 0.117231 0.053 Uiso calc 1 . .
    C C18 0.4673(3) 0.53941(13) 0.16999(11) 0.0397(6) Uani d 1 . .
    H H18 0.413780 0.528103 0.144145 0.048 Uiso calc 1 . .
    C C19 0.4457(2) 0.54233(12) 0.22396(10) 0.0308(5) Uani d 1 . .
    H H19 0.377575 0.532520 0.234804 0.037 Uiso calc 1 . .
    C C20 0.09670(18) 0.49400(9) 0.31352(9) 0.0196(4) Uani d 1 . .
    C C21 -0.07723(18) 0.51556(10) 0.30951(9) 0.0235(4) Uani d 1 . .
    H H21 -0.144391 0.527346 0.320335 0.028 Uiso calc 1 . .
    C C22 -0.0520(2) 0.49915(11) 0.25977(10) 0.0258(5) Uani d 1 . .
    H H22 -0.098055 0.497096 0.228714 0.031 Uiso calc 1 . .
    C C23 0.11352(18) 0.46358(10) 0.21996(9) 0.0226(4) Uani d 1 . .
    C C24 0.1439(2) 0.50266(11) 0.18046(10) 0.0288(5) Uani d 1 . .
    C C25 0.2013(2) 0.47913(13) 0.13931(11) 0.0349(6) Uani d 1 . .
    H H25 0.221595 0.504744 0.111437 0.042 Uiso calc 1 . .
    C C26 0.2293(2) 0.41914(14) 0.13811(11) 0.0353(6) Uani d 1 . .
    C C27 0.1974(2) 0.38204(12) 0.17792(11) 0.0335(5) Uani d 1 . .
    H H27 0.216216 0.341048 0.177229 0.040 Uiso calc 1 . .
    C C28 0.1380(2) 0.40301(11) 0.21938(10) 0.0278(5) Uani d 1 . .
    C C29 0.1175(3) 0.56839(13) 0.18214(13) 0.0449(7) Uani d 1 . .
    H H29A 0.041118 0.573424 0.180233 0.067 Uiso calc 1 . .
    H H29B 0.147185 0.588618 0.151690 0.067 Uiso calc 1 . .
    H H29C 0.147133 0.585707 0.215589 0.067 Uiso calc 1 . .
    C C30 0.2943(3) 0.39469(16) 0.09405(13) 0.0491(8) Uani d 1 . .
    H H30A 0.263823 0.407707 0.059197 0.074 Uiso calc 1 . .
    H H30B 0.294579 0.351007 0.095605 0.074 Uiso calc 1 . .
    H H30C 0.366370 0.409572 0.098869 0.074 Uiso calc 1 . .
    C C31 0.1033(3) 0.36087(12) 0.26152(13) 0.0417(7) Uani d 1 . .
    H H31A 0.144739 0.367921 0.295015 0.062 Uiso calc 1 . .
    H H31B 0.113539 0.319673 0.249783 0.062 Uiso calc 1 . .
    H H31C 0.028789 0.367497 0.267293 0.062 Uiso calc 1 . .
    C C32 0.01990(18) 0.52358(10) 0.39944(8) 0.0210(4) Uani d 1 . .
    H H32A -0.021671 0.559746 0.406547 0.025 Uiso calc 1 . .
    H H32B 0.093721 0.531671 0.411422 0.025 Uiso calc 1 . .
    C C33 -0.02075(18) 0.47215(10) 0.43157(8) 0.0205(4) Uani d 1 . .
    C C34 0.03972(19) 0.42105(11) 0.44112(10) 0.0286(5) Uani d 1 . .
    H H34 0.105805 0.417284 0.425668 0.034 Uiso calc 1 . .
    C C35 0.0037(2) 0.37566(11) 0.47314(11) 0.0333(5) Uani d 1 . .
    H H35 0.045391 0.341042 0.479654 0.040 Uiso calc 1 . .
    C C36 -0.0929(2) 0.38064(11) 0.49565(9) 0.0300(5) Uani d 1 . .
    H H36 -0.116953 0.349696 0.517853 0.036 Uiso calc 1 . .
    C C37 -0.1542(2) 0.43094(11) 0.48568(9) 0.0261(5) Uani d 1 . .
    H H37 -0.220860 0.434232 0.500615 0.031 Uiso calc 1 . .
    C C38 -0.11791(19) 0.47658(10) 0.45372(8) 0.0222(4) Uani d 1 . .
    H H38 -0.159971 0.511025 0.447036 0.027 Uiso calc 1 . .
    C C39 0.41754(18) 0.73962(9) 0.35341(9) 0.0197(4) Uani d 1 . .
    C C40 0.56418(19) 0.75694(12) 0.30829(10) 0.0260(5) Uani d 1 . .
    H H40 0.608404 0.770335 0.281377 0.031 Uiso calc 1 . .
    C C41 0.59329(19) 0.72658(11) 0.35306(10) 0.0251(5) Uani d 1 . .
    H H41 0.662423 0.714382 0.364024 0.030 Uiso calc 1 . .
    C C42 0.38975(17) 0.79130(10) 0.26771(8) 0.0208(4) Uani d 1 . .
    C C43 0.3758(2) 0.85258(11) 0.26738(9) 0.0254(5) Uani d 1 . .
    C C44 0.3079(2) 0.87696(11) 0.22738(10) 0.0299(5) Uani d 1 . .
    H H44 0.296964 0.918877 0.226316 0.036 Uiso calc 1 . .
    C C45 0.2562(2) 0.84111(12) 0.18926(9) 0.0302(5) Uani d 1 . .
    C C46 0.2743(2) 0.77998(12) 0.19039(9) 0.0278(5) Uani d 1 . .
    H H46 0.240336 0.755401 0.163841 0.033 Uiso calc 1 . .
    C C47 0.34106(18) 0.75395(11) 0.22945(9) 0.0232(4) Uani d 1 . .
    C C48 0.4312(3) 0.89177(12) 0.30863(11) 0.0382(6) Uani d 1 . .
    H H48A 0.507127 0.889639 0.304648 0.057 Uiso calc 1 . .
    H H48B 0.415216 0.878140 0.344499 0.057 Uiso calc 1 . .
    H H48C 0.407498 0.933070 0.303623 0.057 Uiso calc 1 . .
    C C49 0.1799(3) 0.86776(16) 0.14784(12) 0.0445(7) Uani d 1 . .
    H H49A 0.178161 0.843244 0.115376 0.067 Uiso calc 1 . .
    H H49B 0.202271 0.908328 0.139285 0.067 Uiso calc 1 . .
    H H49C 0.109750 0.869045 0.161915 0.067 Uiso calc 1 . .
    C C50 0.3594(2) 0.68754(11) 0.23057(11) 0.0329(5) Uani d 1 . .
    H H50A 0.331122 0.670652 0.262933 0.049 Uiso calc 1 . .
    H H50B 0.434881 0.679496 0.230600 0.049 Uiso calc 1 . .
    H H50C 0.324084 0.669276 0.198900 0.049 Uiso calc 1 . .
    C C51 0.49911(19) 0.68416(11) 0.43059(9) 0.0263(5) Uani d 1 . .
    H H51A 0.566747 0.663624 0.438797 0.032 Uiso calc 0.446(13) A 1
    H H51B 0.443045 0.653621 0.427603 0.032 Uiso calc 0.446(13) A 1
    H H51C 0.568487 0.665685 0.439051 0.032 Uiso calc 0.554(13) A 2
    H H51D 0.447191 0.651509 0.425834 0.032 Uiso calc 0.554(13) A 2
    C C52A 0.477(2) 0.7281(8) 0.4758(8) 0.0306(19) Uani d 0.446(13) A 1
    C C53A 0.4191(10) 0.7132(6) 0.5196(5) 0.043(2) Uani d 0.446(13) A 1
    H H53A 0.385766 0.675254 0.519121 0.052 Uiso calc 0.446(13) A 1
    C C54A 0.4068(10) 0.7489(7) 0.5632(4) 0.048(2) Uani d 0.446(13) A 1
    H H54A 0.364780 0.736519 0.591374 0.058 Uiso calc 0.446(13) A 1
    C C55A 0.4569(10) 0.8035(5) 0.5651(4) 0.049(2) Uani d 0.446(13) A 1
    H H55A 0.451417 0.828630 0.595344 0.059 Uiso calc 0.446(13) A 1
    C C56A 0.5153(10) 0.8216(5) 0.5228(4) 0.046(2) Uani d 0.446(13) A 1
    H H56A 0.550281 0.858996 0.524217 0.055 Uiso calc 0.446(13) A 1
    C C57A 0.5227(16) 0.7848(6) 0.4783(5) 0.034(2) Uani d 0.446(13) A 1
    H H57A 0.559839 0.798675 0.448817 0.041 Uiso calc 0.446(13) A 1
    C C52B 0.4708(18) 0.7213(6) 0.4769(6) 0.0305(16) Uani d 0.554(13) A 2
    C C53B 0.3990(8) 0.6978(4) 0.5104(3) 0.0369(16) Uani d 0.554(13) A 2
    H H53B 0.366095 0.660689 0.502215 0.044 Uiso calc 0.554(13) A 2
    C C54B 0.3752(8) 0.7288(4) 0.5560(3) 0.0461(17) Uani d 0.554(13) A 2
    H H54B 0.327336 0.712149 0.579657 0.055 Uiso calc 0.554(13) A 2
    C C55B 0.4197(8) 0.7834(5) 0.5675(3) 0.0460(18) Uani d 0.554(13) A 2
    H H55B 0.404442 0.803825 0.599372 0.055 Uiso calc 0.554(13) A 2
    C C56B 0.4870(8) 0.8083(4) 0.5322(4) 0.0446(18) Uani d 0.554(13) A 2
    H H56B 0.514633 0.847130 0.538734 0.054 Uiso calc 0.554(13) A 2
    C C57B 0.5144(13) 0.7767(6) 0.4874(5) 0.0384(19) Uani d 0.554(13) A 2
    H H57B 0.562989 0.793219 0.463944 0.046 Uiso calc 0.554(13) A 2
    C C58 0.10313(17) 0.75233(10) 0.38836(9) 0.0210(4) Uani d 1 . .
    C C59 -0.03804(19) 0.79686(12) 0.42260(11) 0.0294(5) Uani d 1 . .
    H H59 -0.079278 0.824304 0.441382 0.035 Uiso calc 1 . .
    C C60 -0.07233(19) 0.74830(12) 0.39529(11) 0.0291(5) Uani d 1 . .
    H H60 -0.142830 0.734764 0.391062 0.035 Uiso calc 1 . .
    C C61 0.13917(18) 0.84400(11) 0.43993(10) 0.0236(4) Uani d 1 . .
    C C62 0.1780(2) 0.88649(11) 0.40505(10) 0.0275(5) Uani d 1 . .
    C C63 0.2491(2) 0.92812(12) 0.42635(11) 0.0336(5) Uani d 1 . .
    H H63 0.276448 0.957406 0.403441 0.040 Uiso calc 1 . .
    C C64 0.2815(2) 0.92812(13) 0.48039(12) 0.0360(6) Uani d 1 . .
    C C65 0.2385(2) 0.88693(13) 0.51405(10) 0.0354(6) Uani d 1 . .
    H H65 0.257943 0.887981 0.551219 0.042 Uiso calc 1 . .
    C C66 0.1669(2) 0.84359(12) 0.49453(10) 0.0283(5) Uani d 1 . .
    C C67 0.1434(2) 0.88746(12) 0.34665(11) 0.0364(6) Uani d 1 . .
    H H67A 0.165768 0.850568 0.329602 0.055 Uiso calc 1 . .
    H H67B 0.175026 0.921770 0.329369 0.055 Uiso calc 1 . .
    H H67C 0.066737 0.890663 0.342947 0.055 Uiso calc 1 . .
    C C68 0.3635(3) 0.97202(18) 0.50161(16) 0.0563(9) Uani d 1 . .
    H H68A 0.369911 0.969524 0.540751 0.084 Uiso calc 1 . .
    H H68B 0.342517 1.012538 0.490904 0.084 Uiso calc 1 . .
    H H68C 0.431151 0.962457 0.486940 0.084 Uiso calc 1 . .
    C C69 0.1239(3) 0.79815(15) 0.53190(11) 0.0406(6) Uani d 1 . .
    H H69A 0.047369 0.802099 0.531808 0.061 Uiso calc 1 . .
    H H69B 0.154248 0.804813 0.568210 0.061 Uiso calc 1 . .
    H H69C 0.141986 0.757970 0.520017 0.061 Uiso calc 1 . .
    C C70 0.00879(18) 0.66948(10) 0.33935(9) 0.0236(4) Uani d 1 . .
    H H70A -0.041346 0.640322 0.353202 0.028 Uiso calc 1 . .
    H H70B 0.078601 0.650183 0.339519 0.028 Uiso calc 1 . .
    C C71 -0.02584(19) 0.68623(10) 0.28266(9) 0.0235(4) Uani d 1 . .
    C C72 -0.1306(2) 0.67892(12) 0.26496(11) 0.0337(5) Uani d 1 . .
    H H72 -0.179734 0.663474 0.288622 0.040 Uiso calc 1 . .
    C C73 -0.1635(2) 0.69413(14) 0.21289(12) 0.0392(6) Uani d 1 . .
    H H73 -0.235068 0.689455 0.201207 0.047 Uiso calc 1 . .
    C C74 -0.0922(3) 0.71609(13) 0.17798(11) 0.0375(6) Uani d 1 . .
    H H74 -0.114459 0.725929 0.142237 0.045 Uiso calc 1 . .
    C C75 0.0119(2) 0.72364(14) 0.19547(11) 0.0377(6) Uani d 1 . .
    H H75 0.060788 0.739088 0.171711 0.045 Uiso calc 1 . .
    C C76 0.0448(2) 0.70883(12) 0.24728(11) 0.0312(5) Uani d 1 . .
    H H76 0.116333 0.714105 0.258851 0.037 Uiso calc 1 . .
    Cl Cl3 0.0888(3) 0.4284(2) -0.0300(3) 0.0605(14) Uani d 0.423(16) B 1
    C C77 0.0185(11) 0.4734(6) 0.0150(5) 0.079(3) Uani d 0.423(16) B 1
    H H77A -0.041789 0.450984 0.028195 0.095 Uiso calc 0.423(16) B 1
    H H77B 0.065000 0.485270 0.046163 0.095 Uiso calc 0.423(16) B 1
    Cl Cl3B 0.0857(6) 0.4297(3) -0.0383(4) 0.123(3) Uani d 0.577(16) B 2
    C C77B 0.0149(8) 0.4967(4) -0.0277(4) 0.075(3) Uani d 0.577(16) B 2
    H H77C 0.058576 0.531196 -0.037272 0.090 Uiso calc 0.577(16) B 2
    H H77D -0.049328 0.497044 -0.051768 0.090 Uiso calc 0.577(16) B 2
loop_
    _atom_site_aniso_label
    _atom_site_aniso_U_11
    _atom_site_aniso_U_22
    _atom_site_aniso_U_33
    _atom_site_aniso_U_12
    _atom_site_aniso_U_13
    _atom_site_aniso_U_23
    Ag1 0.01787(9) 0.02148(9) 0.01785(8) -0.00119(5) -0.00058(6) 0.00167(5)
    Ag2 0.01887(9) 0.02164(9) 0.01876(8) -0.00295(5) 0.00135(6) 0.00269(5)
    Cl1 0.0251(3) 0.0186(2) 0.0431(3) -0.00207(19) 0.0057(2) -0.0027(2)
    Cl2 0.0202(2) 0.0215(2) 0.0210(2) -0.00032(17) 0.00176(17) 0.00138(18)
    N1 0.0206(9) 0.0200(9) 0.0186(8) -0.0013(7) 0.0021(7) -0.0013(7)
    N2 0.0192(8) 0.0203(8) 0.0163(8) -0.0014(7) 0.0026(6) -0.0014(6)
    N3 0.0221(9) 0.0216(9) 0.0193(9) -0.0009(7) -0.0013(7) -0.0043(7)
    N4 0.0207(9) 0.0189(9) 0.0180(8) -0.0017(7) -0.0018(7) -0.0020(6)
    N5 0.0218(9) 0.0230(9) 0.0167(8) -0.0009(7) -0.0003(7) 0.0050(7)
    N6 0.0218(9) 0.0224(9) 0.0186(8) -0.0018(7) -0.0015(7) 0.0042(7)
    N7 0.0208(9) 0.0227(9) 0.0239(9) -0.0029(7) 0.0016(7) 0.0014(7)
    N8 0.0207(9) 0.0217(9) 0.0231(9) -0.0038(7) 0.0006(7) 0.0023(7)
    C1 0.0194(10) 0.0196(9) 0.0173(9) -0.0007(8) 0.0018(7) -0.0020(8)
    C2 0.0193(10) 0.0262(11) 0.0216(10) -0.0019(8) 0.0015(8) -0.0010(8)
    C3 0.0196(10) 0.0264(11) 0.0212(10) 0.0015(8) 0.0011(8) 0.0019(8)
    C4 0.0185(9) 0.0223(10) 0.0151(9) -0.0022(8) -0.0002(7) 0.0024(8)
    C5 0.0288(11) 0.0280(12) 0.0182(10) -0.0054(9) 0.0045(8) -0.0031(8)
    C6 0.0326(12) 0.0275(11) 0.0229(11) -0.0087(10) 0.0027(9) -0.0045(9)
    C7 0.0242(11) 0.0288(12) 0.0218(10) -0.0055(9) 0.0013(8) 0.0062(9)
    C8 0.0216(10) 0.0331(12) 0.0140(9) 0.0025(9) 0.0021(8) 0.0041(8)
    C9 0.0197(10) 0.0239(10) 0.0155(9) 0.0024(8) -0.0006(7) 0.0014(8)
    C10 0.0556(17) 0.0373(14) 0.0249(12) -0.0169(13) 0.0163(12) -0.0115(10)
    C11 0.0389(14) 0.0371(14) 0.0328(13) -0.0119(11) 0.0071(11) 0.0077(11)
    C12 0.0427(14) 0.0291(12) 0.0238(11) -0.0005(11) 0.0105(10) -0.0060(9)
    C13 0.0251(10) 0.0159(9) 0.0241(10) -0.0002(8) 0.0040(8) 0.0002(8)
    C14 0.0310(11) 0.0143(9) 0.0227(10) 0.0016(8) 0.0026(9) 0.0019(8)
    C15 0.0365(13) 0.0322(13) 0.0283(12) -0.0079(10) 0.0061(10) -0.0003(10)
    C16 0.0563(18) 0.0401(15) 0.0350(14) -0.0101(13) 0.0198(13) 0.0008(11)
    C17 0.079(2) 0.0317(14) 0.0220(12) 0.0025(14) 0.0092(13) 0.0018(10)
    C18 0.0587(18) 0.0338(14) 0.0253(12) 0.0068(12) -0.0084(12) -0.0040(10)
    C19 0.0348(13) 0.0272(12) 0.0299(12) 0.0045(10) -0.0032(10) -0.0007(9)
    C20 0.0221(10) 0.0179(9) 0.0186(10) -0.0012(8) -0.0008(8) -0.0007(7)
    C21 0.0219(11) 0.0250(11) 0.0234(11) 0.0014(8) -0.0019(8) -0.0046(8)
    C22 0.0249(11) 0.0279(11) 0.0239(11) 0.0025(9) -0.0061(9) -0.0059(9)
    C23 0.0255(11) 0.0236(11) 0.0185(10) -0.0013(8) -0.0008(8) -0.0066(8)
    C24 0.0364(13) 0.0247(12) 0.0255(11) -0.0018(10) 0.0028(10) -0.0032(9)
    C25 0.0439(15) 0.0361(13) 0.0255(12) -0.0027(12) 0.0087(11) -0.0026(10)
    C26 0.0382(14) 0.0398(14) 0.0281(12) 0.0025(11) 0.0053(10) -0.0125(11)
    C27 0.0399(14) 0.0252(12) 0.0355(13) 0.0042(10) 0.0030(11) -0.0112(10)
    C28 0.0325(12) 0.0234(11) 0.0274(11) 0.0000(9) 0.0010(9) -0.0035(9)
    C29 0.066(2) 0.0253(13) 0.0454(16) 0.0043(13) 0.0186(14) 0.0058(11)
    C30 0.059(2) 0.0523(18) 0.0375(15) 0.0052(15) 0.0176(14) -0.0151(13)
    C31 0.0599(19) 0.0229(12) 0.0432(15) 0.0011(12) 0.0132(13) 0.0017(11)
    C32 0.0252(10) 0.0219(10) 0.0159(9) -0.0031(8) 0.0002(8) -0.0030(8)
    C33 0.0249(10) 0.0194(10) 0.0167(9) -0.0018(8) -0.0035(8) -0.0031(8)
    C34 0.0254(11) 0.0271(12) 0.0332(12) 0.0028(9) 0.0001(9) 0.0001(9)
    C35 0.0389(14) 0.0229(12) 0.0373(13) 0.0044(10) -0.0066(11) 0.0042(10)
    C36 0.0450(14) 0.0243(11) 0.0201(10) -0.0066(10) -0.0043(9) 0.0030(8)
    C37 0.0315(12) 0.0289(12) 0.0180(10) -0.0058(9) 0.0012(8) -0.0027(8)
    C38 0.0277(11) 0.0220(10) 0.0164(9) 0.0007(9) -0.0026(8) -0.0024(8)
    C39 0.0233(10) 0.0179(9) 0.0177(9) -0.0026(8) 0.0000(8) 0.0027(7)
    C40 0.0223(11) 0.0337(12) 0.0225(10) 0.0006(9) 0.0043(8) 0.0063(9)
    C41 0.0204(10) 0.0299(12) 0.0250(11) 0.0014(9) 0.0012(9) 0.0042(9)
    C42 0.0218(10) 0.0237(11) 0.0170(9) 0.0027(8) 0.0027(8) 0.0063(8)
    C43 0.0325(12) 0.0228(11) 0.0214(10) 0.0008(9) 0.0069(9) 0.0044(8)
    C44 0.0409(14) 0.0239(11) 0.0257(11) 0.0110(10) 0.0103(10) 0.0107(9)
    C45 0.0311(12) 0.0389(13) 0.0211(10) 0.0111(10) 0.0066(9) 0.0138(9)
    C46 0.0289(12) 0.0366(13) 0.0178(10) 0.0018(10) 0.0010(9) 0.0039(9)
    C47 0.0237(11) 0.0263(11) 0.0197(10) 0.0005(9) 0.0027(8) 0.0028(8)
    C48 0.0562(17) 0.0247(12) 0.0334(13) -0.0009(12) -0.0009(12) -0.0019(10)
    C49 0.0427(16) 0.0572(19) 0.0333(13) 0.0170(14) 0.0003(12) 0.0190(13)
    C50 0.0403(14) 0.0250(12) 0.0326(12) 0.0009(10) -0.0048(10) -0.0004(9)
    C51 0.0278(11) 0.0291(11) 0.0215(10) -0.0017(9) -0.0034(8) 0.0104(9)
    C52A 0.035(4) 0.040(4) 0.017(3) 0.011(3) 0.003(3) 0.013(3)
    C53A 0.054(4) 0.045(4) 0.030(3) 0.009(3) 0.005(3) 0.011(3)
    C54A 0.064(4) 0.051(5) 0.031(3) 0.003(4) 0.013(3) 0.009(4)
    C55A 0.067(4) 0.048(4) 0.033(3) 0.011(3) 0.008(3) 0.004(3)
    C56A 0.060(4) 0.047(4) 0.030(4) 0.007(3) 0.005(3) -0.001(3)
    C57A 0.045(4) 0.037(4) 0.020(4) 0.005(3) -0.002(3) 0.002(3)
    C52B 0.034(3) 0.035(3) 0.023(3) 0.009(3) -0.005(2) 0.012(3)
    C53B 0.050(3) 0.039(4) 0.023(3) 0.008(3) 0.009(2) 0.012(2)
    C54B 0.066(4) 0.042(4) 0.032(3) 0.011(3) 0.016(3) 0.009(3)
    C55B 0.065(4) 0.048(4) 0.026(2) 0.011(3) 0.013(3) 0.003(3)
    C56B 0.058(4) 0.049(4) 0.028(3) 0.010(3) 0.009(3) -0.001(3)
    C57B 0.045(3) 0.045(4) 0.025(4) 0.006(3) 0.002(3) 0.003(3)
    C58 0.0210(10) 0.0219(10) 0.0199(10) -0.0034(8) -0.0002(8) 0.0052(8)
    C59 0.0227(11) 0.0292(12) 0.0367(13) -0.0021(9) 0.0056(9) -0.0040(10)
    C60 0.0191(11) 0.0318(12) 0.0364(13) -0.0036(9) 0.0018(9) -0.0033(10)
    C61 0.0207(10) 0.0233(11) 0.0269(11) -0.0033(8) 0.0008(8) -0.0006(9)
    C62 0.0298(12) 0.0219(11) 0.0311(12) -0.0008(9) 0.0045(9) 0.0023(9)
    C63 0.0377(13) 0.0260(12) 0.0377(13) -0.0094(10) 0.0077(11) 0.0004(10)
    C64 0.0344(13) 0.0350(13) 0.0386(14) -0.0116(11) 0.0009(11) -0.0089(11)
    C65 0.0385(14) 0.0420(15) 0.0255(12) -0.0070(11) -0.0012(10) -0.0051(11)
    C66 0.0304(12) 0.0298(12) 0.0248(11) -0.0041(10) 0.0024(9) -0.0003(9)
    C67 0.0476(16) 0.0310(13) 0.0304(13) -0.0071(11) -0.0003(11) 0.0086(10)
    C68 0.059(2) 0.055(2) 0.0547(19) -0.0323(17) 0.0014(16) -0.0141(16)
    C69 0.0488(16) 0.0467(16) 0.0263(12) -0.0120(13) 0.0010(11) 0.0054(11)
    C70 0.0249(11) 0.0182(10) 0.0274(11) -0.0038(8) -0.0019(8) 0.0008(8)
    C71 0.0277(11) 0.0162(10) 0.0265(11) -0.0009(8) -0.0009(9) -0.0006(8)
    C72 0.0336(13) 0.0342(13) 0.0326(13) -0.0116(10) -0.0044(10) 0.0083(10)
    C73 0.0380(14) 0.0444(15) 0.0339(13) -0.0128(12) -0.0113(11) 0.0071(12)
    C74 0.0492(16) 0.0386(14) 0.0241(11) -0.0001(12) -0.0034(11) 0.0009(10)
    C75 0.0403(15) 0.0445(15) 0.0291(13) 0.0027(12) 0.0108(11) 0.0019(11)
    C76 0.0282(12) 0.0347(13) 0.0310(12) 0.0021(10) 0.0042(10) -0.0018(10)
    Cl3 0.0393(18) 0.0433(19) 0.099(3) -0.0002(12) 0.0088(14) 0.0211(18)
    C77 0.081(6) 0.067(6) 0.089(6) 0.011(5) 0.006(5) 0.011(5)
    Cl3B 0.136(5) 0.096(4) 0.137(4) -0.012(3) 0.015(3) -0.016(3)
    C77B 0.070(5) 0.066(5) 0.089(5) 0.010(4) 0.001(4) 0.028(4)
_geom_special_details
;
 All esds (except the esd in the dihedral angle between two l.s. planes)
 are estimated using the full covariance matrix.  The cell esds are taken
 into account individually in the estimation of esds in distances, angles
 and torsion angles; correlations between esds in cell parameters are only
 used when they are defined by crystal symmetry.  An approximate (isotropic)
 treatment of cell esds is used for estimating esds involving l.s. planes.
;
loop_
    _geom_bond_atom_site_label_1
    _geom_bond_atom_site_label_2
    _geom_bond_site_symmetry_2
    _geom_bond_distance
    _geom_bond_publ_flag
    Ag1 Cl1 . 2.8755(6) ?
    Ag1 C1 . 2.099(2) ?
    Ag1 C20 . 2.098(2) ?
    Ag2 Cl1 . 2.8149(6) ?
    Ag2 C39 . 2.098(2) ?
    Ag2 C58 . 2.104(2) ?
    N1 C1 . 1.355(3) ?
    N1 C2 . 1.386(3) ?
    N1 C13 . 1.469(3) ?
    N2 C1 . 1.351(3) ?
    N2 C3 . 1.385(3) ?
    N2 C4 . 1.442(3) ?
    N3 C20 . 1.356(3) ?
    N3 C22 . 1.392(3) ?
    N3 C23 . 1.437(3) ?
    N4 C20 . 1.352(3) ?
    N4 C21 . 1.382(3) ?
    N4 C32 . 1.474(3) ?
    N5 C39 . 1.353(3) ?
    N5 C40 . 1.389(3) ?
    N5 C42 . 1.440(3) ?
    N6 C39 . 1.353(3) ?
    N6 C41 . 1.379(3) ?
    N6 C51 . 1.465(3) ?
    N7 C58 . 1.356(3) ?
    N7 C59 . 1.388(3) ?
    N7 C61 . 1.439(3) ?
    N8 C58 . 1.349(3) ?
    N8 C60 . 1.382(3) ?
    N8 C70 . 1.468(3) ?
    C2 H2 . 0.9500 ?
    C2 C3 . 1.348(3) ?
    C3 H3 . 0.9500 ?
    C4 C5 . 1.392(3) ?
    C4 C9 . 1.391(3) ?
    C5 C6 . 1.390(3) ?
    C5 C10 . 1.505(3) ?
    C6 H6 . 0.9500 ?
    C6 C7 . 1.388(3) ?
    C7 C8 . 1.391(4) ?
    C7 C11 . 1.513(3) ?
    C8 H8 . 0.9500 ?
    C8 C9 . 1.396(3) ?
    C9 C12 . 1.501(3) ?
    C10 H10A . 0.9800 ?
    C10 H10B . 0.9800 ?
    C10 H10C . 0.9800 ?
    C11 H11A . 0.9800 ?
    C11 H11B . 0.9800 ?
    C11 H11C . 0.9800 ?
    C12 H12A . 0.9800 ?
    C12 H12B . 0.9800 ?
    C12 H12C . 0.9800 ?
    C13 H13A . 0.9900 ?
    C13 H13B . 0.9900 ?
    C13 C14 . 1.513(3) ?
    C14 C15 . 1.387(4) ?
    C14 C19 . 1.390(4) ?
    C15 H15 . 0.9500 ?
    C15 C16 . 1.395(4) ?
    C16 H16 . 0.9500 ?
    C16 C17 . 1.386(5) ?
    C17 H17 . 0.9500 ?
    C17 C18 . 1.381(5) ?
    C18 H18 . 0.9500 ?
    C18 C19 . 1.394(4) ?
    C19 H19 . 0.9500 ?
    C21 H21 . 0.9500 ?
    C21 C22 . 1.353(3) ?
    C22 H22 . 0.9500 ?
    C23 C24 . 1.391(4) ?
    C23 C28 . 1.393(3) ?
    C24 C25 . 1.398(4) ?
    C24 C29 . 1.512(4) ?
    C25 H25 . 0.9500 ?
    C25 C26 . 1.392(4) ?
    C26 C27 . 1.376(4) ?
    C26 C30 . 1.517(4) ?
    C27 H27 . 0.9500 ?
    C27 C28 . 1.398(4) ?
    C28 C31 . 1.500(4) ?
    C29 H29A . 0.9800 ?
    C29 H29B . 0.9800 ?
    C29 H29C . 0.9800 ?
    C30 H30A . 0.9800 ?
    C30 H30B . 0.9800 ?
    C30 H30C . 0.9800 ?
    C31 H31A . 0.9800 ?
    C31 H31B . 0.9800 ?
    C31 H31C . 0.9800 ?
    C32 H32A . 0.9900 ?
    C32 H32B . 0.9900 ?
    C32 C33 . 1.513(3) ?
    C33 C34 . 1.395(3) ?
    C33 C38 . 1.388(3) ?
    C34 H34 . 0.9500 ?
    C34 C35 . 1.388(4) ?
    C35 H35 . 0.9500 ?
    C35 C36 . 1.386(4) ?
    C36 H36 . 0.9500 ?
    C36 C37 . 1.388(4) ?
    C37 H37 . 0.9500 ?
    C37 C38 . 1.393(3) ?
    C38 H38 . 0.9500 ?
    C40 H40 . 0.9500 ?
    C40 C41 . 1.346(3) ?
    C41 H41 . 0.9500 ?
    C42 C43 . 1.385(3) ?
    C42 C47 . 1.393(3) ?
    C43 C44 . 1.400(4) ?
    C43 C48 . 1.503(4) ?
    C44 H44 . 0.9500 ?
    C44 C45 . 1.387(4) ?
    C45 C46 . 1.390(4) ?
    C45 C49 . 1.507(3) ?
    C46 H46 . 0.9500 ?
    C46 C47 . 1.390(3) ?
    C47 C50 . 1.507(3) ?
    C48 H48A . 0.9800 ?
    C48 H48B . 0.9800 ?
    C48 H48C . 0.9800 ?
    C49 H49A . 0.9800 ?
    C49 H49B . 0.9800 ?
    C49 H49C . 0.9800 ?
    C50 H50A . 0.9800 ?
    C50 H50B . 0.9800 ?
    C50 H50C . 0.9800 ?
    C51 H51A . 0.9900 ?
    C51 H51B . 0.9900 ?
    C51 H51C . 0.9900 ?
    C51 H51D . 0.9900 ?
    C51 C52A . 1.538(10) ?
    C51 C52B . 1.487(8) ?
    C52A C53A . 1.394(11) ?
    C52A C57A . 1.399(11) ?
    C53A H53A . 0.9500 ?
    C53A C54A . 1.371(12) ?
    C54A H54A . 0.9500 ?
    C54A C55A . 1.379(12) ?
    C55A H55A . 0.9500 ?
    C55A C56A . 1.387(11) ?
    C56A H56A . 0.9500 ?
    C56A C57A . 1.392(11) ?
    C57A H57A . 0.9500 ?
    C52B C53B . 1.378(10) ?
    C52B C57B . 1.382(10) ?
    C53B H53B . 0.9500 ?
    C53B C54B . 1.383(9) ?
    C54B H54B . 0.9500 ?
    C54B C55B . 1.372(10) ?
    C55B H55B . 0.9500 ?
    C55B C56B . 1.381(10) ?
    C56B H56B . 0.9500 ?
    C56B C57B . 1.387(9) ?
    C57B H57B . 0.9500 ?
    C59 H59 . 0.9500 ?
    C59 C60 . 1.346(4) ?
    C60 H60 . 0.9500 ?
    C61 C62 . 1.400(3) ?
    C61 C66 . 1.393(3) ?
    C62 C63 . 1.388(4) ?
    C62 C67 . 1.504(4) ?
    C63 H63 . 0.9500 ?
    C63 C64 . 1.393(4) ?
    C64 C65 . 1.382(4) ?
    C64 C68 . 1.512(4) ?
    C65 H65 . 0.9500 ?
    C65 C66 . 1.404(4) ?
    C66 C69 . 1.506(4) ?
    C67 H67A . 0.9800 ?
    C67 H67B . 0.9800 ?
    C67 H67C . 0.9800 ?
    C68 H68A . 0.9800 ?
    C68 H68B . 0.9800 ?
    C68 H68C . 0.9800 ?
    C69 H69A . 0.9800 ?
    C69 H69B . 0.9800 ?
    C69 H69C . 0.9800 ?
    C70 H70A . 0.9900 ?
    C70 H70B . 0.9900 ?
    C70 C71 . 1.511(3) ?
    C71 C72 . 1.396(4) ?
    C71 C76 . 1.392(4) ?
    C72 H72 . 0.9500 ?
    C72 C73 . 1.390(4) ?
    C73 H73 . 0.9500 ?
    C73 C74 . 1.385(4) ?
    C74 H74 . 0.9500 ?
    C74 C75 . 1.386(5) ?
    C75 H75 . 0.9500 ?
    C75 C76 . 1.382(4) ?
    C76 H76 . 0.9500 ?
    Cl3 C77 . 1.790(14) ?
    C77 C77 3_565 1.47(3) ?
    C77 H77A . 0.9900 ?
    C77 H77B . 0.9900 ?
    Cl3B C77B . 1.780(11) ?
    C77B C77B 3_565 1.47(2) ?
    C77B H77C . 0.9900 ?
    C77B H77D . 0.9900 ?
loop_
    _geom_angle_atom_site_label_1
    _geom_angle_atom_site_label_2
    _geom_angle_atom_site_label_3
    _geom_angle_site_symmetry_1
    _geom_angle_site_symmetry_3
    _geom_angle
    _geom_angle_publ_flag
    C1 Ag1 Cl1 . . 93.30(6) ?
    C20 Ag1 Cl1 . . 96.14(6) ?
    C20 Ag1 C1 . . 170.55(8) ?
    C39 Ag2 Cl1 . . 94.92(6) ?
    C39 Ag2 C58 . . 163.97(8) ?
    C58 Ag2 Cl1 . . 101.09(6) ?
    Ag2 Cl1 Ag1 . . 148.90(2) ?
    C1 N1 C2 . . 111.69(19) ?
    C1 N1 C13 . . 124.68(19) ?
    C2 N1 C13 . . 123.62(19) ?
    C1 N2 C3 . . 111.56(18) ?
    C1 N2 C4 . . 123.70(18) ?
    C3 N2 C4 . . 124.53(19) ?
    C20 N3 C22 . . 111.36(19) ?
    C20 N3 C23 . . 123.3(2) ?
    C22 N3 C23 . . 125.28(19) ?
    C20 N4 C21 . . 112.12(19) ?
    C20 N4 C32 . . 124.30(19) ?
    C21 N4 C32 . . 123.54(19) ?
    C39 N5 C40 . . 111.75(19) ?
    C39 N5 C42 . . 122.33(19) ?
    C40 N5 C42 . . 125.72(19) ?
    C39 N6 C41 . . 111.82(19) ?
    C39 N6 C51 . . 123.2(2) ?
    C41 N6 C51 . . 125.0(2) ?
    C58 N7 C59 . . 111.4(2) ?
    C58 N7 C61 . . 123.06(19) ?
    C59 N7 C61 . . 125.5(2) ?
    C58 N8 C60 . . 111.4(2) ?
    C58 N8 C70 . . 125.0(2) ?
    C60 N8 C70 . . 123.5(2) ?
    N1 C1 Ag1 . . 129.90(16) ?
    N2 C1 Ag1 . . 125.80(16) ?
    N2 C1 N1 . . 103.89(18) ?
    N1 C2 H2 . . 126.9 ?
    C3 C2 N1 . . 106.2(2) ?
    C3 C2 H2 . . 126.9 ?
    N2 C3 H3 . . 126.7 ?
    C2 C3 N2 . . 106.7(2) ?
    C2 C3 H3 . . 126.7 ?
    C5 C4 N2 . . 119.04(19) ?
    C9 C4 N2 . . 118.7(2) ?
    C9 C4 C5 . . 122.2(2) ?
    C4 C5 C10 . . 121.1(2) ?
    C6 C5 C4 . . 118.0(2) ?
    C6 C5 C10 . . 120.8(2) ?
    C5 C6 H6 . . 119.2 ?
    C7 C6 C5 . . 121.5(2) ?
    C7 C6 H6 . . 119.2 ?
    C6 C7 C8 . . 119.0(2) ?
    C6 C7 C11 . . 120.3(2) ?
    C8 C7 C11 . . 120.7(2) ?
    C7 C8 H8 . . 119.4 ?
    C7 C8 C9 . . 121.2(2) ?
    C9 C8 H8 . . 119.4 ?
    C4 C9 C8 . . 118.0(2) ?
    C4 C9 C12 . . 121.2(2) ?
    C8 C9 C12 . . 120.8(2) ?
    C5 C10 H10A . . 109.5 ?
    C5 C10 H10B . . 109.5 ?
    C5 C10 H10C . . 109.5 ?
    H10A C10 H10B . . 109.5 ?
    H10A C10 H10C . . 109.5 ?
    H10B C10 H10C . . 109.5 ?
    C7 C11 H11A . . 109.5 ?
    C7 C11 H11B . . 109.5 ?
    C7 C11 H11C . . 109.5 ?
    H11A C11 H11B . . 109.5 ?
    H11A C11 H11C . . 109.5 ?
    H11B C11 H11C . . 109.5 ?
    C9 C12 H12A . . 109.5 ?
    C9 C12 H12B . . 109.5 ?
    C9 C12 H12C . . 109.5 ?
    H12A C12 H12B . . 109.5 ?
    H12A C12 H12C . . 109.5 ?
    H12B C12 H12C . . 109.5 ?
    N1 C13 H13A . . 108.9 ?
    N1 C13 H13B . . 108.9 ?
    N1 C13 C14 . . 113.15(18) ?
    H13A C13 H13B . . 107.8 ?
    C14 C13 H13A . . 108.9 ?
    C14 C13 H13B . . 108.9 ?
    C15 C14 C13 . . 120.2(2) ?
    C15 C14 C19 . . 119.1(2) ?
    C19 C14 C13 . . 120.7(2) ?
    C14 C15 H15 . . 119.6 ?
    C14 C15 C16 . . 120.7(3) ?
    C16 C15 H15 . . 119.6 ?
    C15 C16 H16 . . 120.2 ?
    C17 C16 C15 . . 119.6(3) ?
    C17 C16 H16 . . 120.2 ?
    C16 C17 H17 . . 119.9 ?
    C18 C17 C16 . . 120.2(3) ?
    C18 C17 H17 . . 119.9 ?
    C17 C18 H18 . . 120.0 ?
    C17 C18 C19 . . 120.1(3) ?
    C19 C18 H18 . . 120.0 ?
    C14 C19 C18 . . 120.3(3) ?
    C14 C19 H19 . . 119.8 ?
    C18 C19 H19 . . 119.8 ?
    N3 C20 Ag1 . . 126.71(17) ?
    N4 C20 Ag1 . . 128.83(16) ?
    N4 C20 N3 . . 103.88(19) ?
    N4 C21 H21 . . 126.9 ?
    C22 C21 N4 . . 106.2(2) ?
    C22 C21 H21 . . 126.9 ?
    N3 C22 H22 . . 126.8 ?
    C21 C22 N3 . . 106.4(2) ?
    C21 C22 H22 . . 126.8 ?
    C24 C23 N3 . . 119.4(2) ?
    C24 C23 C28 . . 122.3(2) ?
    C28 C23 N3 . . 118.2(2) ?
    C23 C24 C25 . . 117.6(2) ?
    C23 C24 C29 . . 121.5(2) ?
    C25 C24 C29 . . 120.9(3) ?
    C24 C25 H25 . . 119.1 ?
    C26 C25 C24 . . 121.7(3) ?
    C26 C25 H25 . . 119.1 ?
    C25 C26 C30 . . 121.1(3) ?
    C27 C26 C25 . . 118.8(2) ?
    C27 C26 C30 . . 120.2(3) ?
    C26 C27 H27 . . 119.1 ?
    C26 C27 C28 . . 121.8(2) ?
    C28 C27 H27 . . 119.1 ?
    C23 C28 C27 . . 117.8(2) ?
    C23 C28 C31 . . 122.1(2) ?
    C27 C28 C31 . . 120.1(2) ?
    C24 C29 H29A . . 109.5 ?
    C24 C29 H29B . . 109.5 ?
    C24 C29 H29C . . 109.5 ?
    H29A C29 H29B . . 109.5 ?
    H29A C29 H29C . . 109.5 ?
    H29B C29 H29C . . 109.5 ?
    C26 C30 H30A . . 109.5 ?
    C26 C30 H30B . . 109.5 ?
    C26 C30 H30C . . 109.5 ?
    H30A C30 H30B . . 109.5 ?
    H30A C30 H30C . . 109.5 ?
    H30B C30 H30C . . 109.5 ?
    C28 C31 H31A . . 109.5 ?
    C28 C31 H31B . . 109.5 ?
    C28 C31 H31C . . 109.5 ?
    H31A C31 H31B . . 109.5 ?
    H31A C31 H31C . . 109.5 ?
    H31B C31 H31C . . 109.5 ?
    N4 C32 H32A . . 109.0 ?
    N4 C32 H32B . . 109.0 ?
    N4 C32 C33 . . 112.72(18) ?
    H32A C32 H32B . . 107.8 ?
    C33 C32 H32A . . 109.0 ?
    C33 C32 H32B . . 109.0 ?
    C34 C33 C32 . . 121.0(2) ?
    C38 C33 C32 . . 119.8(2) ?
    C38 C33 C34 . . 119.2(2) ?
    C33 C34 H34 . . 119.9 ?
    C35 C34 C33 . . 120.2(2) ?
    C35 C34 H34 . . 119.9 ?
    C34 C35 H35 . . 119.9 ?
    C36 C35 C34 . . 120.3(2) ?
    C36 C35 H35 . . 119.9 ?
    C35 C36 H36 . . 120.1 ?
    C35 C36 C37 . . 119.8(2) ?
    C37 C36 H36 . . 120.1 ?
    C36 C37 H37 . . 120.1 ?
    C36 C37 C38 . . 119.9(2) ?
    C38 C37 H37 . . 120.1 ?
    C33 C38 C37 . . 120.5(2) ?
    C33 C38 H38 . . 119.7 ?
    C37 C38 H38 . . 119.7 ?
    N5 C39 Ag2 . . 127.91(16) ?
    N6 C39 Ag2 . . 128.31(16) ?
    N6 C39 N5 . . 103.66(19) ?
    N5 C40 H40 . . 127.0 ?
    C41 C40 N5 . . 106.0(2) ?
    C41 C40 H40 . . 127.0 ?
    N6 C41 H41 . . 126.6 ?
    C40 C41 N6 . . 106.8(2) ?
    C40 C41 H41 . . 126.6 ?
    C43 C42 N5 . . 119.1(2) ?
    C43 C42 C47 . . 122.6(2) ?
    C47 C42 N5 . . 118.3(2) ?
    C42 C43 C44 . . 117.8(2) ?
    C42 C43 C48 . . 121.3(2) ?
    C44 C43 C48 . . 120.9(2) ?
    C43 C44 H44 . . 119.4 ?
    C45 C44 C43 . . 121.3(2) ?
    C45 C44 H44 . . 119.4 ?
    C44 C45 C46 . . 119.0(2) ?
    C44 C45 C49 . . 120.6(3) ?
    C46 C45 C49 . . 120.4(3) ?
    C45 C46 H46 . . 119.2 ?
    C45 C46 C47 . . 121.6(2) ?
    C47 C46 H46 . . 119.2 ?
    C42 C47 C50 . . 121.2(2) ?
    C46 C47 C42 . . 117.7(2) ?
    C46 C47 C50 . . 121.1(2) ?
    C43 C48 H48A . . 109.5 ?
    C43 C48 H48B . . 109.5 ?
    C43 C48 H48C . . 109.5 ?
    H48A C48 H48B . . 109.5 ?
    H48A C48 H48C . . 109.5 ?
    H48B C48 H48C . . 109.5 ?
    C45 C49 H49A . . 109.5 ?
    C45 C49 H49B . . 109.5 ?
    C45 C49 H49C . . 109.5 ?
    H49A C49 H49B . . 109.5 ?
    H49A C49 H49C . . 109.5 ?
    H49B C49 H49C . . 109.5 ?
    C47 C50 H50A . . 109.5 ?
    C47 C50 H50B . . 109.5 ?
    C47 C50 H50C . . 109.5 ?
    H50A C50 H50B . . 109.5 ?
    H50A C50 H50C . . 109.5 ?
    H50B C50 H50C . . 109.5 ?
    N6 C51 H51A . . 109.8 ?
    N6 C51 H51B . . 109.8 ?
    N6 C51 H51C . . 108.6 ?
    N6 C51 H51D . . 108.6 ?
    N6 C51 C52A . . 109.6(9) ?
    N6 C51 C52B . . 114.7(8) ?
    H51A C51 H51B . . 108.2 ?
    H51C C51 H51D . . 107.6 ?
    C52A C51 H51A . . 109.8 ?
    C52A C51 H51B . . 109.8 ?
    C52B C51 H51C . . 108.6 ?
    C52B C51 H51D . . 108.6 ?
    C53A C52A C51 . . 123.3(10) ?
    C53A C52A C57A . . 114.9(9) ?
    C57A C52A C51 . . 121.5(10) ?
    C52A C53A H53A . . 117.5 ?
    C54A C53A C52A . . 125.0(10) ?
    C54A C53A H53A . . 117.5 ?
    C53A C54A H54A . . 120.9 ?
    C53A C54A C55A . . 118.2(9) ?
    C55A C54A H54A . . 120.9 ?
    C54A C55A H55A . . 120.0 ?
    C54A C55A C56A . . 120.0(8) ?
    C56A C55A H55A . . 120.0 ?
    C55A C56A H56A . . 120.0 ?
    C55A C56A C57A . . 119.9(9) ?
    C57A C56A H56A . . 120.0 ?
    C52A C57A H57A . . 119.1 ?
    C56A C57A C52A . . 121.8(10) ?
    C56A C57A H57A . . 119.1 ?
    C53B C52B C51 . . 117.2(8) ?
    C53B C52B C57B . . 120.1(7) ?
    C57B C52B C51 . . 122.6(9) ?
    C52B C53B H53B . . 120.3 ?
    C52B C53B C54B . . 119.5(7) ?
    C54B C53B H53B . . 120.3 ?
    C53B C54B H54B . . 119.6 ?
    C55B C54B C53B . . 120.9(7) ?
    C55B C54B H54B . . 119.6 ?
    C54B C55B H55B . . 120.3 ?
    C54B C55B C56B . . 119.4(6) ?
    C56B C55B H55B . . 120.3 ?
    C55B C56B H56B . . 119.9 ?
    C55B C56B C57B . . 120.2(8) ?
    C57B C56B H56B . . 119.9 ?
    C52B C57B C56B . . 119.7(9) ?
    C52B C57B H57B . . 120.1 ?
    C56B C57B H57B . . 120.1 ?
    N7 C58 Ag2 . . 125.92(16) ?
    N8 C58 Ag2 . . 129.91(18) ?
    N8 C58 N7 . . 104.11(19) ?
    N7 C59 H59 . . 127.0 ?
    C60 C59 N7 . . 106.1(2) ?
    C60 C59 H59 . . 127.0 ?
    N8 C60 H60 . . 126.5 ?
    C59 C60 N8 . . 106.9(2) ?
    C59 C60 H60 . . 126.5 ?
    C62 C61 N7 . . 118.1(2) ?
    C66 C61 N7 . . 119.5(2) ?
    C66 C61 C62 . . 122.4(2) ?
    C61 C62 C67 . . 121.3(2) ?
    C63 C62 C61 . . 117.6(2) ?
    C63 C62 C67 . . 121.0(2) ?
    C62 C63 H63 . . 119.1 ?
    C62 C63 C64 . . 121.8(2) ?
    C64 C63 H63 . . 119.1 ?
    C63 C64 C68 . . 120.3(3) ?
    C65 C64 C63 . . 119.0(2) ?
    C65 C64 C68 . . 120.7(3) ?
    C64 C65 H65 . . 119.3 ?
    C64 C65 C66 . . 121.5(2) ?
    C66 C65 H65 . . 119.3 ?
    C61 C66 C65 . . 117.6(2) ?
    C61 C66 C69 . . 122.1(2) ?
    C65 C66 C69 . . 120.3(2) ?
    C62 C67 H67A . . 109.5 ?
    C62 C67 H67B . . 109.5 ?
    C62 C67 H67C . . 109.5 ?
    H67A C67 H67B . . 109.5 ?
    H67A C67 H67C . . 109.5 ?
    H67B C67 H67C . . 109.5 ?
    C64 C68 H68A . . 109.5 ?
    C64 C68 H68B . . 109.5 ?
    C64 C68 H68C . . 109.5 ?
    H68A C68 H68B . . 109.5 ?
    H68A C68 H68C . . 109.5 ?
    H68B C68 H68C . . 109.5 ?
    C66 C69 H69A . . 109.5 ?
    C66 C69 H69B . . 109.5 ?
    C66 C69 H69C . . 109.5 ?
    H69A C69 H69B . . 109.5 ?
    H69A C69 H69C . . 109.5 ?
    H69B C69 H69C . . 109.5 ?
    N8 C70 H70A . . 109.3 ?
    N8 C70 H70B . . 109.3 ?
    N8 C70 C71 . . 111.58(18) ?
    H70A C70 H70B . . 108.0 ?
    C71 C70 H70A . . 109.3 ?
    C71 C70 H70B . . 109.3 ?
    C72 C71 C70 . . 119.7(2) ?
    C76 C71 C70 . . 121.4(2) ?
    C76 C71 C72 . . 118.9(2) ?
    C71 C72 H72 . . 119.8 ?
    C73 C72 C71 . . 120.3(3) ?
    C73 C72 H72 . . 119.8 ?
    C72 C73 H73 . . 119.9 ?
    C74 C73 C72 . . 120.2(3) ?
    C74 C73 H73 . . 119.9 ?
    C73 C74 H74 . . 120.2 ?
    C73 C74 C75 . . 119.7(3) ?
    C75 C74 H74 . . 120.2 ?
    C74 C75 H75 . . 119.8 ?
    C76 C75 C74 . . 120.4(3) ?
    C76 C75 H75 . . 119.8 ?
    C71 C76 H76 . . 119.7 ?
    C75 C76 C71 . . 120.6(3) ?
    C75 C76 H76 . . 119.7 ?
    Cl3 C77 H77A . . 110.3 ?
    Cl3 C77 H77B . . 110.3 ?
    C77 C77 Cl3 3_565 . 107.0(12) ?
    C77 C77 H77A 3_565 . 110.3 ?
    C77 C77 H77B 3_565 . 110.3 ?
    H77A C77 H77B . . 108.6 ?
    Cl3B C77B H77C . . 109.1 ?
    Cl3B C77B H77D . . 109.1 ?
    C77B C77B Cl3B 3_565 . 112.6(9) ?
    C77B C77B H77C 3_565 . 109.1 ?
    C77B C77B H77D 3_565 . 109.1 ?
    H77C C77B H77D . . 107.8 ?
loop_
    _geom_torsion_atom_site_label_1
    _geom_torsion_atom_site_label_2
    _geom_torsion_atom_site_label_3
    _geom_torsion_atom_site_label_4
    _geom_torsion_site_symmetry_1
    _geom_torsion_site_symmetry_2
    _geom_torsion_site_symmetry_3
    _geom_torsion_site_symmetry_4
    _geom_torsion
    _geom_torsion_publ_flag
    N1 C2 C3 N2 . . . . 0.2(2) ?
    N1 C13 C14 C15 . . . . -99.3(3) ?
    N1 C13 C14 C19 . . . . 82.5(3) ?
    N2 C4 C5 C6 . . . . 177.6(2) ?
    N2 C4 C5 C10 . . . . -1.2(4) ?
    N2 C4 C9 C8 . . . . -178.58(19) ?
    N2 C4 C9 C12 . . . . 0.1(3) ?
    N3 C23 C24 C25 . . . . 179.8(2) ?
    N3 C23 C24 C29 . . . . 0.7(4) ?
    N3 C23 C28 C27 . . . . -178.5(2) ?
    N3 C23 C28 C31 . . . . 1.1(4) ?
    N4 C21 C22 N3 . . . . -0.1(3) ?
    N4 C32 C33 C34 . . . . 76.8(3) ?
    N4 C32 C33 C38 . . . . -105.8(2) ?
    N5 C40 C41 N6 . . . . 0.2(3) ?
    N5 C42 C43 C44 . . . . -177.9(2) ?
    N5 C42 C43 C48 . . . . 1.9(3) ?
    N5 C42 C47 C46 . . . . 178.0(2) ?
    N5 C42 C47 C50 . . . . -1.6(3) ?
    N6 C51 C52A C53A . . . . 147(2) ?
    N6 C51 C52A C57A . . . . -39(3) ?
    N6 C51 C52B C53B . . . . 135.9(14) ?
    N6 C51 C52B C57B . . . . -45(2) ?
    N7 C59 C60 N8 . . . . 0.0(3) ?
    N7 C61 C62 C63 . . . . -176.8(2) ?
    N7 C61 C62 C67 . . . . 3.8(4) ?
    N7 C61 C66 C65 . . . . 177.2(2) ?
    N7 C61 C66 C69 . . . . -1.9(4) ?
    N8 C70 C71 C72 . . . . -98.4(3) ?
    N8 C70 C71 C76 . . . . 81.7(3) ?
    C1 N1 C2 C3 . . . . 0.0(3) ?
    C1 N1 C13 C14 . . . . -94.7(3) ?
    C1 N2 C3 C2 . . . . -0.4(3) ?
    C1 N2 C4 C5 . . . . 96.2(3) ?
    C1 N2 C4 C9 . . . . -85.1(3) ?
    C2 N1 C1 Ag1 . . . . 172.57(16) ?
    C2 N1 C1 N2 . . . . -0.3(2) ?
    C2 N1 C13 C14 . . . . 86.6(3) ?
    C3 N2 C1 Ag1 . . . . -172.80(15) ?
    C3 N2 C1 N1 . . . . 0.4(2) ?
    C3 N2 C4 C5 . . . . -89.5(3) ?
    C3 N2 C4 C9 . . . . 89.2(3) ?
    C4 N2 C1 Ag1 . . . . 2.1(3) ?
    C4 N2 C1 N1 . . . . 175.35(18) ?
    C4 N2 C3 C2 . . . . -175.3(2) ?
    C4 C5 C6 C7 . . . . 0.9(4) ?
    C5 C4 C9 C8 . . . . 0.1(3) ?
    C5 C4 C9 C12 . . . . 178.8(2) ?
    C5 C6 C7 C8 . . . . 0.3(4) ?
    C5 C6 C7 C11 . . . . -178.5(2) ?
    C6 C7 C8 C9 . . . . -1.3(4) ?
    C7 C8 C9 C4 . . . . 1.1(3) ?
    C7 C8 C9 C12 . . . . -177.6(2) ?
    C9 C4 C5 C6 . . . . -1.0(4) ?
    C9 C4 C5 C10 . . . . -179.8(2) ?
    C10 C5 C6 C7 . . . . 179.6(3) ?
    C11 C7 C8 C9 . . . . 177.4(2) ?
    C13 N1 C1 Ag1 . . . . -6.3(3) ?
    C13 N1 C1 N2 . . . . -179.10(18) ?
    C13 N1 C2 C3 . . . . 178.86(19) ?
    C13 C14 C15 C16 . . . . -177.0(3) ?
    C13 C14 C19 C18 . . . . 176.4(2) ?
    C14 C15 C16 C17 . . . . 0.4(5) ?
    C15 C14 C19 C18 . . . . -1.8(4) ?
    C15 C16 C17 C18 . . . . -1.5(5) ?
    C16 C17 C18 C19 . . . . 0.9(4) ?
    C17 C18 C19 C14 . . . . 0.8(4) ?
    C19 C14 C15 C16 . . . . 1.2(4) ?
    C20 N3 C22 C21 . . . . -0.4(3) ?
    C20 N3 C23 C24 . . . . -105.6(3) ?
    C20 N3 C23 C28 . . . . 74.5(3) ?
    C20 N4 C21 C22 . . . . 0.6(3) ?
    C20 N4 C32 C33 . . . . -99.9(2) ?
    C21 N4 C20 Ag1 . . . . 170.81(16) ?
    C21 N4 C20 N3 . . . . -0.8(2) ?
    C21 N4 C32 C33 . . . . 77.8(3) ?
    C22 N3 C20 Ag1 . . . . -171.10(16) ?
    C22 N3 C20 N4 . . . . 0.7(2) ?
    C22 N3 C23 C24 . . . . 77.7(3) ?
    C22 N3 C23 C28 . . . . -102.3(3) ?
    C23 N3 C20 Ag1 . . . . 11.7(3) ?
    C23 N3 C20 N4 . . . . -176.4(2) ?
    C23 N3 C22 C21 . . . . 176.7(2) ?
    C23 C24 C25 C26 . . . . -1.4(4) ?
    C24 C23 C28 C27 . . . . 1.5(4) ?
    C24 C23 C28 C31 . . . . -178.8(3) ?
    C24 C25 C26 C27 . . . . 1.6(4) ?
    C24 C25 C26 C30 . . . . -178.2(3) ?
    C25 C26 C27 C28 . . . . -0.1(4) ?
    C26 C27 C28 C23 . . . . -1.4(4) ?
    C26 C27 C28 C31 . . . . 179.0(3) ?
    C28 C23 C24 C25 . . . . -0.2(4) ?
    C28 C23 C24 C29 . . . . -179.4(3) ?
    C29 C24 C25 C26 . . . . 177.8(3) ?
    C30 C26 C27 C28 . . . . 179.6(3) ?
    C32 N4 C20 Ag1 . . . . -11.3(3) ?
    C32 N4 C20 N3 . . . . 177.14(19) ?
    C32 N4 C21 C22 . . . . -177.4(2) ?
    C32 C33 C34 C35 . . . . 176.4(2) ?
    C32 C33 C38 C37 . . . . -176.72(19) ?
    C33 C34 C35 C36 . . . . 0.3(4) ?
    C34 C33 C38 C37 . . . . 0.8(3) ?
    C34 C35 C36 C37 . . . . 0.7(4) ?
    C35 C36 C37 C38 . . . . -0.9(4) ?
    C36 C37 C38 C33 . . . . 0.2(3) ?
    C38 C33 C34 C35 . . . . -1.0(4) ?
    C39 N5 C40 C41 . . . . -0.5(3) ?
    C39 N5 C42 C43 . . . . 98.1(3) ?
    C39 N5 C42 C47 . . . . -81.3(3) ?
    C39 N6 C41 C40 . . . . 0.2(3) ?
    C39 N6 C51 C52A . . . . -72.1(12) ?
    C39 N6 C51 C52B . . . . -68.1(10) ?
    C40 N5 C39 Ag2 . . . . -175.70(17) ?
    C40 N5 C39 N6 . . . . 0.6(3) ?
    C40 N5 C42 C43 . . . . -87.4(3) ?
    C40 N5 C42 C47 . . . . 93.2(3) ?
    C41 N6 C39 Ag2 . . . . 175.78(17) ?
    C41 N6 C39 N5 . . . . -0.5(3) ?
    C41 N6 C51 C52A . . . . 109.2(12) ?
    C41 N6 C51 C52B . . . . 113.2(10) ?
    C42 N5 C39 Ag2 . . . . -0.5(3) ?
    C42 N5 C39 N6 . . . . 175.8(2) ?
    C42 N5 C40 C41 . . . . -175.5(2) ?
    C42 C43 C44 C45 . . . . 0.0(4) ?
    C43 C42 C47 C46 . . . . -1.4(3) ?
    C43 C42 C47 C50 . . . . 179.1(2) ?
    C43 C44 C45 C46 . . . . -1.4(4) ?
    C43 C44 C45 C49 . . . . 177.5(2) ?
    C44 C45 C46 C47 . . . . 1.5(4) ?
    C45 C46 C47 C42 . . . . -0.1(4) ?
    C45 C46 C47 C50 . . . . 179.4(2) ?
    C47 C42 C43 C44 . . . . 1.5(3) ?
    C47 C42 C43 C48 . . . . -178.7(2) ?
    C48 C43 C44 C45 . . . . -179.8(2) ?
    C49 C45 C46 C47 . . . . -177.4(2) ?
    C51 N6 C39 Ag2 . . . . -3.1(3) ?
    C51 N6 C39 N5 . . . . -179.4(2) ?
    C51 N6 C41 C40 . . . . 179.1(2) ?
    C51 C52A C53A C54A . . . . 173.0(18) ?
    C51 C52A C57A C56A . . . . -171(2) ?
    C51 C52B C53B C54B . . . . 175.8(13) ?
    C51 C52B C57B C56B . . . . -178.0(17) ?
    C52A C53A C54A C55A . . . . -2(2) ?
    C53A C52A C57A C56A . . . . 3(3) ?
    C53A C54A C55A C56A . . . . 1.9(16) ?
    C54A C55A C56A C57A . . . . 0.5(17) ?
    C55A C56A C57A C52A . . . . -3(2) ?
    C57A C52A C53A C54A . . . . -1(3) ?
    C52B C53B C54B C55B . . . . 2.0(16) ?
    C53B C52B C57B C56B . . . . 1(3) ?
    C53B C54B C55B C56B . . . . 1.8(12) ?
    C54B C55B C56B C57B . . . . -4.1(13) ?
    C55B C56B C57B C52B . . . . 2.6(19) ?
    C57B C52B C53B C54B . . . . -3(2) ?
    C58 N7 C59 C60 . . . . -0.3(3) ?
    C58 N7 C61 C62 . . . . 73.9(3) ?
    C58 N7 C61 C66 . . . . -105.0(3) ?
    C58 N8 C60 C59 . . . . 0.4(3) ?
    C58 N8 C70 C71 . . . . -97.7(3) ?
    C59 N7 C58 Ag2 . . . . -176.80(17) ?
    C59 N7 C58 N8 . . . . 0.5(3) ?
    C59 N7 C61 C62 . . . . -105.1(3) ?
    C59 N7 C61 C66 . . . . 76.1(3) ?
    C60 N8 C58 Ag2 . . . . 176.64(17) ?
    C60 N8 C58 N7 . . . . -0.5(3) ?
    C60 N8 C70 C71 . . . . 78.2(3) ?
    C61 N7 C58 Ag2 . . . . 4.1(3) ?
    C61 N7 C58 N8 . . . . -178.6(2) ?
    C61 N7 C59 C60 . . . . 178.8(2) ?
    C61 C62 C63 C64 . . . . 0.1(4) ?
    C62 C61 C66 C65 . . . . -1.6(4) ?
    C62 C61 C66 C69 . . . . 179.3(3) ?
    C62 C63 C64 C65 . . . . -2.5(5) ?
    C62 C63 C64 C68 . . . . 176.6(3) ?
    C63 C64 C65 C66 . . . . 2.9(5) ?
    C64 C65 C66 C61 . . . . -0.9(4) ?
    C64 C65 C66 C69 . . . . 178.2(3) ?
    C66 C61 C62 C63 . . . . 2.0(4) ?
    C66 C61 C62 C67 . . . . -177.4(3) ?
    C67 C62 C63 C64 . . . . 179.5(3) ?
    C68 C64 C65 C66 . . . . -176.2(3) ?
    C70 N8 C58 Ag2 . . . . -6.9(3) ?
    C70 N8 C58 N7 . . . . 175.89(19) ?
    C70 N8 C60 C59 . . . . -176.1(2) ?
    C70 C71 C72 C73 . . . . -180.0(3) ?
    C70 C71 C76 C75 . . . . 179.7(2) ?
    C71 C72 C73 C74 . . . . 0.7(5) ?
    C72 C71 C76 C75 . . . . -0.1(4) ?
    C72 C73 C74 C75 . . . . -0.9(5) ?
    C73 C74 C75 C76 . . . . 0.7(5) ?
    C74 C75 C76 C71 . . . . -0.1(4) ?
    C76 C71 C72 C73 . . . . -0.1(4) ?
loop_
    _geom_hbond_atom_site_label_d
    _geom_hbond_atom_site_label_h
    _geom_hbond_atom_site_label_a
    _geom_hbond_distance_dh
    _geom_hbond_distance_ha
    _geom_hbond_distance_da
    _geom_hbond_angle_dha
    C2 H2 Cl2 0.95 2.80 3.573(2) 140.0(10)
    C8 H8 Cl2 0.95 2.81 3.669(2) 157.0(10)
    C13 H13A Cl2 0.99 2.91 3.784(2) 147.0(10)
    C21 H21 Cl2 0.95 2.78 3.567(2) 141.0(10)
    C38 H38 Cl2 0.95 2.90 3.779(2) 155.0(10)
    C41 H41 Cl2 0.95 2.66 3.419(2) 137.0(10)
    C70 H70A Cl2 0.99 2.74 3.634(2) 151.0(10)
_shelx_space_group_comment
;
The symmetry employed for this shelxl refinement is uniquely defined
by the following loop, which should always be used as a source of
symmetry information in preference to the above space-group names.
They are only intended as comments.
;
_shelx_estimated_absorpt_T_min     0.325
_shelx_estimated_absorpt_T_max     0.390
_shelx_hkl_file
;
   0   0   2   50.91    1.70
   0   0   3    1.00    0.23
   0   0   4  234.05    6.75
   0   0   5    0.11    0.19
   0   0   6  337.61    9.75
   0   0   7    0.28    0.21
   0   0   8  306.32    9.27
   0   0   9    0.19    0.23
   0   0  10   27.82    1.86
   0   0  11   -0.32    0.29
   0   0  12    1.04    0.45
   0   0  13    0.51    0.36
   0   0  14   51.63    3.06
   0   0  15    0.08    0.26
   0   0  16   22.99    2.09
   0   0  17   -0.65    0.42
   0   0  18   39.66    2.98
   0   0  19   -0.18    0.35
   0   0 -19    0.33    0.16
   0   0 -19    0.01    0.11
   0   0 -19    0.18    0.15
   0   0 -20   67.34    2.48
   0   0  20   68.53    2.47
   0   0 -20   65.11    2.48
   0   0 -20   69.36    2.55
   0   0 -21   -0.15    0.15
   0   0 -21   -0.17    0.17
   0   0  21    0.02    0.12
   0   0 -21    0.11    0.13
   0   0 -22   21.44    1.21
   0   0 -22   22.86    1.21
   0   0 -22   23.57    1.24
   0   0 -23    0.01    0.16
   0   0 -23    0.30    0.21
   0   0 -23   -0.01    0.13
   0   0 -23    0.30    0.16
   0   0 -24    4.57    0.49
   0   0 -24    4.38    0.51
   0   0 -24    3.97    0.47
   0   0  24    4.40    0.51
   0   0 -25   -0.06    0.12
   0   0 -25    0.18    0.18
   0   0  25    0.28    0.18
   0   0 -26   15.40    0.94
   0   0  26   15.80    0.92
   0   0  26   15.41    0.93
   0   0 -26   16.10    0.91
   0   0  27    0.25    0.16
   0   0 -27   -0.10    0.12
   0   0 -27    0.07    0.15
   0   0  27    0.24    0.18
   0   0  28   75.81    2.47
   0   0  28   75.91    2.52
   0   0  29    0.11    0.12
   0   0  29   -0.18    0.12
   0   0  30    0.94    0.18
   0   1   2  368.31   10.08
   0  -1   2  383.01    9.83
   0   1   3  369.70   10.30
   0  -1   3  383.03   10.05
   0   1   4    9.44    0.78
   0  -1   4   10.13    0.68
   0  -1   5  102.73    3.40
   0   1   5  100.20    3.61
   0   1   6  852.21   23.67
   0  -1   6  913.37   23.47
   0  -1   7  178.53    5.66
   0   1   7  173.59    5.85
   0   1   8   73.17    3.24
   0  -1   8   75.25    3.08
   0  -1   9   10.81    1.02
   0   1   9    7.65    0.96
   0   1  10   96.85    4.13
   0  -1  10   98.12    3.97
   0  -1  11    3.56    0.64
   0   1  11    3.47    0.73
   0  -1  12   16.09    1.47
   0   1  12   17.39    1.59
   0   1  13    6.33    0.98
   0  -1  13    5.44    0.88
   0   1  14   95.62    4.56
   0  -1  14   97.65    4.47
   0   1  15   68.17    3.71
   0  -1  15   63.10    3.55
   0  -1  16    5.43    0.98
   0   1  16    5.54    1.00
   0   1  17   43.83    3.09
   0  -1  17   40.70    2.92
   0  -1  18   62.87    3.87
   0   1  18   69.26    4.08
   0  -1 -19   47.70    1.96
   0  -1 -19   49.15    2.00
   0   1  19   49.00    3.49
   0   1 -19   48.98    2.00
   0   1 -19   47.58    1.94
   0  -1 -19   48.36    1.94
   0  -1  19   50.78    3.49
   0  -1 -20    0.24    0.17
   0   1 -20    0.39    0.17
   0   1  20    0.32    0.18
   0  -1 -20    0.29    0.19
   0   1 -20    0.42    0.19
   0  -1 -20    0.25    0.15
   0  -1 -20    0.27    0.18
   0  -1 -21   24.19    1.27
   0  -1 -21   26.04    1.31
   0   1 -21   23.67    1.29
   0   1 -21   24.32    1.28
   0  -1 -21   23.87    1.30
   0  -1 -21   25.16    1.30
   0   1  21   26.29    1.29
   0   1 -22   31.42    1.49
   0  -1 -22   31.26    1.49
   0  -1 -22   30.07    1.50
   0   1 -22   31.35    1.52
   0  -1 -22   31.56    1.50
   0   1  22   34.25    1.52
   0  -1 -23   19.86    1.11
   0   1 -23   19.95    1.14
   0   1  23   20.00    1.10
   0  -1 -23   17.27    1.08
   0   1 -23   18.98    1.10
   0   1 -23   18.30    1.08
   0  -1 -23   19.00    1.10
   0  -1 -23   20.87    1.11
   0  -1 -24    0.65    0.23
   0   1 -24    0.75    0.22
   0  -1 -24    0.93    0.24
   0  -1  24    0.88    0.25
   0  -1 -24    0.92    0.22
   0   1 -24    1.14    0.29
   0   1 -24    0.84    0.24
   0  -1 -24    0.82    0.25
   0   1  24    1.58    0.31
   0  -1  25   56.44    2.17
   0   1 -25   55.19    2.21
   0   1 -25   58.34    2.19
   0   1  25   60.63    2.17
   0   1  25   58.55    2.21
   0  -1 -25   59.18    2.16
   0  -1 -25   56.74    2.22
   0  -1  26   16.53    0.93
   0  -1 -26   14.79    0.93
   0   1 -26   16.06    0.96
   0   1  26   17.05    0.96
   0  -1  26   15.93    0.95
   0   1 -26   16.02    0.92
   0   1  27   11.03    0.74
   0   1 -27   11.09    0.70
   0   1 -27   10.82    0.74
   0  -1 -27    9.30    0.69
   0   1  27   10.29    0.69
   0  -1  27   10.63    0.69
   0  -1  27    9.59    0.68
   0   1  28    1.48    0.26
   0   1  28    1.41    0.27
   0   1 -28    1.46    0.23
   0  -1  28    1.56    0.28
   0  -1  28    0.82    0.20
   0   1  29    5.79    0.45
   0   1  29    5.38    0.41
   0  -1  29    4.88    0.41
   0   1  30    6.84    0.45
   0  -1  30    7.42    0.45
   0   2   0    3.26    0.19
   0   2   0    2.62    0.24
   0   2   1    4.35    0.34
   0   2  -1    5.72    0.32
   0   2  -2   53.43    1.66
   0  -2   2   55.87    1.57
   0   2  -3   23.20    0.90
   0  -2   3   22.31    0.88
   0   2   3   22.19    1.19
   0  -2   4    3.25    0.34
   0   2   4    3.05    0.46
   0   2   5   48.70    2.21
   0  -2   5   47.19    1.84
   0  -2   6  260.08    7.49
   0   2   6  260.01    8.01
   0  -2   7   40.65    1.88
   0   2   7   39.55    2.16
   0  -2   8  105.00    3.87
   0   2   8  111.21    4.31
   0  -2   9   33.60    1.88
   0   2   9   37.36    2.21
   0   2  10   90.79    4.04
   0  -2  10   92.43    3.71
   0  -2  11   27.88    1.86
   0   2  11   29.76    2.10
   0  -2  12  439.27   13.09
   0   2  12  435.68   13.53
   0   2  13   11.38    1.37
   0  -2  13   15.18    1.43
   0   2  14    7.82    1.18
   0  -2  14    8.25    1.10
   0  -2  15   60.80    3.39
   0   2  15   61.17    3.62
   0  -2  16  204.89    7.81
   0   2  16  211.28    8.14
   0  -2  17    0.69    0.35
   0   2  17    1.39    0.58
   0  -2  18   92.71    4.78
   0   2  18   89.90    4.91
   0   2 -19    8.19    0.66
   0  -2  19    7.39    1.27
   0  -2 -19    8.04    0.66
   0  -2 -19    7.59    0.64
   0  -2 -19    8.13    0.67
   0   2  19    7.99    1.37
   0   2 -19    8.34    0.70
   0  -2 -19    8.67    0.71
   0  -2 -20   62.08    2.40
   0   2 -20   64.25    2.46
   0   2  20   66.44    2.42
   0  -2 -20   66.11    2.43
   0  -2 -20   64.48    2.44
   0   2 -20   64.21    2.41
   0  -2 -20   64.13    2.41
   0  -2 -21    0.18    0.17
   0   2 -21    0.70    0.23
   0  -2 -21    0.41    0.20
   0   2 -21    0.34    0.20
   0  -2 -21    0.02    0.13
   0   2  21    0.22    0.17
   0  -2 -21    0.15    0.17
   0   2 -22   23.75    1.28
   0   2 -22   25.03    1.32
   0  -2 -22   24.54    1.29
   0   2 -22   24.52    1.27
   0   2  22   25.68    1.29
   0  -2 -22   23.98    1.27
   0  -2 -22   24.54    1.28
   0  -2 -22   23.80    1.28
   0  -2 -23   35.11    1.62
   0  -2 -23   35.19    1.60
   0   2 -23   34.17    1.57
   0  -2 -23   32.85    1.56
   0   2 -23   35.22    1.63
   0   2 -23   35.81    1.62
   0  -2  23   34.55    1.56
   0   2  23   35.11    1.58
   0   2 -24    0.01    0.18
   0   2 -24    0.21    0.17
   0  -2 -24    0.01    0.16
   0  -2 -24    0.00    0.14
   0  -2  24    0.55    0.19
   0  -2 -24   -0.21    0.17
   0   2  24   -0.09    0.17
   0  -2 -25    1.49    0.30
   0  -2  25    1.50    0.28
   0   2 -25    1.89    0.34
   0   2 -25    1.76    0.32
   0   2  25    1.62    0.30
   0   2  25    1.52    0.30
   0  -2 -26    3.45    0.43
   0  -2  26    3.63    0.44
   0   2  26    3.76    0.44
   0   2 -26    3.96    0.44
   0   2  26    3.80    0.42
   0   2 -26    3.59    0.44
   0  -2  26    4.11    0.43
   0  -2  27    0.15    0.13
   0   2  27    0.01    0.15
   0   2  27   -0.06    0.12
   0   2 -27   -0.01    0.13
   0   2 -27    0.01    0.14
   0   2  27   -0.06    0.16
   0  -2 -27    0.02    0.15
   0   2  28    1.17    0.23
   0  -2  28    1.04    0.22
   0   2  28    1.19    0.25
   0   2 -28    1.23    0.22
   0   2  29    1.10    0.20
   0  -2  29    1.33    0.21
   0   2  29    1.24    0.24
   0   2  30    0.09    0.10
   0   2  30    0.29    0.11
   0   3   0    0.20    0.11
   0   3   0    0.15    0.07
   0   3  -1    2.34    0.26
   0   3   1    2.05    0.25
   0   3   2  168.18    5.30
   0   3  -2  194.05    5.09
   0   3  -3   45.04    1.60
   0   3   3   44.08    1.93
   0  -3   3   49.14    1.49
   0  -3   4    5.11    0.39
   0   3   4    4.77    0.60
   0   3  -4    5.42    0.43
   0  -3   5   47.72    1.77
   0   3   5   47.33    2.25
   0  -3   6   70.57    2.51
   0   3   6   71.61    3.08
   0  -3   7   14.75    0.98
   0   3   7   14.61    1.27
   0  -3   8   80.90    3.06
   0   3   8   82.08    3.60
   0  -3   9  284.28    8.56
   0   3   9  292.02    9.30
   0   3  10  139.54    5.45
   0  -3  10  137.69    4.88
   0   3  11   41.49    2.61
   0  -3  11   42.34    2.28
   0  -3  12    7.65    0.94
   0   3  12    9.52    1.21
   0   3  13  168.65    6.63
   0  -3  13  163.31    6.08
   0  -3  14   21.61    1.78
   0   3  14   21.54    1.99
   0  -3  15   90.51    4.25
   0   3  15   87.98    4.57
   0  -3  16   20.20    1.84
   0   3  16   17.86    1.91
   0  -3  17    7.07    1.10
   0   3  17    7.39    1.26
   0   3  18   31.39    2.74
   0  -3  18   31.85    2.54
   0  -3 -19   35.45    1.60
   0   3  19   35.28    1.58
   0   3 -19   32.44    1.52
   0   3 -19   33.07    1.58
   0  -3 -19   34.36    1.56
   0  -3 -19   35.48    1.56
   0   3  19   38.10    3.05
   0  -3 -19   35.91    1.59
   0  -3 -19   35.58    1.58
   0   3 -20    2.65    0.38
   0  -3 -20    2.84    0.39
   0  -3 -20    2.88    0.40
   0  -3 -20    3.48    0.44
   0  -3 -20    2.93    0.41
   0   3  20    3.38    0.43
   0  -3 -20    3.18    0.43
   0   3 -20    2.96    0.43
   0  -3 -21    0.37    0.18
   0  -3 -21    0.34    0.16
   0   3 -21    0.16    0.14
   0  -3 -21    0.65    0.21
   0   3  21    0.27    0.18
   0  -3 -21    0.31    0.19
   0  -3 -21    0.70    0.22
   0   3 -21    0.38    0.20
   0  -3 -22   12.66    0.88
   0  -3 -22   12.58    0.87
   0   3 -22   11.02    0.81
   0  -3 -22   12.33    0.86
   0   3  22   13.31    0.88
   0   3 -22   12.76    0.90
   0  -3 -22   12.46    0.85
   0  -3 -22   12.08    0.86
   0   3 -22   11.54    0.84
   0  -3  22   12.48    0.84
   0  -3 -23   14.43    0.94
   0  -3 -23   13.04    0.90
   0   3  23   13.75    0.91
   0  -3 -23   12.90    0.90
   0  -3  23   15.44    0.93
   0   3 -23   15.73    0.98
   0   3 -23   14.41    0.95
   0  -3 -24    1.49    0.31
   0  -3 -24    0.91    0.27
   0  -3 -24    1.77    0.31
   0   3 -24    1.41    0.30
   0   3  24    1.22    0.28
   0   3 -24    1.81    0.35
   0  -3  25   16.78    0.99
   0   3  25   15.96    0.98
   0   3 -25   15.88    0.99
   0  -3 -25   16.02    0.98
   0   3  25   17.29    0.98
   0   3 -25   17.00    0.99
   0  -3 -26   32.59    1.46
   0   3  26   32.97    1.43
   0   3  26   34.28    1.49
   0   3 -26   33.00    1.48
   0   3 -26   32.50    1.45
   0  -3  26   31.69    1.44
   0   3 -27    7.08    0.56
   0   3 -27    7.59    0.61
   0   3  27    8.03    0.62
   0  -3  27    7.51    0.58
   0   3  27    8.06    0.61
   0   3  27    7.49    0.56
   0   3  28    0.74    0.22
   0   3  28    0.83    0.16
   0   3 -28    0.47    0.15
   0   3  28    0.55    0.20
   0  -3  28    0.55    0.16
   0   3  29    0.17    0.13
   0   3  29    0.30    0.15
   0  -3  29    0.18    0.11
   0   3  30   10.42    0.57
   0   3  30   10.17    0.53
   0   4   0  960.88   16.53
   0   4   0  610.07   16.62
   0   4   1   26.19    1.20
   0   4  -1   28.16    0.94
   0   4  -2  157.11    4.24
   0   4   2  129.90    4.39
   0   4   3   52.26    2.21
   0   4  -3   54.05    1.87
   0   4   4  272.52    8.13
   0   4  -4  271.96    7.49
   0  -4   5    4.53    0.40
   0   4   5    3.01    0.54
   0   4  -5    3.25    0.38
   0   4   6  289.11    9.02
   0  -4   6  294.80    8.11
   0   4   7   28.19    1.84
   0  -4   7   27.10    1.33
   0  -4   8    6.02    0.63
   0   4   8    7.72    1.00
   0   4   9   74.98    3.54
   0  -4   9   70.81    2.86
   0   4  10  185.71    6.74
   0  -4  10  180.07    5.93
   0   4  11    1.99    0.58
   0  -4  11    1.80    0.43
   0  -4  12    0.19    0.18
   0   4  12    0.17    0.28
   0  -4  13   75.68    3.52
   0   4  13   76.06    3.99
   0  -4  14    5.59    0.84
   0   4  14    4.57    0.93
   0  -4  15   23.76    1.93
   0   4  15   24.43    2.23
   0   4  16    3.14    0.79
   0  -4  16    2.99    0.66
   0   4  17    1.47    0.58
   0   4  18   -0.81    0.45
   0  -4 -19    7.49    0.64
   0   4 -19    5.97    0.59
   0  -4 -19    6.39    0.60
   0  -4 -19    6.45    0.60
   0   4  19    6.88    0.62
   0  -4 -19    6.57    0.61
   0  -4 -19    6.92    0.61
   0  -4 -20   15.23    0.97
   0   4 -20   16.59    1.03
   0  -4 -20   15.95    1.00
   0   4  20   16.37    1.00
   0  -4 -20   15.44    0.98
   0  -4 -20   16.32    1.00
   0  -4 -20   16.49    0.99
   0   4 -21    0.90    0.25
   0  -4 -21    0.96    0.25
   0   4 -21    0.89    0.26
   0  -4 -21    0.37    0.17
   0  -4 -21    0.49    0.20
   0  -4 -21    0.82    0.23
   0   4  21    0.77    0.22
   0  -4 -21    0.57    0.21
   0  -4 -22    3.61    0.45
   0   4  22    3.39    0.45
   0   4 -22    3.76    0.47
   0   4 -22    3.45    0.46
   0  -4 -22    3.53    0.45
   0  -4 -22    4.00    0.47
   0   4 -22    2.96    0.41
   0  -4 -22    3.73    0.47
   0  -4 -22    3.27    0.43
   0   4 -23    6.67    0.63
   0  -4 -23    6.17    0.59
   0   4  23    6.10    0.60
   0  -4 -23    5.72    0.58
   0   4 -23    5.68    0.58
   0  -4 -23    5.66    0.57
   0  -4 -23    5.75    0.57
   0  -4 -23    5.32    0.55
   0   4 -24   30.07    1.45
   0  -4 -24   29.88    1.43
   0   4 -24   28.30    1.42
   0  -4 -24   29.32    1.40
   0  -4 -24   28.92    1.41
   0  -4 -24   29.15    1.41
   0   4  24   30.92    1.44
   0  -4  24   31.68    1.45
   0   4  25    6.53    0.58
   0   4 -25    5.85    0.56
   0  -4 -25    6.26    0.57
   0  -4 -25    6.53    0.58
   0   4 -25    5.51    0.55
   0  -4  25    6.12    0.56
   0   4 -26    0.84    0.24
   0  -4  26    1.10    0.27
   0   4  26    1.04    0.26
   0   4  26    0.79    0.22
   0   4 -26    1.09    0.26
   0  -4 -26    0.65    0.21
   0   4 -27    1.53    0.26
   0   4  27    1.36    0.26
   0   4  27    1.78    0.31
   0   4  27    1.44    0.25
   0  -4  27    0.98    0.22
   0  -4  28   50.43    1.78
   0   4  28   52.80    1.87
   0   4 -28   50.70    1.84
   0   4  28   52.75    1.88
   0   4  28   52.57    1.81
   0   4  29    5.05    0.37
   0   4  29    5.12    0.42
   0   4  29    5.97    0.44
   0   4  30   18.09    0.78
   0   4  30   17.21    0.75
   0   5   0    0.57    0.12
   0   5   0    0.45    0.22
   0   5   0    0.46    0.14
   0   5  -1  104.98    3.08
   0   5  -1  110.22    2.66
   0   5   2   15.99    1.02
   0   5  -2   18.85    0.97
   0   5   3  635.61   18.04
   0   5  -3  691.72   17.62
   0   5  -4   10.47    0.71
   0   5   4    9.87    0.92
   0   5  -5   15.70    0.92
   0   5   5   15.26    1.26
   0   5   6  217.78    7.19
   0  -5   7  201.45    5.76
   0   5   7  181.68    6.64
   0  -5   8    7.57    0.67
   0   5   8    9.60    1.12
   0  -5   9  234.59    7.06
   0   5   9  236.01    8.08
   0   5  10  176.89    6.73
   0  -5  10  182.83    5.83
   0   5  11   11.19    1.35
   0  -5  11   11.87    1.03
   0  -5  12    6.08    0.80
   0   5  12    5.02    0.93
   0   5  13   54.62    3.38
   0  -5  13   62.66    2.98
   0   5  14   74.53    4.13
   0  -5  14   78.59    3.61
   0   5  15    5.97    1.07
   0   5  16   46.76    3.30
   0   5  17    2.88    0.84
   0   5  18   25.89    2.49
   0   5 -19    3.33    0.45
   0  -5 -19    3.83    0.46
   0  -5 -19    3.41    0.44
   0  -5 -19    4.02    0.47
   0  -5 -19    3.91    0.46
   0  -5 -19    3.80    0.45
   0   5  19    3.96    0.47
   0   5 -20   30.70    1.52
   0  -5 -20   32.37    1.51
   0  -5 -20   32.18    1.50
   0  -5 -20   33.83    1.54
   0  -5 -20   29.94    1.47
   0   5 -20   31.36    1.52
   0   5  20   31.40    1.49
   0  -5 -20   29.27    1.46
   0  -5 -21    4.02    0.48
   0   5  21    4.66    0.52
   0  -5 -21    3.87    0.47
   0  -5 -21    4.18    0.49
   0  -5 -21    4.13    0.49
   0  -5 -21    3.81    0.48
   0   5 -21    4.03    0.50
   0   5 -21    4.56    0.52
   0   5 -22   15.72    1.01
   0   5 -22   15.05    1.00
   0  -5 -22   16.10    1.01
   0   5  22   16.61    1.02
   0  -5 -22   16.17    1.01
   0  -5 -22   16.32    1.02
   0  -5 -22   17.20    1.03
   0  -5 -22   16.44    1.02
   0   5 -23    1.61    0.34
   0  -5 -23    2.33    0.35
   0  -5 -23    1.54    0.31
   0  -5 -23    1.61    0.32
   0  -5  23    1.50    0.29
   0   5  23    1.41    0.30
   0  -5 -23    1.36    0.28
   0   5 -23    1.47    0.31
   0  -5 -23    1.34    0.29
   0  -5  24    4.32    0.47
   0   5 -24    5.05    0.53
   0  -5 -24    4.45    0.50
   0   5  24    4.80    0.52
   0  -5 -24    4.82    0.52
   0   5 -24    4.68    0.52
   0  -5 -24    4.20    0.47
   0  -5 -24    4.54    0.50
   0  -5 -25   12.59    0.82
   0   5  25   14.09    0.87
   0  -5  25   13.09    0.82
   0  -5 -25   13.82    0.87
   0   5 -25   13.65    0.88
   0   5 -25   14.08    0.89
   0  -5 -25   13.99    0.89
   0   5  26    2.91    0.40
   0  -5 -26    2.80    0.37
   0  -5  26    3.11    0.37
   0   5 -26    2.78    0.38
   0   5 -26    2.34    0.34
   0   5  26    2.41    0.35
   0   5 -27   51.60    1.94
   0   5  27   52.90    1.91
   0   5  27   52.94    1.95
   0   5  27   53.01    1.96
   0   5  28    0.74    0.20
   0   5 -28    0.78    0.19
   0   5  28    0.80    0.18
   0   5  28    1.03    0.24
   0   5  29    5.91    0.41
   0   5  29    6.52    0.47
   0   5  29    6.73    0.47
   0   5  30    6.43    0.42
   0   5  30    6.57    0.41
   0   6   0   69.42    1.82
   0   6   0   58.76    2.00
   0   6   1  362.59    8.76
   0   6  -1  254.95    7.82
   0   6  -1  328.40    8.48
   0   6  -1  314.27    7.66
   0   6   1  256.62    8.21
   0   6  -2  126.97    3.63
   0   6   2  128.29    4.38
   0   6   3   47.24    2.25
   0   6  -3   52.42    2.00
   0   6   4  104.48    3.90
   0   6  -4   99.86    3.35
   0   6  -5    1.50    0.30
   0   6   5    1.34    0.42
   0   6   6  105.95    4.32
   0   6  -6  110.14    3.66
   0   6   7    1.99    0.52
   0   6   8  172.08    6.34
   0   6   9   43.81    2.66
   0   6  10  185.85    7.15
   0  -6  10  201.19    6.15
   0  -6  11    0.29    0.20
   0   6  11    1.12    0.39
   0  -6  12  423.61   12.10
   0   6  12  398.19   13.20
   0   6  13    9.27    1.34
   0   6  14    9.86    1.37
   0   6  15   -0.02    0.22
   0   6  16  151.04    6.73
   0   6  17   11.61    1.60
   0  -6 -18   36.53    1.61
   0  -6 -18   38.05    1.65
   0  -6 -18   36.54    1.61
   0   6 -18   33.82    1.59
   0  -6 -18   34.79    1.60
   0  -6 -18   35.96    1.61
   0  -6 -19   11.83    0.82
   0  -6 -19   11.88    0.83
   0  -6 -19   10.21    0.78
   0   6 -19   10.30    0.79
   0  -6 -19   11.01    0.80
   0   6 -19   10.29    0.80
   0  -6 -19   11.57    0.82
   0   6  19   11.02    0.81
   0  -6 -20   16.07    1.01
   0  -6 -20   16.89    1.01
   0   6  20   17.24    1.04
   0  -6 -20   17.39    1.04
   0   6 -20   15.75    1.03
   0  -6 -20   16.94    1.03
   0   6 -20   16.34    1.02
   0  -6 -20   17.16    1.04
   0   6  21   38.40    1.70
   0   6 -21   37.84    1.73
   0  -6 -21   41.25    1.75
   0   6 -21   36.62    1.69
   0  -6 -21   36.48    1.68
   0  -6 -21   38.55    1.70
   0  -6 -21   37.54    1.69
   0  -6 -21   37.08    1.68
   0  -6 -22   13.92    0.92
   0   6 -22   12.66    0.91
   0  -6 -22   13.75    0.92
   0   6  22   13.63    0.92
   0  -6 -22   14.69    0.95
   0  -6 -22   15.10    0.94
   0  -6 -22   14.84    0.95
   0   6 -22   13.37    0.92
   0   6 -23    0.53    0.22
   0  -6 -23    0.45    0.18
   0   6  23    0.47    0.21
   0  -6 -23    0.55    0.21
   0  -6 -23    0.54    0.21
   0   6 -23    0.67    0.26
   0  -6 -23    0.60    0.21
   0  -6 -23    0.52    0.20
   0  -6 -24    2.92    0.40
   0  -6 -24    2.79    0.38
   0  -6 -24    2.22    0.36
   0   6  24    2.59    0.38
   0  -6 -24    2.67    0.39
   0   6 -24    3.00    0.41
   0  -6 -24    2.54    0.38
   0   6 -24    2.44    0.37
   0   6 -25    2.63    0.39
   0  -6 -25    2.24    0.35
   0   6  25    2.16    0.36
   0  -6 -25    2.40    0.35
   0  -6 -25    2.22    0.34
   0   6 -25    2.50    0.37
   0  -6 -26    2.29    0.31
   0   6  26    1.84    0.33
   0   6  26    2.01    0.32
   0   6 -26    2.83    0.37
   0   6  27    4.76    0.46
   0   6  27    5.13    0.47
   0   6  27    5.53    0.49
   0   6 -27    5.58    0.50
   0   6 -28    1.02    0.21
   0   6  28    1.01    0.22
   0   6  28    0.93    0.20
   0   6  28    1.04    0.22
   0   6  29   11.36    0.62
   0   6  29   10.28    0.56
   0   6  29   11.35    0.62
   0   6  30    9.09    0.48
   0   6  30    8.90    0.48
   0   7   0    0.32    0.10
   0   7   0    0.15    0.20
   0   7   0    0.09    0.12
   0   7  -1   50.06    1.89
   0   7   1   53.37    2.24
   0   7  -1   59.01    1.67
   0   7  -1   61.94    2.38
   0   7  -2  792.17   18.64
   0   7   2  871.46   19.22
   0   7  -3  121.04    3.51
   0   7   3  117.83    3.89
   0   7   4   79.18    3.34
   0   7  -4   81.86    2.94
   0   7   5  291.04    9.13
   0   7  -5  292.74    8.39
   0   7  -6  320.07    9.23
   0   7   6  327.44   10.10
   0   7   7   16.32    1.48
   0   7   8   14.90    1.45
   0   7   9  257.19    8.84
   0   7  10   86.43    4.21
   0   7  11   18.90    1.81
   0   7  12   40.81    2.83
   0   7  13  121.41    5.58
   0   7  14   72.81    4.16
   0   7  15  162.39    7.01
   0   7  16   17.21    1.98
   0   7  17   35.21    2.95
   0  -7 -18   27.61    1.31
   0   7 -18   24.56    1.29
   0  -7 -18   26.37    1.29
   0  -7 -18   24.70    1.28
   0   7 -18   25.31    1.33
   0  -7 -18   25.37    1.31
   0  -7 -18   25.92    1.30
   0  -7 -18   25.89    1.29
   0   7  19   15.18    0.99
   0  -7 -19   15.14    0.96
   0  -7 -19   16.36    1.00
   0  -7 -19   13.97    0.94
   0   7  19   16.70    0.95
   0  -7 -19   15.29    0.95
   0   7 -19   15.27    0.99
   0  -7 -19   15.90    0.98
   0   7 -19   15.27    0.97
   0  -7 -20   10.28    0.78
   0  -7 -20   10.67    0.79
   0   7 -20   11.05    0.83
   0  -7 -20   10.90    0.79
   0  -7 -20   10.16    0.79
   0   7 -20   12.56    0.86
   0  -7 -20   10.86    0.81
   0   7  20   10.64    0.80
   0  -7 -21    4.43    0.49
   0   7 -21    4.55    0.52
   0   7 -21    4.72    0.54
   0  -7 -21    4.92    0.53
   0  -7 -21    4.98    0.53
   0  -7 -21    3.94    0.49
   0  -7 -21    4.21    0.50
   0   7  21    3.98    0.49
   0   7 -22   19.81    1.15
   0   7  22   20.31    1.16
   0   7 -22   21.25    1.21
   0  -7 -22   21.45    1.16
   0  -7 -22   20.96    1.18
   0  -7 -22   20.85    1.16
   0  -7 -22   22.34    1.20
   0  -7 -22   20.16    1.16
   0   7 -23   30.38    1.45
   0  -7 -23   32.14    1.46
   0  -7 -23   29.65    1.44
   0  -7 -23   28.92    1.42
   0   7 -23   30.49    1.49
   0   7  23   29.87    1.44
   0  -7 -23   32.10    1.48
   0  -7 -23   29.63    1.46
   0  -7 -24    6.06    0.58
   0   7 -24    5.83    0.56
   0  -7 -24    6.62    0.59
   0   7 -24    5.80    0.58
   0  -7 -24    5.81    0.55
   0  -7 -24    6.67    0.59
   0   7  24    6.15    0.58
   0  -7 -24    5.98    0.56
   0  -7 -25   26.21    1.28
   0   7 -25   25.26    1.28
   0   7 -25   25.54    1.25
   0  -7 -25   26.04    1.25
   0   7  25   26.37    1.26
   0   7  26   12.02    0.77
   0   7  26   12.37    0.79
   0   7 -26   12.56    0.80
   0  -7 -26   11.97    0.75
   0   7  26   12.46    0.79
   0   7  27    1.33    0.26
   0  -7 -27    1.08    0.21
   0   7  27    1.19    0.25
   0   7  27    1.22    0.25
   0   7 -27    1.42    0.25
   0   7  28    1.07    0.21
   0   7  28    0.83    0.19
   0   7  28    0.95    0.20
   0   7 -28    0.90    0.20
   0   7  29    0.10    0.11
   0   7  29    0.18    0.12
   0   7  29    0.30    0.13
   0   8   0  490.46   14.40
   0   8   0  485.76   13.98
   0   8  -1  173.06    4.97
   0   8   1  174.43    5.40
   0   8   1  174.53    4.94
   0   8   2   60.02    2.68
   0   8  -2   65.46    2.63
   0   8  -3   56.50    2.17
   0   8   3   58.91    2.48
   0   8  -4  570.36   15.50
   0   8   4  565.52   16.08
   0   8   5  126.15    4.81
   0   8  -5  123.68    4.22
   0   8  -6  189.59    5.92
   0   8   6  185.20    6.63
   0   8   7   22.46    1.78
   0   8  -7   20.09    1.32
   0   8   8   87.37    4.09
   0   8   9  270.18    9.26
   0   8  10   18.72    1.79
   0   8  11   33.17    2.51
   0   8  12    0.60    0.42
   0   8  13   34.35    2.71
   0   8  14    7.77    1.30
   0   8  15   53.19    3.58
   0   8  16    0.08    0.30
   0   8 -17   26.81    1.34
   0  -8 -17   27.30    1.33
   0  -8 -17   26.03    1.32
   0   8  17   26.05    2.52
   0  -8 -17   24.92    1.30
   0  -8 -18   20.50    1.13
   0   8 -18   20.30    1.15
   0  -8 -18   19.22    1.09
   0   8  18   20.52    1.08
   0  -8 -18   19.44    1.11
   0  -8 -18   19.92    1.09
   0  -8 -18   18.76    1.09
   0  -8 -19   40.41    1.75
   0   8 -19   37.72    1.75
   0   8  19   42.41    1.71
   0  -8 -19   40.19    1.76
   0  -8 -19   40.81    1.76
   0  -8 -19   39.59    1.70
   0  -8 -19   38.35    1.72
   0   8  19   39.21    1.76
   0  -8 -20    0.69    0.21
   0   8  20    0.29    0.19
   0   8  20    0.71    0.24
   0  -8 -20    0.52    0.21
   0   8 -20    0.29    0.18
   0   8 -20    0.01    0.20
   0  -8 -20    0.53    0.21
   0  -8 -20    0.58    0.21
   0  -8 -20    0.40    0.18
   0  -8 -21    6.13    0.60
   0  -8 -21    6.32    0.61
   0   8 -21    5.67    0.57
   0  -8 -21    5.80    0.58
   0  -8 -21    5.90    0.57
   0   8  21    6.55    0.62
   0  -8 -21    5.42    0.56
   0   8 -21    6.02    0.61
   0   8  22    9.58    0.76
   0  -8 -22    9.98    0.77
   0   8 -22    9.12    0.76
   0  -8 -22    9.81    0.76
   0  -8 -22   10.56    0.76
   0  -8 -22   10.97    0.79
   0   8 -22    9.80    0.75
   0  -8 -22    9.90    0.76
   0  -8 -23   40.02    1.70
   0  -8 -23   40.92    1.77
   0   8  23   41.56    1.77
   0   8 -23   40.42    1.73
   0  -8 -23   39.55    1.72
   0  -8 -23   41.68    1.77
   0   8 -23   41.10    1.80
   0  -8 -23   40.96    1.75
   0   8 -24   14.44    0.90
   0  -8 -24   15.24    0.94
   0   8 -24   15.87    0.98
   0  -8 -24   15.94    0.95
   0   8  24   16.70    0.98
   0  -8 -24   15.11    0.94
   0   8  25    5.98    0.56
   0  -8 -25    6.04    0.55
   0   8  25    5.67    0.53
   0  -8 -25    6.05    0.54
   0   8 -25    5.52    0.55
   0  -8 -26   10.43    0.68
   0   8  26    9.92    0.70
   0   8  26   10.71    0.71
   0   8 -26   10.69    0.72
   0   8  26   10.19    0.69
   0   8  27    1.69    0.28
   0   8  27    1.67    0.28
   0  -8 -27    1.96    0.26
   0   8 -27    2.02    0.30
   0   8  27    1.84    0.28
   0   8  28   43.97    1.55
   0   8  28   45.30    1.57
   0  -8 -28   40.38    1.46
   0   8  28   43.38    1.54
   0   8  29    6.29    0.41
   0   8  29    5.47    0.37
   0   8  29    5.46    0.38
   0   9   0    0.20    0.19
   0   9  -1  332.68    9.35
   0   9   1  322.27    9.13
   0   9   2   25.59    1.50
   0   9  -2   22.23    1.37
   0   9  -3  320.23    8.81
   0   9   3  344.32    9.24
   0   9   4    3.69    0.67
   0   9   4    2.58    0.62
   0   9  -4    3.91    0.57
   0   9   5   94.67    3.93
   0   9  -5   85.14    3.35
   0   9   6   36.05    2.26
   0   9  -6   30.60    1.73
   0   9   7  252.17    8.46
   0   9  -7  242.46    7.58
   0   9   8    1.31    0.45
   0   9   9    1.76    0.57
   0   9  10   47.05    3.02
   0   9  11  150.95    6.36
   0   9  12   50.19    3.29
   0   9  13    2.27    0.69
   0   9  14  112.88    5.57
   0   9  15    3.31    0.87
   0   9  16    0.99    0.48
   0  -9 -16    0.44    0.18
   0  -9 -17   25.20    1.28
   0  -9 -17   24.30    1.27
   0   9 -17   24.03    1.29
   0   9  17   27.61    1.29
   0  -9 -17   26.97    1.28
   0  -9 -17   25.31    1.30
   0   9  18    2.37    0.36
   0  -9 -18    2.70    0.38
   0   9 -18    2.48    0.39
   0  -9 -18    2.60    0.39
   0  -9 -18    2.70    0.41
   0  -9 -18    2.79    0.38
   0   9  18    2.41    0.41
   0  -9 -18    2.48    0.38
   0  -9 -19    8.95    0.71
   0  -9 -19    8.79    0.71
   0  -9 -19    9.64    0.75
   0   9  19    9.25    0.71
   0   9  19    9.81    0.77
   0   9 -19    9.21    0.75
   0  -9 -19   10.69    0.79
   0   9 -20    2.11    0.38
   0  -9 -20    3.10    0.44
   0  -9 -20    2.57    0.38
   0   9  20    3.85    0.45
   0  -9 -20    3.08    0.42
   0   9  20    2.79    0.42
   0  -9 -20    2.88    0.42
   0  -9 -21   36.65    1.66
   0   9  21   35.86    1.66
   0  -9 -21   37.97    1.69
   0  -9 -21   36.52    1.64
   0   9 -21   33.67    1.65
   0   9  21   39.54    1.62
   0  -9 -21   35.61    1.65
   0   9  22    1.02    0.24
   0  -9 -22    0.92    0.24
   0  -9 -22    0.79    0.23
   0   9  22    1.00    0.26
   0   9 -22    0.82    0.25
   0  -9 -22    0.92    0.24
   0  -9 -22    0.78    0.24
   0  -9 -23    3.29    0.43
   0  -9 -23    3.16    0.44
   0   9  23    3.65    0.46
   0   9 -23    3.30    0.44
   0  -9 -23    3.34    0.41
   0  -9 -23    3.10    0.41
   0  -9 -24    3.38    0.41
   0   9 -24    3.17    0.43
   0  -9 -24    3.57    0.43
   0  -9 -24    3.12    0.41
   0   9  24    3.86    0.45
   0   9  25   66.16    2.32
   0   9 -25   63.60    2.36
   0   9  25   65.34    2.33
   0  -9 -25   65.54    2.32
   0   9  25   65.32    2.33
   0  -9 -25   65.15    2.32
   0   9 -26    0.24    0.17
   0  -9 -26    0.19    0.11
   0   9  26    0.19    0.15
   0   9  26    0.19    0.16
   0   9  26    0.07    0.15
   0   9  27   15.01    0.79
   0   9  27   14.57    0.77
   0  -9 -27   14.92    0.76
   0   9  27   14.80    0.79
   0   9  28    0.34    0.14
   0   9  28   -0.10    0.12
   0  -9 -28   -0.05    0.08
   0   9  28    0.22    0.12
   0   9  29   13.78    0.64
   0  10   0  191.39    6.36
   0  10  -1   14.32    1.18
   0  10   1   15.44    1.29
   0  10  -2   17.21    1.29
   0  10   2   18.52    1.48
   0  10  -3  223.44    6.78
   0  10   3  244.14    7.13
   0  10   4   43.05    2.34
   0  10  -4   39.74    2.04
   0  10   5  160.16    5.36
   0  10  -5  150.72    4.72
   0  10  -6    3.84    0.60
   0  10   6    4.24    0.88
   0  10   6    5.76    0.85
   0  10  -7  176.09    6.04
   0  10   7  191.34    6.86
   0  10   8   39.34    2.61
   0  10   9   37.58    2.64
   0  10  10   24.52    2.15
   0  10  11  172.06    7.03
   0  10  12   58.75    3.63
   0  10  13   67.90    4.07
   0  10  14    7.33    1.26
   0  10  15   53.82    3.71
   0 -10 -16   48.33    1.97
   0 -10 -16   48.03    1.90
   0  10  16   49.46    1.93
   0 -10 -16   50.25    1.99
   0  10 -16   45.96    1.95
   0  10  16   50.56    3.62
   0  10  17   67.61    2.44
   0 -10 -17   66.41    2.49
   0 -10 -17   67.11    2.46
   0  10 -17   64.06    2.48
   0 -10 -17   67.50    2.42
   0 -10 -17   67.43    2.50
   0  10 -18   27.23    1.41
   0 -10 -18   28.06    1.37
   0 -10 -18   26.40    1.37
   0 -10 -18   28.66    1.41
   0  10  18   27.82    1.41
   0 -10 -18   29.11    1.36
   0  10  18   28.59    1.35
   0 -10 -18   28.47    1.39
   0 -10 -19   29.05    1.43
   0 -10 -19   29.01    1.41
   0 -10 -19   30.22    1.42
   0 -10 -19   27.70    1.41
   0  10  19   28.80    1.44
   0  10  19   29.75    1.39
   0  10 -19   26.77    1.41
   0 -10 -20    3.78    0.47
   0 -10 -20    3.43    0.45
   0  10  20    3.32    0.47
   0 -10 -20    3.75    0.45
   0  10  20    3.65    0.45
   0  10 -20    3.53    0.47
   0 -10 -20    3.93    0.47
   0 -10 -21    4.96    0.52
   0  10 -21    4.63    0.53
   0  10  21    5.67    0.53
   0 -10 -21    4.66    0.52
   0 -10 -21    4.72    0.52
   0  10  21    4.73    0.54
   0 -10 -21    4.06    0.48
   0 -10 -22   20.93    1.17
   0  10  22   21.46    1.18
   0 -10 -22   20.56    1.16
   0  10 -22   20.01    1.16
   0 -10 -22   21.91    1.15
   0 -10 -22   21.92    1.17
   0  10  22   21.67    1.10
   0  10  23    9.78    0.66
   0 -10 -23    8.76    0.69
   0 -10 -23    8.67    0.69
   0 -10 -23    8.46    0.69
   0  10 -23    8.03    0.69
   0  10  23    8.66    0.70
   0  10 -24   11.51    0.80
   0  10  24   11.88    0.77
   0 -10 -24   11.35    0.77
   0  10  24   12.31    0.81
   0 -10 -24   12.14    0.79
   0 -10 -24   11.40    0.79
   0 -10 -25    7.06    0.56
   0  10  25    6.87    0.58
   0  10  25    7.21    0.56
   0  10 -25    6.86    0.58
   0  10 -25    6.62    0.53
   0  10  25    6.48    0.55
   0 -10 -25    6.71    0.56
   0  10  26    6.04    0.50
   0 -10 -26    6.26    0.50
   0  10  26    6.51    0.50
   0  10  26    6.32    0.51
   0  10 -26    6.69    0.54
   0 -10 -27    0.28    0.09
   0  10  27    0.09    0.13
   0  10  27   -0.01    0.10
   0  10  27    0.08    0.13
   0  10  28    0.77    0.16
   0 -10 -28    0.58    0.13
   0  10  28    0.85    0.16
   0  10  28    0.97    0.18
   0  11   0    0.00    0.20
   0  11   1   11.74    1.19
   0  11  -1   12.48    1.15
   0  11   2    1.14    0.42
   0  11  -2    0.04    0.19
   0  11   3   36.21    2.37
   0  11  -3   46.87    2.33
   0  11   4    9.05    1.14
   0  11  -4    7.73    0.88
   0  11   5   89.68    4.28
   0  11  -5  102.88    3.93
   0  11   6   15.38    1.48
   0  11  -6   14.42    1.23
   0  11  -7    7.53    0.88
   0  11   7    8.98    1.19
   0  11   7    7.16    1.09
   0  11   8   64.28    3.75
   0  11   8   64.42    3.53
   0  11  -8   63.07    3.00
   0  11   9  178.03    7.02
   0  11  10   12.94    1.59
   0  11  11   66.32    3.89
   0  11  12   53.83    3.52
   0  11  13   76.80    4.41
   0  11  14    6.98    1.22
   0  11  15  110.13    3.48
   0 -11 -15  102.87    3.50
   0  11 -15  103.94    3.49
   0 -11 -15  105.21    3.51
   0  11  16    0.11    0.16
   0 -11 -16    0.20    0.13
   0 -11 -16    0.24    0.15
   0  11 -16   -0.13    0.15
   0 -11 -16    0.05    0.06
   0 -11 -16    0.33    0.16
   0  11 -17    2.17    0.35
   0  11  17    2.11    0.34
   0 -11 -17    1.58    0.29
   0 -11 -17    1.90    0.31
   0  11  17    1.58    0.32
   0 -11 -17    1.95    0.35
   0 -11 -17    2.13    0.35
   0  11  18    0.16    0.21
   0 -11 -18   -0.16    0.14
   0 -11 -18    0.14    0.13
   0  11  18   -0.04    0.17
   0 -11 -18    0.01    0.16
   0 -11 -18    0.11    0.12
   0  11 -18   -0.09    0.15
   0 -11 -18    0.40    0.18
   0  11 -19   81.22    2.95
   0  11  19   81.85    2.95
   0  11  19   85.91    2.89
   0 -11 -19   84.81    2.94
   0 -11 -19   82.74    2.89
   0 -11 -19   82.36    2.95
   0 -11 -19   79.18    2.91
   0  11 -20    0.11    0.15
   0 -11 -20    0.18    0.17
   0 -11 -20    0.16    0.14
   0  11  20    0.36    0.21
   0 -11 -20    0.25    0.16
   0  11  20    0.04    0.17
   0 -11 -20    0.19    0.14
   0 -11 -21    4.34    0.50
   0 -11 -21    3.72    0.45
   0  11 -21    4.71    0.53
   0  11  21    4.45    0.53
   0 -11 -21    5.34    0.54
   0  11  21    5.14    0.51
   0 -11 -21    4.72    0.50
   0  11 -22    2.07    0.36
   0 -11 -22    2.08    0.34
   0 -11 -22    1.94    0.34
   0 -11 -22    2.38    0.37
   0  11  22    2.23    0.33
   0  11  22    1.98    0.35
   0 -11 -23   23.30    1.19
   0  11 -23   23.15    1.22
   0  11  23   23.40    1.11
   0 -11 -23   22.68    1.19
   0  11  23   24.08    1.22
   0 -11 -23   21.91    1.15
   0  11  24    3.18    0.40
   0 -11 -24    2.78    0.36
   0  11 -24    3.34    0.42
   0  11  24    2.67    0.39
   0 -11 -24    3.22    0.39
   0  11 -24    2.24    0.33
   0 -11 -24    3.39    0.40
   0  11  24    3.17    0.38
   0 -11 -25   11.75    0.73
   0  11 -25   11.13    0.70
   0  11  25   11.82    0.74
   0  11  25   11.73    0.73
   0  11  25   11.84    0.71
   0  11 -25   11.70    0.75
   0 -11 -25   11.59    0.72
   0 -11 -26   19.54    0.94
   0  11  26   19.38    0.94
   0  11  26   19.87    0.91
   0  11  26   20.69    0.97
   0  11  27    2.45    0.26
   0  11  27    3.49    0.33
   0 -11 -27    2.92    0.29
   0  11  27    2.94    0.31
   0  11  28    8.75    0.48
   0  11  28    7.97    0.46
   0  12   0   70.84    3.34
   0  12   1   98.24    4.17
   0  12  -1   92.34    3.96
   0  12  -2   39.13    2.32
   0  12   2   50.46    2.76
   0  12  -3   21.02    1.60
   0  12   3   27.01    2.00
   0  12  -4   44.02    2.38
   0  12   4   39.97    2.63
   0  12  -5  142.66    4.72
   0  12   5   77.40    4.45
   0  12   6  126.07    5.21
   0  12  -6   99.58    4.23
   0  12  -7   12.02    1.19
   0  12   7   11.92    1.46
   0  12   8    2.94    0.79
   0  12  -8    5.48    0.79
   0  12   9   26.10    2.49
   0  12   9   73.39    3.66
   0  12  10   60.84    3.69
   0  12  10   46.58    3.18
   0  12  11   29.28    2.45
   0  12  11   22.58    2.33
   0  12  12    9.82    1.44
   0  12  12   10.51    1.46
   0  12  13    9.14    1.42
   0  12  13   12.66    1.64
   0  12 -14    1.29    0.29
   0  12  14    1.78    0.31
   0  12  14    2.04    0.68
   0  12 -14    1.56    0.29
   0 -12 -15    0.23    0.13
   0  12 -15    0.09    0.16
   0 -12 -15    0.32    0.15
   0  12  15   -0.07    0.18
   0 -12 -15    0.01    0.13
   0  12 -15   -0.06    0.14
   0 -12 -16    0.39    0.16
   0  12  16    0.04    0.18
   0  12 -16    0.39    0.20
   0 -12 -16    0.16    0.15
   0  12  16    0.26    0.20
   0 -12 -16    0.24    0.17
   0  12  17    5.15    0.54
   0 -12 -17    4.93    0.53
   0 -12 -17    6.31    0.57
   0 -12 -17    5.30    0.52
   0 -12 -17    4.56    0.52
   0  12 -17    5.00    0.54
   0  12  17    5.35    0.57
   0  12  18    3.95    0.47
   0 -12 -18    3.50    0.42
   0 -12 -18    3.96    0.45
   0 -12 -18    4.10    0.48
   0  12 -18    3.51    0.45
   0 -12 -18    3.38    0.44
   0 -12 -18    3.52    0.46
   0  12  18    2.93    0.43
   0  12 -19    1.52    0.32
   0 -12 -19    1.45    0.31
   0 -12 -19    1.56    0.30
   0  12  19    1.14    0.29
   0 -12 -19    1.51    0.29
   0  12  19    1.07    0.26
   0 -12 -19    1.45    0.30
   0 -12 -20    0.25    0.16
   0  12 -20    0.09    0.15
   0 -12 -20    0.36    0.18
   0  12  20    0.13    0.19
   0  12  20    0.38    0.21
   0 -12 -20    0.29    0.15
   0 -12 -20    0.15    0.13
   0 -12 -21   40.12    1.77
   0  12  21   43.18    1.74
   0 -12 -21   42.23    1.80
   0  12  21   43.96    1.83
   0  12 -21   40.09    1.79
   0 -12 -21   42.66    1.78
   0  12  22   15.78    0.97
   0  12  22   16.95    0.93
   0 -12 -22   14.61    0.94
   0 -12 -22   16.16    0.95
   0  12 -22   15.64    0.97
   0 -12 -22   15.63    0.96
   0 -12 -23   15.06    0.90
   0  12 -23   13.92    0.87
   0  12  23   15.21    0.85
   0  12  23   14.40    0.89
   0 -12 -23   15.29    0.91
   0  12 -23   14.38    0.90
   0  12  23   14.52    0.82
   0 -12 -23   14.46    0.87
   0  12 -24    3.91    0.42
   0 -12 -24    4.94    0.47
   0 -12 -24    4.94    0.46
   0  12  24    4.48    0.46
   0  12 -24    4.47    0.47
   0  12  24    4.64    0.45
   0  12  24    4.62    0.43
   0  12  24    4.72    0.42
   0  12  25   47.00    1.67
   0  12 -25   47.16    1.72
   0 -12 -25   45.97    1.72
   0 -12 -25   47.77    1.76
   0  12  25   47.22    1.75
   0  12  25   48.17    1.74
   0  12  26    0.49    0.16
   0 -12 -26    0.64    0.16
   0  12  26    0.86    0.20
   0  12  27    3.12    0.29
   0 -12 -27    3.03    0.28
   0  12  27    3.22    0.30
   0  13   0   -0.03    0.21
   0  13   1   51.25    2.90
   0  13  -1   52.33    2.83
   0  13  -2   15.86    1.43
   0  13   2   16.25    1.54
   0  13  -3  264.96    7.58
   0  13   3  160.20    7.09
   0  13  -4    1.85    0.48
   0  13   4    1.10    0.46
   0  13  -5    1.05    0.40
   0  13   5    1.15    0.65
   0  13   6    3.55    0.80
   0  13  -6    2.59    0.59
   0  13   7  110.18    5.13
   0  13  -7   95.94    4.22
   0  13  -8   24.91    1.87
   0  13   8   25.82    2.29
   0  13   9   11.26    1.54
   0  13  10   19.31    1.99
   0  13  11   35.07    2.86
   0  13  12   23.93    2.36
   0  13  13   27.87    1.31
   0  13 -13   25.12    1.27
   0  13 -13   27.68    1.37
   0  13 -14   17.62    1.14
   0  13  14   18.45    1.00
   0 -13 -14   18.28    1.06
   0  13 -14   19.87    1.10
   0  13  14   20.92    1.07
   0  13  14   20.04    1.09
   0  13  15    1.06    0.29
   0  13  15    0.62    0.25
   0  13  15    0.99    0.23
   0 -13 -15    0.86    0.23
   0 -13 -15    0.76    0.24
   0  13 -15    0.89    0.25
   0  13 -15    1.19    0.26
   0  13  16    3.39    0.44
   0 -13 -16    3.30    0.44
   0  13  16    3.25    0.46
   0 -13 -16    4.32    0.48
   0  13 -16    4.17    0.49
   0  13 -16    3.31    0.46
   0 -13 -17    0.15    0.14
   0  13  17    0.51    0.22
   0  13  17    0.11    0.17
   0  13 -17    0.15    0.17
   0 -13 -17    0.40    0.17
   0 -13 -17    0.23    0.16
   0 -13 -18    2.52    0.38
   0  13  18    2.42    0.37
   0 -13 -18    2.19    0.35
   0 -13 -18    2.51    0.35
   0 -13 -18    2.09    0.35
   0  13  18    2.37    0.39
   0  13 -18    2.30    0.37
   0  13  19    0.94    0.26
   0  13  19    1.54    0.31
   0 -13 -19    1.44    0.30
   0 -13 -19    1.52    0.30
   0  13 -19    1.80    0.33
   0 -13 -19    1.14    0.27
   0  13 -20    0.32    0.19
   0 -13 -20    0.09    0.16
   0  13  20    0.86    0.27
   0  13  20    0.27    0.18
   0 -13 -20    0.10    0.15
   0 -13 -20    0.41    0.20
   0 -13 -21   13.75    0.88
   0  13  21   13.82    0.86
   0  13  21   14.52    0.92
   0 -13 -21   14.12    0.91
   0  13 -21   14.21    0.92
   0 -13 -21   15.01    0.93
   0 -13 -22   14.93    0.91
   0  13  22   15.88    0.89
   0  13 -22   15.67    0.94
   0 -13 -22   15.67    0.94
   0 -13 -22   15.63    0.92
   0  13 -22   14.77    0.92
   0  13  22   15.08    0.92
   0  13  23    8.63    0.63
   0  13  23    8.66    0.60
   0  13  23    9.30    0.67
   0  13 -23    8.55    0.65
   0 -13 -23    9.02    0.65
   0 -13 -23    8.82    0.65
   0  13 -24    0.95    0.22
   0 -13 -24    1.33    0.25
   0  13  24    1.19    0.24
   0  13  24    0.99    0.19
   0 -13 -24    1.28    0.23
   0  13  24    1.27    0.26
   0  13  25    9.37    0.59
   0  13 -25    9.37    0.60
   0 -13 -25   10.18    0.63
   0  13  25   10.54    0.64
   0  13  26   10.44    0.59
   0  13  26    9.22    0.54
   0 -13 -26    9.95    0.57
   0 -13 -27   35.39    1.24
   0  13  27   37.56    1.27
   0  14   0   34.51    2.35
   0  14  -1    2.39    0.59
   0  14   1    3.60    0.74
   0  14   2    7.66    1.09
   0  14  -2    5.41    0.86
   0  14   3   60.69    3.33
   0  14  -3   44.72    2.73
   0  14   4   11.40    1.42
   0  14  -4    8.36    1.10
   0  14   5   18.00    1.82
   0  14  -5   16.28    1.51
   0  14  -6   52.87    2.96
   0  14   6   62.57    3.65
   0  14   7   47.77    3.31
   0  14  -7   56.92    3.03
   0  14   8   28.62    2.51
   0  14   9   12.00    1.63
   0  14  10   49.61    3.50
   0  14  11   47.62    3.46
   0  14 -11   39.16    1.81
   0  14 -12   55.39    2.17
   0  14  12   55.49    2.14
   0  14 -12   52.30    2.23
   0  14  12   54.74    2.07
   0  14  13   16.12    0.98
   0  14 -13   15.12    0.94
   0  14 -13   14.46    1.03
   0  14  13   14.35    0.89
   0  14  13   15.98    0.97
   0  14  14    2.16    0.38
   0  14  14    2.28    0.35
   0  14  14    1.90    0.33
   0  14  14    2.36    0.36
   0  14 -14    2.56    0.38
   0 -14 -14    1.95    0.33
   0  14 -14    1.67    0.37
   0 -14 -15    0.84    0.24
   0  14  15    0.62    0.22
   0  14 -15    0.70    0.22
   0  14  15    0.83    0.25
   0  14  15    0.60    0.22
   0 -14 -15    0.82    0.23
   0  14  15    0.84    0.23
   0  14 -15    0.53    0.22
   0  14  16    2.84    0.42
   0 -14 -16    2.62    0.37
   0  14  16    2.38    0.37
   0 -14 -16    2.10    0.36
   0  14 -16    2.74    0.41
   0  14  16    3.27    0.40
   0  14 -16    2.19    0.38
   0  14 -17   34.74    1.63
   0  14  17   36.54    1.66
   0 -14 -17   36.62    1.67
   0  14 -17   37.11    1.73
   0 -14 -17   38.16    1.66
   0  14  17   36.99    1.63
   0  14  18    8.13    0.67
   0 -14 -18    7.81    0.68
   0  14 -18    7.68    0.66
   0 -14 -18    8.18    0.67
   0  14  18    8.13    0.69
   0 -14 -18    8.51    0.69
   0  14 -19    1.38    0.31
   0 -14 -19    1.34    0.28
   0 -14 -19    1.16    0.28
   0 -14 -19    1.02    0.25
   0  14  19    0.73    0.24
   0  14  19    1.16    0.28
   0 -14 -20    1.27    0.29
   0 -14 -20    1.13    0.27
   0  14  20    0.69    0.24
   0  14  20    1.17    0.27
   0  14 -20    0.66    0.24
   0  14 -20    1.06    0.28
   0 -14 -20    1.42    0.29
   0  14  21   22.89    1.16
   0 -14 -21   22.81    1.18
   0 -14 -21   22.52    1.14
   0  14 -21   21.01    1.16
   0 -14 -21   20.65    1.11
   0  14  21   22.12    1.11
   0 -14 -22    3.45    0.41
   0  14 -22    3.81    0.45
   0  14  22    4.17    0.46
   0 -14 -22    4.62    0.45
   0  14  22    4.03    0.42
   0 -14 -22    3.96    0.44
   0  14  22    3.64    0.40
   0  14  23    0.28    0.13
   0  14  23    0.21    0.16
   0 -14 -23    0.28    0.15
   0 -14 -23    0.34    0.15
   0  14 -23   -0.05    0.22
   0 -14 -24    0.55    0.17
   0 -14 -24    0.72    0.19
   0  14 -24    0.50    0.19
   0  14  24    0.86    0.22
   0  14  24    0.52    0.17
   0  14  24    0.60    0.16
   0 -14 -25    9.43    0.58
   0  14  25    9.30    0.54
   0  14 -25    9.95    0.58
   0  14  25    9.10    0.57
   0  14  26    1.73    0.22
   0 -14 -26    1.65    0.21
   0  15   0   -0.01    0.18
   0  15   1   32.98    2.41
   0  15  -1   29.22    2.24
   0  15  -2   63.37    3.42
   0  15   2   65.59    3.61
   0  15  -3    0.62    0.37
   0  15   3    0.66    0.41
   0  15   4   12.60    1.50
   0  15  -4   10.73    1.22
   0  15   5  136.52    5.95
   0  15  -5  122.54    5.24
   0  15  -6    4.45    0.82
   0  15   6    4.37    0.97
   0  15   7    6.68    1.17
   0  15   8    0.70    0.38
   0  15  -9   37.73    1.76
   0  15   9   47.32    3.31
   0  15 -10   16.95    1.08
   0  15  10   16.59    0.97
   0  15 -11   46.59    2.03
   0  15  11   46.14    1.87
   0  15  12    5.44    0.54
   0  15 -12    6.65    0.66
   0  15  12    6.22    0.59
   0  15  13   83.54    2.78
   0  15  13   78.75    2.75
   0  15  13   81.34    2.84
   0  15 -13   74.79    2.93
   0  15  14    2.82    0.39
   0  15 -14    2.54    0.38
   0  15  14    2.08    0.37
   0  15 -14    2.27    0.40
   0  15  14    2.69    0.38
   0  15  14    2.32    0.38
   0 -15 -14    2.95    0.43
   0  15  15   55.34    2.13
   0  15  15   55.55    2.07
   0  15 -15   49.30    2.18
   0  15  15   52.54    2.01
   0  15  15   52.16    2.10
   0 -15 -15   56.03    2.10
   0  15 -15   51.89    2.09
   0 -15 -15   50.28    2.12
   0 -15 -16   36.64    1.68
   0  15 -16   34.76    1.72
   0 -15 -16   34.84    1.58
   0  15  16   35.44    1.62
   0  15 -16   36.36    1.63
   0  15  16   38.92    1.59
   0  15  16   36.85    1.63
   0  15 -17    6.15    0.58
   0 -15 -17    5.59    0.58
   0  15  17    5.78    0.57
   0  15 -17    5.30    0.59
   0  15  17    6.04    0.57
   0 -15 -17    4.99    0.53
   0  15  18    1.36    0.33
   0  15  18    1.40    0.30
   0 -15 -18    1.54    0.30
   0  15 -18    1.65    0.31
   0 -15 -18    1.56    0.30
   0 -15 -18    1.66    0.34
   0  15 -18    1.76    0.35
   0 -15 -19   73.05    2.56
   0  15  19   71.65    2.55
   0 -15 -19   70.04    2.59
   0 -15 -19   70.69    2.54
   0  15 -19   68.22    2.59
   0  15  19   71.47    2.54
   0  15  20   12.16    0.81
   0 -15 -20   11.95    0.79
   0 -15 -20   11.77    0.81
   0 -15 -20   10.71    0.75
   0  15  20   11.27    0.77
   0  15 -20   11.84    0.83
   0  15  21    5.33    0.49
   0 -15 -21    4.83    0.48
   0  15  21    5.14    0.51
   0  15 -21    4.82    0.51
   0 -15 -21    5.56    0.52
   0  15  22    0.27    0.16
   0  15 -22    0.08    0.22
   0 -15 -22    0.28    0.16
   0 -15 -22    0.16    0.14
   0  15  22    0.18    0.15
   0 -15 -23   13.69    0.75
   0  15  23   12.51    0.70
   0 -15 -23   12.84    0.76
   0  15  23   13.04    0.75
   0  15 -23   13.47    0.78
   0 -15 -24   19.21    0.88
   0  15  24   19.42    0.89
   0  15  24   18.22    0.82
   0  15 -24   19.38    0.91
   0 -15 -24   18.81    0.90
   0  15  25    0.28    0.12
   0 -15 -25    0.46    0.13
   0  16   0   58.87    3.45
   0  16   1  149.31    6.23
   0  16  -1  145.37    6.07
   0  16   2   18.66    1.85
   0  16  -2   15.63    1.63
   0  16   3   89.68    4.61
   0  16  -3   87.48    4.30
   0  16  -4    1.76    0.56
   0  16   4    0.05    0.23
   0  16   5   92.66    4.79
   0  16  -5   88.00    4.29
   0  16   6   13.67    1.71
   0  16  -7   44.60    2.00
   0  16  -7   49.12    1.97
   0  16   7   48.15    1.93
   0  16  -8    0.97    0.25
   0  16   8    1.21    0.27
   0  16  -8    1.51    0.34
   0  16   9   92.02    3.18
   0  16  -9   94.78    3.35
   0  16  -9  101.16    3.31
   0  16  10    3.13    0.41
   0  16 -10    3.49    0.48
   0  16 -10    2.76    0.41
   0  16  11    0.22    0.16
   0  16 -11    0.29    0.22
   0  16  11    0.34    0.18
   0  16 -11   -0.16    0.26
   0  16  12   34.61    1.59
   0  16 -12   34.46    1.70
   0  16  12   35.64    1.57
   0  16 -12   36.39    1.65
   0  16 -12   34.48    1.63
   0  16 -13   13.21    0.93
   0  16  13   15.37    0.90
   0  16  13   14.61    0.94
   0  16  13   13.64    0.88
   0  16 -13   13.00    0.97
   0  16  14    9.36    0.70
   0  16 -14    8.04    0.77
   0  16  14    8.56    0.71
   0 -16 -14    8.34    0.72
   0  16  14   11.32    0.76
   0  16 -14    8.75    0.74
   0  16  14   10.14    0.73
   0  16  15    0.88    0.25
   0  16  15    0.92    0.24
   0  16 -15    0.78    0.26
   0  16 -15    0.82    0.27
   0  16  15    1.50    0.34
   0 -16 -15    1.41    0.31
   0 -16 -16   19.37    1.14
   0  16  16   21.45    1.14
   0  16  16   21.73    1.10
   0  16 -16   17.77    1.12
   0  16  16   19.75    1.12
   0  16 -16   19.66    1.19
   0  16 -17    0.45    0.23
   0 -16 -17    1.29    0.26
   0  16  17    1.51    0.28
   0  16 -17    1.48    0.33
   0 -16 -17    1.41    0.30
   0  16  17    1.03    0.25
   0  16  17    0.74    0.25
   0  16 -18    8.67    0.73
   0 -16 -18    9.91    0.75
   0  16  18    8.98    0.71
   0  16 -18    8.76    0.72
   0 -16 -18    9.44    0.71
   0 -16 -18    9.44    0.69
   0  16  18    9.85    0.72
   0 -16 -19   64.81    2.35
   0 -16 -19   66.60    2.42
   0 -16 -19   61.13    2.29
   0  16 -19   63.97    2.43
   0  16  19   70.54    2.40
   0  16  19   67.17    2.37
   0  16  20    0.03    0.16
   0 -16 -20    0.07    0.14
   0 -16 -20    0.13    0.11
   0  16  20    0.27    0.17
   0  16 -20   -0.12    0.28
   0  16 -21    0.13    0.21
   0  16  21    0.49    0.17
   0 -16 -21    0.40    0.16
   0 -16 -21    0.45    0.17
   0  16  21    0.13    0.14
   0  16  22   10.97    0.66
   0  16 -22   11.17    0.73
   0  16  22   11.29    0.68
   0 -16 -22   10.88    0.67
   0 -16 -22   11.63    0.71
   0 -16 -23   33.58    1.31
   0  16  23   35.00    1.30
   0 -16 -23   34.84    1.36
   0  16 -23   34.21    1.37
   0  16  23   34.19    1.31
   0 -16 -24    0.36    0.12
   0  16  24    0.16    0.10
   0  16  24    0.03    0.11
   0 -16 -25    5.97    0.39
   0  17   0   -0.56    0.37
   0  17  -1   95.40    4.71
   0  17   1   95.15    4.78
   0  17  -2   82.31    4.23
   0  17   2   79.27    4.30
   0  17   2   73.85    2.67
   0  17   3  103.43    3.46
   0  17  -3   99.59    4.86
   0  17   3  114.62    5.41
   0  17  -3  108.55    3.54
   0  17  -4    4.79    0.53
   0  17   4    3.69    0.89
   0  17  -4    4.41    0.50
   0  17  -4    3.61    0.79
   0  17   4    4.10    0.48
   0  17  -5   17.94    1.03
   0  17   5   15.92    0.98
   0  17  -5   16.14    1.02
   0  17  -6    8.22    0.71
   0  17  -6    8.10    0.69
   0  17   6    7.50    0.65
   0  17   7   49.95    2.04
   0  17  -7   56.22    2.14
   0  17  -7   51.73    2.15
   0  17  -8   11.60    0.87
   0  17  -8   11.61    0.83
   0  17   8   10.96    0.79
   0  17  -9   23.73    1.33
   0  17  -9   24.57    1.29
   0  17   9   23.29    1.22
   0  17  10   23.68    1.24
   0  17 -10   22.15    1.29
   0  17 -10   23.16    1.26
   0  17  10   21.59    1.17
   0  17 -11   34.13    1.63
   0  17 -11   36.23    1.67
   0  17  11   34.77    1.56
   0  17  11   34.05    1.58
   0  17 -11   33.04    1.67
   0  17 -12    1.22    0.27
   0  17 -12    1.51    0.31
   0  17  12    2.17    0.35
   0  17 -12    2.27    0.42
   0  17  12    2.59    0.40
   0  17  12    2.22    0.36
   0  17  13    7.86    0.65
   0  17  13    7.40    0.63
   0  17  13    7.30    0.62
   0  17 -13    7.23    0.70
   0 -17 -13    7.50    0.67
   0  17 -13    5.94    0.62
   0  17  13    7.45    0.66
   0 -17 -14    5.11    0.55
   0  17  14    5.35    0.52
   0  17  14    5.74    0.58
   0  17  14    6.07    0.57
   0  17 -14    4.34    0.53
   0  17 -14    4.99    0.58
   0  17  14    5.26    0.52
   0  17 -15    0.24    0.22
   0  17 -15   -0.31    0.31
   0  17  15    0.25    0.20
   0  17  15    0.04    0.15
   0 -17 -15    0.36    0.16
   0  17 -16   22.23    1.24
   0 -17 -16   23.87    1.25
   0  17  16   23.07    1.21
   0  17  16   23.60    1.16
   0  17 -16   21.77    1.26
   0  17 -17   30.42    1.50
   0  17 -17   31.64    1.53
   0  17  17   34.12    1.41
   0 -17 -17   31.52    1.48
   0  17  17   32.25    1.48
   0 -17 -17   32.07    1.45
   0 -17 -18    1.57    0.30
   0 -17 -18    1.59    0.29
   0  17  18    1.63    0.33
   0  17  18    1.69    0.30
   0  17 -18    1.31    0.28
   0  17 -18    1.35    0.31
   0  17  19    1.62    0.30
   0  17 -19    0.80    0.27
   0  17  19    1.37    0.27
   0 -17 -19    1.49    0.30
   0 -17 -19    1.57    0.28
   0 -17 -20   15.85    0.92
   0  17  20   17.74    0.90
   0  17  20   17.93    0.93
   0  17 -20   16.93    0.97
   0 -17 -20   16.49    0.89
   0 -17 -21   27.69    1.22
   0 -17 -21   26.85    1.16
   0  17  21   27.72    1.18
   0  17 -21   25.15    1.22
   0  17  21   26.85    1.15
   0  17  22    6.99    0.48
   0 -17 -22    7.12    0.52
   0  17  22    6.53    0.47
   0 -17 -22    6.21    0.46
   0  17 -22    6.51    0.53
   0  17 -23    8.81    0.56
   0  17  23    7.89    0.48
   0  17  23    7.81    0.48
   0 -17 -23    8.20    0.49
   0 -17 -23    9.00    0.55
   0 -17 -24    6.32    0.41
   0  18   0  110.42    3.73
   0  18   0  123.11    3.82
   0  18   1    0.74    0.27
   0  18  -1    1.12    0.27
   0  18  -1    1.13    0.26
   0  18   1    1.41    0.28
   0  18   2    3.60    0.44
   0  18  -2    4.12    0.49
   0  18  -2    3.38    0.44
   0  18   3    4.74    0.52
   0  18  -3    5.07    0.54
   0  18   4   64.34    2.47
   0  18  -4   72.20    2.55
   0  18  -4   70.25    2.59
   0  18   5    6.81    0.63
   0  18  -5    6.69    0.64
   0  18  -5    7.41    0.66
   0  18  -6   45.08    1.84
   0  18   6   39.77    1.75
   0  18  -6   39.65    1.82
   0  18   7   17.09    1.02
   0  18  -7   18.52    1.09
   0  18  -7   16.51    1.06
   0  18   8   12.02    0.84
   0  18  -8   12.03    0.88
   0  18  -8   13.68    0.95
   0  18   9    5.97    0.59
   0  18   9    6.92    0.63
   0  18  -9    6.73    0.66
   0  18  -9    6.57    0.64
   0  18 -10    0.61    0.26
   0  18  10    0.33    0.21
   0  18 -10    0.69    0.26
   0  18 -10    0.40    0.27
   0  18  10    0.66    0.24
   0  18  11   34.98    1.56
   0  18 -11   34.80    1.63
   0  18 -11   34.84    1.65
   0  18 -11   34.18    1.67
   0  18  11   32.77    1.52
   0  18  11   33.98    1.59
   0  18 -12    1.03    0.28
   0 -18 -12    1.01    0.26
   0  18  12    0.92    0.27
   0  18  12    1.01    0.31
   0  18 -12    0.64    0.26
   0  18 -12    0.52    0.25
   0  18  12    1.09    0.28
   0  18 -13   37.02    1.75
   0  18  13   40.24    1.70
   0  18  13   42.35    1.71
   0  18 -13   39.73    1.84
   0  18  13   38.19    1.66
   0 -18 -13   38.77    1.74
   0  18  13   40.69    1.75
   0  18 -13   41.44    1.78
   0  18 -14   22.83    1.27
   0 -18 -14   22.46    1.23
   0  18 -14   22.53    1.30
   0  18  14   24.35    1.19
   0  18  14   25.18    1.28
   0  18  14   24.16    1.20
   0  18 -15    2.51    0.42
   0 -18 -15    2.40    0.37
   0  18  15    2.77    0.37
   0  18  15    2.45    0.40
   0  18 -15    1.87    0.38
   0 -18 -16    3.84    0.46
   0  18 -16    3.26    0.46
   0  18 -16    3.43    0.47
   0  18  16    4.26    0.45
   0  18  16    3.39    0.44
   0  18 -17   41.89    1.81
   0 -18 -17   42.29    1.72
   0  18 -17   44.02    1.84
   0 -18 -17   42.71    1.78
   0  18  17   44.37    1.78
   0  18  17   44.70    1.68
   0  18  18    7.75    0.61
   0  18 -18    7.28    0.64
   0  18 -18    7.08    0.61
   0 -18 -18    7.51    0.61
   0 -18 -18    7.01    0.56
   0  18 -19    1.13    0.32
   0  18  19    1.31    0.26
   0 -18 -19    0.92    0.20
   0 -18 -19    0.97    0.23
   0  18 -19    1.16    0.25
   0  18 -20    1.25    0.29
   0 -18 -20    1.15    0.23
   0 -18 -20    1.21    0.21
   0  18  20    0.94    0.23
   0  18 -21   21.03    1.00
   0 -18 -21   20.76    0.97
   0  18  21   19.67    0.92
   0 -18 -21   20.60    0.92
   0 -18 -22    9.46    0.53
   0  18 -22   10.21    0.61
   0 -18 -22    9.12    0.56
   0  18  22    9.60    0.55
   0 -18 -23    3.44    0.31
   0  18 -23    4.55    0.37
   0  19   0    0.32    0.19
   0  19   0    0.39    0.18
   0  19  -1    0.84    0.23
   0  19  -1    1.01    0.25
   0  19   1    1.16    0.24
   0  19   1    1.27    0.32
   0  19   2    1.09    0.27
   0  19  -2    0.51    0.19
   0  19  -2    0.40    0.22
   0  19  -3    0.50    0.21
   0  19   3    0.38    0.20
   0  19  -4    4.68    0.53
   0  19  -4    4.96    0.55
   0  19   4    4.52    0.52
   0  19  -5   11.25    0.83
   0  19   5   10.24    0.78
   0  19  -5   11.26    0.85
   0  19  -6   15.76    1.01
   0  19   6   14.41    0.93
   0  19  -6   14.93    0.98
   0  19  -7    0.74    0.25
   0  19  -7    1.01    0.31
   0  19   7    0.83    0.24
   0  19   7    0.42    0.20
   0  19  -8    2.62    0.44
   0  19   8    2.50    0.40
   0  19  -8    2.54    0.41
   0  19   8    1.74    0.32
   0  19  -9    6.40    0.65
   0  19   9    5.47    0.56
   0  19  -9    5.33    0.59
   0  19   9    4.87    0.52
   0  19  -9    6.12    0.62
   0  19 -10   30.69    1.49
   0  19 -10   27.27    1.47
   0  19  10   29.74    1.42
   0  19  10   28.68    1.39
   0  19  10   29.81    1.44
   0  19 -10   29.15    1.49
   0  19 -11   17.84    1.10
   0  19  11   17.24    1.04
   0  19  11   17.83    1.03
   0  19 -11   17.14    1.08
   0 -19 -11   18.52    1.06
   0  19  11   17.18    1.01
   0  19 -11   16.88    1.10
   0  19 -12    0.02    0.18
   0  19  12    0.35    0.21
   0 -19 -12    0.39    0.17
   0  19  12    0.24    0.18
   0  19 -12    0.11    0.18
   0  19  12    0.38    0.20
   0  19 -12    0.28    0.27
   0  19  12    0.21    0.23
   0 -19 -13    2.02    0.35
   0  19 -13    1.95    0.35
   0  19  13    1.91    0.34
   0  19  13    2.11    0.34
   0  19 -13    2.30    0.40
   0  19  13    2.06    0.35
   0  19  13    1.91    0.32
   0  19 -13    2.11    0.41
   0  19  14   27.72    1.31
   0  19 -14   27.10    1.43
   0  19  14   27.47    1.35
   0  19  14   28.99    1.31
   0 -19 -14   27.75    1.35
   0  19 -14   27.71    1.40
   0  19  15   29.08    1.29
   0  19  15   27.33    1.32
   0  19 -15   25.73    1.34
   0  19  15   27.88    1.24
   0 -19 -15   26.49    1.30
   0  19 -15   25.75    1.37
   0 -19 -16    4.78    0.50
   0 -19 -16    5.65    0.50
   0  19 -16    5.24    0.56
   0  19  16    5.79    0.55
   0  19 -16    5.94    0.60
   0  19  16    5.81    0.50
   0  19  17    1.30    0.29
   0  19 -17    1.98    0.40
   0  19  17    1.34    0.25
   0 -19 -17    1.21    0.24
   0 -19 -17    1.38    0.27
   0  19 -17    0.84    0.26
   0 -19 -18   11.44    0.73
   0 -19 -18   11.63    0.69
   0  19  18   11.79    0.74
   0  19 -18   11.22    0.75
   0  19 -18   10.95    0.77
   0  19 -19   15.39    0.84
   0 -19 -19   15.89    0.85
   0  19  19   17.13    0.87
   0 -19 -19   15.41    0.80
   0  19 -19   15.52    0.89
   0 -19 -20    4.04    0.38
   0 -19 -20    4.06    0.35
   0  19  20    4.45    0.40
   0  19 -20    4.82    0.46
   0 -19 -21    0.44    0.12
   0  19  21    0.44    0.14
   0 -19 -21    0.29    0.12
   0  19  22    0.88    0.16
   0 -19 -22    0.70    0.14
   0  20   0    6.05    0.58
   0  20   0    6.78    0.62
   0  20  -1   26.34    1.33
   0  20   1   27.67    1.36
   0  20  -1   29.36    1.43
   0  20   2    5.07    0.54
   0  20  -2    5.04    0.53
   0  20  -2    5.15    0.55
   0  20   3    9.14    0.73
   0  20  -3   10.60    0.80
   0  20   4    3.62    0.48
   0  20  -4    4.26    0.50
   0  20   5   14.76    0.93
   0  20  -5   14.54    0.98
   0  20  -5   15.72    0.98
   0  20   5   13.78    0.91
   0  20  -6    0.45    0.31
   0  20   6    0.10    0.17
   0  20   6    0.06    0.22
   0  20  -6    0.54    0.22
   0  20   7    3.35    0.44
   0  20   7    4.69    0.51
   0  20  -7    4.10    0.51
   0  20  -7    4.96    0.57
   0  20  -8    7.82    0.72
   0  20   8    6.40    0.61
   0  20  -8    7.10    0.67
   0  20  -8    7.95    0.70
   0  20   8    6.80    0.62
   0  20  -9   10.83    0.85
   0  20   9   11.58    0.82
   0  20  -9   12.00    0.88
   0  20   9   11.18    0.81
   0  20  -9   11.53    0.87
   0  20   9   11.75    0.83
   0 -20  -9   10.80    0.79
   0  20 -10    0.36    0.20
   0  20  10    0.42    0.21
   0  20 -10    0.97    0.34
   0 -20 -10    0.52    0.18
   0  20  10    0.31    0.21
   0  20  10    0.73    0.22
   0  20 -10    0.57    0.23
   0 -20 -11    5.62    0.54
   0  20  11    6.30    0.58
   0  20 -11    5.81    0.61
   0  20  11    5.65    0.55
   0  20  11    5.88    0.57
   0  20 -11    5.89    0.59
   0  20 -11    6.46    0.64
   0  20  12   22.46    1.14
   0  20 -12   22.46    1.20
   0  20 -12   21.43    1.23
   0  20  12   20.49    1.11
   0 -20 -12   21.73    1.15
   0  20 -12   21.93    1.21
   0  20  12   20.66    1.14
   0  20 -13    0.65    0.34
   0  20 -13    0.21    0.23
   0  20  13    0.05    0.17
   0  20  13    0.17    0.16
   0  20  13    0.15    0.18
   0 -20 -13    0.13    0.14
   0  20 -13    0.14    0.15
   0  20  14    0.07    0.17
   0  20  14    0.46    0.18
   0  20  14    0.26    0.17
   0 -20 -14    0.54    0.18
   0  20 -14    0.63    0.30
   0  20 -14    0.35    0.22
   0  20 -15    9.56    0.74
   0  20  15    8.78    0.67
   0  20  15   10.00    0.65
   0  20 -15    9.06    0.73
   0  20  15    9.95    0.66
   0 -20 -15    8.81    0.66
   0  20  16   21.91    1.09
   0 -20 -16   22.92    1.11
   0 -20 -16   22.47    1.05
   0  20  16   21.60    1.03
   0  20 -16   22.77    1.17
   0  20 -16   21.89    1.17
   0  20  17    1.15    0.22
   0  20  17    1.07    0.24
   0 -20 -17    0.91    0.18
   0  20 -17    1.44    0.34
   0  20 -17    0.94    0.24
   0 -20 -17    1.12    0.23
   0 -20 -18   10.50    0.61
   0 -20 -18   10.16    0.65
   0  20 -18   11.05    0.72
   0  20 -18   10.29    0.67
   0  20  18   10.75    0.66
   0  20  19    2.81    0.31
   0  20 -19    2.24    0.29
   0  20 -19    3.26    0.39
   0 -20 -19    2.47    0.26
   0 -20 -19    2.33    0.29
   0  20  20    4.26    0.36
   0 -20 -20    4.16    0.35
   0  20 -20    4.87    0.42
   0  20  21    3.22    0.28
   0  21   0   -0.10    0.13
   0  21   0    0.02    0.20
   0  21  -1    1.15    0.27
   0  21   1    0.72    0.24
   0  21  -1    1.29    0.29
   0  21  -2    5.22    0.55
   0  21   2    4.38    0.49
   0  21  -3    7.49    0.68
   0  21   3    7.28    0.64
   0  21   4   12.01    0.84
   0  21  -4   13.14    0.91
   0  21  -5    0.35    0.19
   0  21   5    0.24    0.20
   0  21   6    0.34    0.21
   0  21  -6    0.42    0.24
   0  21   6    0.80    0.24
   0  21  -6    0.80    0.24
   0  21   7   22.29    1.20
   0  21  -7   23.77    1.29
   0  21  -7   24.45    1.27
   0  21   7   23.75    1.25
   0  21   7   24.08    1.22
   0  21  -7   23.94    1.32
   0  21   8   41.46    1.78
   0  21   8   42.30    1.77
   0  21  -8   43.56    1.83
   0  21  -8   42.21    1.86
   0  21   8   42.92    1.77
   0  21  -8   42.15    1.88
   0  21  -9    4.90    0.55
   0  21   9    4.40    0.49
   0  21  -9    5.55    0.59
   0  21   9    4.84    0.51
   0  21  -9    3.99    0.51
   0  21   9    4.45    0.50
   0  21 -10    0.70    0.31
   0  21  10    0.24    0.21
   0  21  10    0.58    0.23
   0  21  10    0.22    0.19
   0  21 -10    0.57    0.24
   0  21 -10    0.63    0.22
   0  21 -11    4.75    0.52
   0  21  11    4.46    0.48
   0  21  11    5.00    0.49
   0  21 -11    4.11    0.51
   0 -21 -11    4.23    0.46
   0  21 -11    4.57    0.55
   0  21  11    4.77    0.50
   0  21  12    7.94    0.62
   0  21 -12    7.60    0.67
   0  21 -12    7.98    0.65
   0  21  12    8.51    0.66
   0  21 -12    7.65    0.68
   0  21  12    7.51    0.62
   0 -21 -12    7.63    0.61
   0 -21 -13    6.20    0.53
   0  21 -13    5.89    0.59
   0  21 -13    5.74    0.59
   0  21 -13    5.49    0.53
   0  21  13    6.42    0.53
   0  21  13    6.04    0.53
   0  21  13    5.78    0.54
   0  21 -14    5.06    0.55
   0  21 -14    4.00    0.48
   0 -21 -14    4.39    0.43
   0  21  14    4.23    0.41
   0  21  14    4.05    0.44
   0  21  14    4.12    0.43
   0  21 -15    3.94    0.47
   0  21  15    3.47    0.40
   0 -21 -15    3.77    0.39
   0 -21 -15    3.93    0.37
   0  21 -15    4.08    0.45
   0  21  15    3.77    0.38
   0  21  15    3.95    0.38
   0  21 -16    1.65    0.34
   0  21 -16    1.19    0.25
   0  21  16    0.79    0.19
   0 -21 -16    0.93    0.19
   0 -21 -16    0.84    0.18
   0  21  16    0.99    0.22
   0 -21 -17    0.14    0.10
   0  21  17    0.04    0.14
   0 -21 -17    0.21    0.10
   0  21 -17    0.06    0.12
   0  21  17   -0.02    0.11
   0 -21 -18   -0.18    0.11
   0  21  18    0.16    0.14
   0  21 -18    0.18    0.13
   0 -21 -19    3.31    0.30
   0  21  19    3.73    0.33
   0  21  20    0.46    0.13
   0  22   0   11.82    0.81
   0  22   0   11.82    0.82
   0  22   1    0.06    0.17
   0  22  -1    0.32    0.17
   0  22   2   24.17    1.25
   0  22  -2   27.66    1.36
   0  22  -3   17.43    1.06
   0  22   3   17.41    1.02
   0  22  -3   19.73    1.14
   0  22  -3   17.68    1.03
   0  22  -4    1.93    0.34
   0  22   4    2.50    0.38
   0  22  -4    1.62    0.33
   0  22  -4    2.42    0.41
   0  22   4    2.05    0.36
   0  22   4    1.91    0.35
   0  22  -5    0.51    0.21
   0  22   5    0.18    0.18
   0  22   5    0.56    0.27
   0  22  -5    0.55    0.23
   0  22   5    0.23    0.17
   0  22   6   12.59    0.83
   0  22   6   11.58    0.78
   0  22   6   11.61    0.78
   0  22   6   11.90    0.83
   0  22  -6   12.94    0.91
   0  22  -6   12.99    0.89
   0  22   7   28.95    1.38
   0  22   7   31.71    1.44
   0  22  -7   30.25    1.49
   0  22   7   29.15    1.35
   0  22  -7   30.97    1.49
   0  22   8    0.47    0.20
   0  22   8    0.28    0.20
   0  22  -8    0.34    0.23
   0  22  -8    0.24    0.20
   0  22   9    5.51    0.54
   0  22   9    6.23    0.55
   0  22  -9    5.23    0.57
   0  22  -9    5.08    0.56
   0  22  10   17.99    1.01
   0  22  10   18.64    1.02
   0  22 -10   20.87    1.13
   0  22 -10   19.04    1.10
   0  22  10   19.15    1.02
   0  22 -11   37.83    1.60
   0  22  11   37.96    1.57
   0  22 -11   37.72    1.62
   0  22  11   36.57    1.55
   0  22 -11   38.49    1.68
   0  22  11   38.70    1.58
   0  22  12    0.06    0.16
   0  22  12    0.18    0.18
   0  22 -12    0.50    0.22
   0  22  12    0.31    0.20
   0  22 -12    0.80    0.30
   0  22 -12    0.06    0.17
   0  22  13   28.43    1.23
   0 -22 -13   28.04    1.20
   0  22 -13   27.35    1.24
   0  22 -13   28.22    1.34
   0  22  13   27.36    1.20
   0  22 -13   28.33    1.29
   0  22  13   28.45    1.25
   0  22  14   13.53    0.75
   0  22 -14   13.73    0.82
   0  22  14   12.98    0.72
   0  22  14   12.80    0.76
   0  22 -14   14.19    0.85
   0 -22 -14   12.94    0.72
   0 -22 -15    3.27    0.33
   0  22  15    3.58    0.38
   0  22  15    3.87    0.36
   0  22 -15    3.79    0.41
   0  22  16    0.41    0.16
   0 -22 -16    0.21    0.11
   0  22  16    0.12    0.11
   0  22 -16    0.13    0.14
   0  22  17   13.79    0.69
   0  22 -17   14.45    0.74
   0 -22 -17   13.11    0.65
   0  22  18    0.32    0.12
   0  23   0    0.02    0.16
   0  23   0    0.10    0.15
   0  23  -1    2.51    0.36
   0  23  -1    2.85    0.40
   0  23   1    2.87    0.40
   0  23   1    2.97    0.42
   0  23  -1    2.91    0.41
   0  23  -2    0.04    0.16
   0  23   2    0.10    0.15
   0  23  -2   -0.14    0.18
   0  23   2    0.21    0.20
   0  23  -2    0.05    0.12
   0  23  -3    3.74    0.45
   0  23  -3    3.71    0.49
   0  23   3    3.90    0.47
   0  23  -3    3.27    0.43
   0  23   3    3.46    0.43
   0  23  -4   11.86    0.83
   0  23   4   12.40    0.84
   0  23  -4   12.79    0.88
   0  23   4   13.64    0.85
   0  23  -4   13.53    0.83
   0  23   5   24.29    1.19
   0  23   5   24.73    1.23
   0  23  -5   23.94    1.25
   0  23  -5   25.14    1.29
   0  23  -6    0.86    0.25
   0  23   6    0.34    0.18
   0  23  -6    0.65    0.26
   0  23   7    3.68    0.44
   0  23  -7    4.05    0.47
   0  23   7    4.08    0.42
   0  23  -7    4.08    0.48
   0  23  -8    3.89    0.48
   0  23  -8    4.37    0.48
   0  23   8    4.56    0.48
   0  23   8    3.72    0.41
   0  23   8    4.12    0.45
   0  23  -9   26.43    1.29
   0  23   9   24.85    1.17
   0  23   9   25.90    1.21
   0  23  -9   26.86    1.30
   0  23   9   26.42    1.23
   0  23  10   40.48    1.60
   0  23 -10   40.51    1.69
   0  23  10   43.31    1.66
   0  23 -10   42.60    1.74
   0  23  10   40.33    1.63
   0  23  11    8.81    0.61
   0  23 -11    8.84    0.67
   0  23 -11    8.59    0.64
   0  23  11    9.40    0.64
   0  23  11    8.37    0.60
   0  23  12   -0.07    0.16
   0  23 -12    0.05    0.16
   0  23  12    0.28    0.17
   0  23 -12    0.08    0.14
   0  23  12    0.23    0.16
   0  23  13   18.13    0.88
   0  23  13   18.34    0.89
   0  23  13   18.38    0.87
   0  23 -13   19.78    1.00
   0  23 -13   18.27    0.89
   0  23  14   28.05    1.16
   0  23  14   28.11    1.13
   0  23 -14   30.31    1.27
   0  23  14   29.23    1.12
   0  23  15    3.69    0.34
   0  23 -15    3.62    0.37
   0  23  15    3.77    0.32
   0  23  16    8.82    0.51
   0  23 -16    9.34    0.56
   0  23  17   10.03    0.52
   0  24   0   22.87    1.16
   0  24   0   20.79    1.09
   0  24   1   16.30    0.94
   0  24  -1   16.77    0.94
   0  24  -1   17.45    1.00
   0  24  -1   15.46    0.91
   0  24   1   18.22    0.99
   0  24  -2    0.22    0.15
   0  24  -2    0.38    0.15
   0  24   2    0.57    0.21
   0  24   2    0.23    0.19
   0  24  -2    0.14    0.20
   0  24  -3    1.42    0.28
   0  24  -3    1.63    0.29
   0  24  -3    1.36    0.30
   0  24   3    1.91    0.31
   0  24   3    1.25    0.29
   0  24  -4   15.99    0.96
   0  24  -4   14.68    0.90
   0  24   4   16.89    0.93
   0  24   4   16.34    0.90
   0  24   5   33.00    1.42
   0  24  -5   29.31    1.38
   0  24  -5   34.75    1.50
   0  24   5   31.07    1.34
   0  24  -6    1.35    0.31
   0  24   6    1.16    0.28
   0  24   6    1.43    0.29
   0  24  -6    0.99    0.24
   0  24   7    0.33    0.18
   0  24  -7    0.12    0.16
   0  24  -7    0.12    0.15
   0  24   7    0.52    0.18
   0  24   8   19.92    1.00
   0  24   8   20.38    1.01
   0  24  -8   19.17    1.03
   0  24  -8   18.82    1.02
   0  24  -9   15.33    0.87
   0  24   9   16.99    0.86
   0  24  -9   15.88    0.88
   0  24   9   14.57    0.77
   0  24   9   16.06    0.85
   0  24  10    1.36    0.24
   0  24 -10    1.86    0.31
   0  24  10    1.65    0.28
   0  24  10    1.87    0.28
   0  24 -10    1.73    0.28
   0  24  10    1.69    0.25
   0  24 -11    0.43    0.17
   0  24  11    0.60    0.18
   0  24  11    0.39    0.15
   0  24 -11    0.32    0.14
   0  24  11    0.47    0.16
   0  24  12   29.47    1.13
   0  24  12   27.88    1.13
   0  24  12   25.97    1.09
   0  24 -12   28.96    1.23
   0  24 -12   26.83    1.13
   0  24 -13    0.85    0.19
   0  24  13    1.20    0.20
   0  24  13    0.66    0.16
   0  24  13    0.98    0.18
   0  24  14   -0.11    0.11
   0  24  14   -0.04    0.11
   0  24 -14    0.11    0.12
   0  24  14    0.11    0.10
   0  24 -15    4.12    0.35
   0  25   0    0.18    0.16
   0  25   0   -0.22    0.16
   0  25   1    0.28    0.17
   0  25  -1    0.42    0.19
   0  25  -1    0.73    0.22
   0  25   1    0.73    0.21
   0  25  -2   80.92    2.65
   0  25  -2   80.92    2.57
   0  25   2   81.10    2.61
   0  25   2   79.39    2.59
   0  25  -3    0.65    0.19
   0  25   3    0.66    0.21
   0  25  -3    0.91    0.24
   0  25   3    0.46    0.17
   0  25   3    0.82    0.21
   0  25  -3    0.51    0.18
   0  25   4    9.98    0.64
   0  25   4   10.52    0.67
   0  25  -4   10.67    0.71
   0  25   4   10.17    0.68
   0  25  -4    9.69    0.66
   0  25   5    0.35    0.14
   0  25  -5    0.40    0.17
   0  25   5    0.28    0.17
   0  25  -5    0.46    0.19
   0  25   5    0.39    0.21
   0  25  -6   26.35    1.22
   0  25  -6   30.17    1.30
   0  25   6   30.56    1.26
   0  25   6   28.93    1.23
   0  25  -7    8.87    0.62
   0  25   7    9.02    0.60
   0  25   7    9.66    0.62
   0  25  -7    7.38    0.57
   0  25   8    3.96    0.38
   0  25  -8    3.28    0.37
   0  25  -8    3.65    0.39
   0  25   8    3.65    0.37
   0  25  -9    0.13    0.11
   0  25  -9    0.01    0.13
   0  25   9   -0.13    0.14
   0  25   9    0.21    0.15
   0  25  10    4.78    0.39
   0  25  10    4.53    0.38
   0  25 -10    4.78    0.42
   0  25 -10    4.61    0.40
   0  25  11    1.27    0.19
   0  25 -11    1.30    0.20
   0  25 -11    1.33    0.23
   0  25  11    1.33    0.20
   0  25  11    1.64    0.22
   0  25  12    0.15    0.09
   0  25  12    0.37    0.14
   0  25 -12    0.53    0.15
   0  25 -13    0.18    0.11
   0  26   0   37.02    1.41
   0  26   0   40.45    1.47
   0  26   0   40.54    1.50
   0  26  -1   13.59    0.71
   0  26   1   15.04    0.76
   0  26  -1   15.98    0.82
   0  26   1   14.91    0.78
   0  26  -1   16.15    0.78
   0  26   1   15.39    0.79
   0  26   2    0.83    0.18
   0  26   2    0.61    0.19
   0  26  -2    0.59    0.17
   0  26   2    0.46    0.17
   0  26  -2    0.26    0.15
   0  26   3    0.13    0.13
   0  26  -3   -0.02    0.14
   0  26   3   -0.05    0.12
   0  26   3    0.20    0.15
   0  26  -3    0.00    0.09
   0  26  -4   13.63    0.74
   0  26   4   13.18    0.69
   0  26  -4   10.18    0.62
   0  26   4   11.26    0.61
   0  26   4   13.32    0.71
   0  26   5    3.03    0.33
   0  26   5    3.64    0.35
   0  26  -5    2.97    0.34
   0  26  -6    1.90    0.26
   0  26   6    2.90    0.31
   0  26   6    3.10    0.32
   0  26  -6    2.42    0.30
   0  26  -7    2.96    0.32
   0  26   7    2.34    0.28
   0  26   7    2.43    0.28
   0  26  -7    1.90    0.26
   0  26  -8    5.52    0.43
   0  26   8    6.77    0.45
   0  26   8    6.13    0.43
   0  26  -8    5.59    0.43
   0  26  -9    0.34    0.12
   0  26   9    0.37    0.14
   0  26  -9    0.21    0.13
   0  26   9    0.42    0.13
   0  26 -10    0.44    0.14
   0  26  10    0.27    0.10
   0  27   0    0.23    0.12
   0  27   0    0.16    0.10
   0  27   1    0.24    0.11
   0  27  -1    0.53    0.13
   0  27   1    0.40    0.12
   0  27   1    0.29    0.11
   0  27  -1    0.38    0.12
   0  27  -2   -0.05    0.11
   0  27   2    0.03    0.10
   0  27   2    0.09    0.10
   0  27  -3    0.14    0.12
   0  27   3    0.21    0.11
   0  27   3    0.11    0.10
   0  27  -4    6.30    0.43
   0  27   4    6.65    0.43
   0  27   4    5.42    0.38
   0  27   5    5.96    0.39
   0  27  -5    6.13    0.42
   0  27   5    5.99    0.41
   0  27   6    8.06    0.46
   0  27  -6    7.57    0.47
   0  27   6    8.08    0.46
  -1   0  30   35.30    1.27
  -1   0  29    0.03    0.14
  -1   0  29    0.00    0.10
   1   0 -28   33.62    1.32
  -1   0  28   32.42    1.31
  -1   0  28   31.68    1.35
   1   0 -28   33.24    1.40
   1   0 -27    0.04    0.11
  -1   0  27    0.31    0.16
   1   0 -27    0.35    0.20
   1   0 -26  110.76    3.61
  -1   0  26  110.05    3.53
   1   0 -26  111.72    3.53
   1   0 -25    0.10    0.14
   1   0 -25    0.10    0.17
   1   0 -25    0.19    0.17
   1   0 -24   32.33    1.55
   1   0 -24   33.59    1.54
   1   0 -23    0.09    0.14
   1   0 -23    0.05    0.16
   1   0 -23   -0.03    0.19
   1   0 -22   52.95    2.15
   1   0 -22   54.23    2.12
   1   0 -22   48.75    2.04
   1   0 -21    0.00    0.12
   1   0 -21    0.12    0.13
   1   0 -21    0.10    0.15
   1   0 -20   18.12    1.05
   1   0 -20   18.29    1.10
   1   0 -20   17.77    1.04
   1   0 -20   18.21    1.06
   1   0 -20   17.45    1.03
   1   0 -19   -0.23    0.14
  -1   0  19   -0.33    0.28
   1   0 -19   -0.03    0.12
  -1   0  18    1.59    0.56
  -1   0  17   -0.53    0.37
  -1   0  16    2.06    0.60
  -1   0  15    0.94    0.41
  -1   0  14    6.24    1.00
  -1   0  13    0.50    0.32
  -1   0  12    8.42    1.10
  -1   0  11    0.32    0.28
  -1   0  10    8.48    0.99
  -1   0   9   -0.06    0.26
  -1   0   8  395.69   11.57
  -1   0   7    1.80    0.43
  -1   0   6   56.78    2.40
  -1   0   5    1.02    0.27
  -1   0   4   42.64    1.67
  -1   0   3    0.34    0.13
   1   0  -2  442.34   11.18
  -1   0   2  415.80   11.16
   1   0  -1    0.11    0.05
   1   0   0    0.23    0.06
   1   0   1    0.48    0.10
   1   0   2  647.34   16.77
   1   0   3    0.39    0.16
   1   0   4   74.14    2.59
   1   0   5    0.68    0.27
   1   0   6  313.60    9.09
   1   0   7    0.39    0.27
   1   0   8   79.80    3.32
   1   0   9    0.05    0.21
   1   0  10    0.82    0.37
   1   0  11    0.83    0.36
   1   0  12    0.71    0.34
   1   0  13    0.58    0.38
   1   0  14    0.64    0.37
   1   0  15    0.71    0.42
   1   0  16   18.95    1.91
   1   0  17    0.58    0.33
   1   0  18    1.53    0.57
  -1   0 -19    0.17    0.14
  -1   0 -19   -0.02    0.10
  -1   0 -19   -0.07    0.13
  -1   0 -20   33.11    1.57
   1   0  20   34.96    1.54
  -1   0 -20   34.41    1.56
  -1   0 -20   33.72    1.54
  -1   0 -20   32.34    1.54
  -1   0 -21   -0.36    0.18
  -1   0 -21   -0.01    0.13
   1   0  21    0.08    0.20
  -1   0 -21    0.08    0.17
  -1   0 -21    0.09    0.14
   1   0  22   55.61    2.15
   1   0  22   54.02    2.17
  -1   0 -22   58.45    2.20
  -1   0 -22   53.84    2.17
  -1   0 -22   55.43    2.21
  -1   0 -23   -0.07    0.15
   1   0  23   -0.10    0.16
  -1   0 -23   -0.23    0.16
   1   0  23    0.05    0.13
   1   0  24    1.50    0.32
  -1   0 -24    1.30    0.28
  -1   0 -24    1.40    0.30
   1   0  25    0.19    0.18
  -1   0 -25    0.11    0.14
   1   0  25    0.08    0.17
  -1   0 -25    0.14    0.18
   1   0  26   79.17    2.72
   1   0  26   77.45    2.68
   1   0  27    0.03    0.16
   1   0  27   -0.07    0.13
   1   0  28    4.13    0.39
   1   0  28    4.49    0.43
   1   0  29   -0.21    0.14
   1   0  29    0.26    0.14
   1   0  30   37.18    1.30
  -1   1  30    4.69    0.36
  -1  -1  30    4.85    0.36
  -1   1  29   12.95    0.68
  -1   1  29   13.13    0.72
   1   1 -29   13.68    0.68
  -1  -1  29   11.99    0.68
   1   1 -28   16.55    0.91
   1   1 -28   17.34    0.87
   1  -1 -28   17.52    0.92
  -1   1  28   18.07    0.92
  -1   1  28   17.40    0.88
  -1  -1  28   16.58    0.88
  -1  -1  27    4.51    0.44
  -1  -1  27    5.32    0.50
   1  -1 -27    4.25    0.41
   1  -1 -27    4.25    0.45
   1   1 -27    4.37    0.44
   1   1 -27    4.88    0.49
  -1   1  27    4.84    0.47
  -1  -1  26    1.59    0.29
   1  -1 -26    1.33    0.28
   1  -1 -26    0.99    0.26
  -1   1  26    2.10    0.34
   1   1 -26    1.30    0.29
   1   1 -26    1.22    0.27
   1  -1 -26    1.69    0.28
   1  -1 -25    2.67    0.36
   1   1 -25    2.40    0.35
   1   1 -25    2.87    0.39
   1  -1 -25    3.03    0.39
  -1  -1  25    3.05    0.39
   1  -1 -25    2.74    0.39
   1  -1 -25    2.99    0.41
   1   1 -25    2.84    0.40
   1   1 -24   14.26    0.95
   1  -1 -24   14.59    0.95
  -1   1  24   15.47    0.92
   1   1 -24   13.73    0.91
   1  -1 -24   14.14    0.92
   1  -1 -24   13.97    0.90
   1  -1 -23    3.47    0.45
   1  -1 -23    3.44    0.43
   1   1 -23    3.79    0.47
   1  -1 -23    3.67    0.48
   1   1 -23    3.15    0.42
  -1   1  23    3.70    0.45
   1   1 -22    0.60    0.22
  -1   1  22    0.68    0.21
   1  -1 -22    0.62    0.21
   1   1 -22    0.30    0.18
   1  -1 -22    0.27    0.18
   1  -1 -22    0.66    0.22
   1  -1 -21    0.47    0.20
   1   1 -21    0.59    0.22
   1  -1 -21    0.88    0.26
   1  -1 -21    0.52    0.23
   1  -1 -21    0.66    0.21
   1   1 -21    0.54    0.22
  -1   1  21    0.33    0.18
  -1   1  20    6.19    0.58
   1  -1 -20    6.75    0.63
   1  -1 -20    6.33    0.60
   1   1 -20    6.15    0.58
   1  -1 -20    6.15    0.59
   1   1 -20    5.78    0.59
   1  -1 -20    6.84    0.60
   1  -1 -20    6.80    0.60
   1   1 -20    6.06    0.57
   1  -1 -19   11.72    0.83
   1  -1 -19   10.80    0.79
  -1  -1  19   12.05    1.59
  -1   1  19   11.42    1.62
   1  -1 -19   10.84    0.76
   1   1 -19    9.94    0.78
  -1   1  18   12.18    1.60
  -1  -1  18   11.83    1.52
  -1   1  17   94.93    4.93
  -1  -1  17   99.08    4.92
  -1   1  16   41.89    2.95
  -1  -1  16   42.70    2.89
  -1  -1  15   11.57    1.39
  -1   1  15   12.77    1.50
  -1   1  14   69.53    3.72
  -1  -1  14   66.41    3.55
  -1   1  13    2.18    0.60
  -1  -1  13    2.28    0.47
  -1   1  12   56.57    3.10
  -1  -1  12   55.38    2.98
  -1  -1  11   79.98    3.67
  -1   1  11   86.61    3.89
  -1   1  10    6.67    0.91
  -1  -1  10    6.05    0.82
  -1   1   9   11.01    1.12
  -1  -1   9   10.47    1.04
  -1   1   8   12.50    1.14
  -1  -1   8   12.79    1.09
  -1   1   7  142.86    4.90
  -1  -1   7  137.74    4.73
  -1   1   6   28.22    1.58
  -1  -1   6   30.79    1.56
  -1  -1   5  448.69   12.06
  -1   1   5  434.03   12.15
  -1  -1   4    2.52    0.33
  -1   1   4    2.13    0.33
  -1  -1   3    3.50    0.31
  -1   1   3    2.80    0.32
  -1  -1   2   13.48    0.56
   1   1  -2   13.66    0.60
  -1   1   2   12.44    0.64
   1   1  -1  267.35    6.92
   1  -1  -1  281.43    6.91
   1  -1   0  228.31    5.64
   1   1   0  233.86    5.68
   1   1   1   56.94    1.82
   1   1   1   56.00    1.76
   1  -1   1   63.90    1.74
   1   1   1   62.82    1.86
   1   1   2   27.61    1.11
   1   1   3    7.76    0.60
   1  -1   3    8.59    0.55
   1   1   4  185.22    5.69
   1  -1   4  196.49    5.54
   1  -1   5   98.81    3.23
   1   1   5   89.80    3.35
   1   1   6   78.12    3.15
   1  -1   6   83.01    2.98
   1   1   7    5.50    0.72
   1  -1   7    5.44    0.63
   1   1   8  350.61   10.60
   1  -1   8  354.81   10.34
   1  -1   9    9.29    0.96
   1   1   9    9.96    1.06
   1  -1  10    0.25    0.23
   1   1  10    0.49    0.37
   1  -1  11   53.65    2.80
   1   1  11   52.26    2.91
   1   1  12    7.64    1.05
   1  -1  12    8.93    1.10
   1  -1  13   63.76    3.35
   1   1  13   66.12    3.53
   1   1  14    5.15    0.95
   1  -1  14    4.78    0.87
   1   1  15    6.39    1.08
   1  -1  15    6.68    1.04
   1   1  16  150.10    6.50
   1  -1  16  155.20    6.45
   1  -1  17   31.53    2.57
   1   1  17   33.73    2.68
   1   1  18    0.08    0.26
   1  -1  18    1.58    0.56
  -1  -1 -19   12.36    0.86
  -1   1 -19   12.24    0.84
  -1   1 -19   12.31    0.86
  -1  -1 -19   11.92    0.82
   1  -1  19   15.43    1.80
  -1  -1 -19   12.45    0.86
  -1  -1 -19   13.14    0.87
   1   1  19   16.00    1.91
  -1   1 -20   69.92    2.57
  -1  -1 -20   71.66    2.56
  -1  -1 -20   68.97    2.56
   1   1  20   71.02    2.56
  -1   1 -20   71.74    2.63
  -1  -1 -20   71.35    2.57
  -1   1 -20   72.05    2.60
  -1  -1 -20   72.13    2.62
  -1   1 -20   66.97    2.52
  -1  -1 -20   67.72    2.56
  -1   1 -21    7.54    0.67
  -1   1 -21    7.74    0.66
  -1  -1 -21    8.48    0.71
   1   1  21    7.94    0.67
  -1  -1 -21    7.54    0.66
  -1  -1 -21    7.90    0.65
  -1  -1 -21    7.97    0.68
  -1   1 -21    7.67    0.66
  -1  -1 -22   16.19    1.02
  -1   1 -22   15.27    1.00
  -1  -1 -22   14.70    0.96
  -1  -1 -22   14.99    0.97
  -1   1 -22   17.02    1.01
   1   1  22   15.30    0.96
   1  -1  22   16.82    1.01
  -1   1 -23   38.81    1.69
   1  -1  23   37.98    1.68
   1   1  23   37.67    1.69
   1   1  23   39.47    1.68
  -1  -1 -23   37.11    1.70
  -1   1 -23   36.73    1.70
  -1   1 -24    1.59    0.30
   1   1  24    1.82    0.36
   1  -1  24    1.24    0.29
   1   1  24    1.71    0.31
   1  -1  24    1.55    0.34
  -1  -1 -24    1.50    0.31
  -1   1 -24    1.27    0.29
   1   1  25   19.36    1.10
   1   1  25   20.51    1.07
   1  -1  25   21.77    1.12
  -1   1 -25   20.35    1.12
   1  -1  25   20.61    1.12
  -1   1 -25   20.57    1.08
   1   1  25   20.71    1.11
  -1  -1 -25   18.32    1.08
   1   1  26    0.25    0.19
  -1   1 -26    0.07    0.12
   1   1  26    0.26    0.17
   1  -1  26    0.41    0.20
   1  -1  26    0.16    0.14
   1   1  27    0.41    0.17
   1   1  27    0.46    0.19
   1  -1  27    0.47    0.19
   1  -1  27    0.16    0.13
  -1   1 -27    0.33    0.14
   1   1  28   21.23    0.99
   1  -1  28   20.69    0.99
   1  -1  28   20.14    0.94
   1   1  28   21.25    1.02
   1   1  29   12.80    0.68
   1   1  29   13.76    0.72
   1  -1  29   13.69    0.71
   1  -1  30    3.46    0.29
   1   1  30    3.84    0.32
  -1   2  30    0.51    0.15
  -1   2  30    0.32    0.11
  -1   2  29   -0.10    0.14
  -1   2  29    0.19    0.12
  -1  -2  29    0.13    0.12
   1   2 -29   -0.03    0.09
   1   2 -28    5.63    0.46
   1   2 -28    5.00    0.46
  -1   2  28    5.55    0.48
   1  -2 -28    5.73    0.49
  -1  -2  28    5.35    0.46
  -1   2  28    4.98    0.45
  -1   2  27    2.04    0.33
   1   2 -27    2.25    0.34
   1   2 -27    2.25    0.32
  -1  -2  27    2.04    0.32
   1  -2 -27    1.86    0.31
   1   2 -26   -0.02    0.17
   1  -2 -26    0.10    0.16
   1  -2 -26    0.01    0.14
  -1   2  26    0.15    0.12
   1   2 -26    0.16    0.15
   1  -2 -25    1.40    0.27
   1  -2 -25    1.10    0.27
   1   2 -25    1.18    0.27
   1  -2 -25    0.93    0.24
   1   2 -25    1.13    0.27
  -1   2  25    0.98    0.24
   1  -2 -25    1.33    0.28
   1   2 -25    1.69    0.31
  -1  -2  25    1.60    0.29
   1  -2 -24   11.45    0.81
  -1  -2  24   11.71    0.80
   1  -2 -24   11.55    0.83
   1   2 -24   11.93    0.83
   1   2 -24   11.09    0.83
  -1   2  24   12.32    0.82
   1  -2 -24   11.25    0.83
   1   2 -24   12.48    0.86
   1  -2 -23    5.26    0.55
  -1   2  23    5.02    0.52
   1  -2 -23    5.25    0.55
   1   2 -23    4.98    0.52
   1  -2 -23    3.91    0.47
   1   2 -23    5.01    0.54
   1  -2 -22   13.31    0.90
   1  -2 -22   12.95    0.89
   1  -2 -22   14.08    0.94
   1   2 -22   13.41    0.93
   1  -2 -22   13.99    0.93
  -1   2  22   14.20    0.92
   1   2 -22   12.77    0.88
   1   2 -21    0.20    0.12
   1  -2 -21    0.26    0.16
   1   2 -21    0.20    0.17
   1  -2 -21    0.14    0.17
   1  -2 -21    0.23    0.17
   1  -2 -21    0.24    0.19
   1  -2 -21    0.34    0.17
  -1   2  21   -0.22    0.17
   1  -2 -20   72.64    2.68
   1  -2 -20   73.51    2.66
   1   2 -20   71.56    2.71
   1  -2 -20   76.48    2.69
   1  -2 -20   74.02    2.73
  -1   2  20   74.40    2.67
   1   2 -20   74.79    2.67
   1  -2 -20   73.88    2.69
   1  -2 -19    7.41    0.64
   1  -2 -19    7.57    0.64
   1  -2 -19    7.50    0.64
   1  -2 -19    7.21    0.65
   1   2 -19    7.74    0.68
   1  -2 -19    7.79    0.64
  -1   2  19    8.43    1.42
  -1  -2  18   65.56    3.90
  -1   2  18   71.81    4.25
  -1  -2  17   13.31    1.58
  -1   2  17   13.25    1.67
  -1  -2  16   40.34    2.76
  -1   2  16   39.83    2.92
  -1   2  15    0.30    0.38
  -1  -2  15    1.18    0.47
  -1   2  14  329.71   10.91
  -1  -2  14  314.82   10.47
  -1  -2  13    0.54    0.31
  -1   2  13    0.84    0.50
  -1   2  12    0.52    0.34
  -1  -2  12    1.20    0.45
  -1   2  11   35.13    2.30
  -1  -2  11   31.74    2.01
  -1   2  10  297.13    9.36
  -1  -2  10  280.64    8.92
  -1  -2   9    0.31    0.24
  -1   2   9    0.37    0.28
  -1  -2   8  232.26    7.24
  -1   2   8  237.54    7.60
  -1   2   7    2.97    0.55
  -1  -2   7    3.03    0.49
  -1   2   6  123.09    4.29
  -1  -2   6  122.11    4.04
  -1   2   5   23.67    1.33
  -1  -2   5   23.66    1.20
  -1   2   4  260.71    7.21
  -1  -2   4  244.28    6.94
  -1  -2   3   70.98    1.83
  -1   2   3   72.96    2.10
   1   2  -2  110.13    2.77
  -1   2   2  102.80    2.80
  -1  -2   2  101.54    2.50
   1   2  -1   19.00    0.81
   1   2  -1   20.19    0.75
   1   2   0   91.15    2.72
   1   2   0   89.27    2.68
   1  -2   0   98.44    2.58
   1  -2   1   36.34    0.89
   1   2   1   34.43    1.11
   1   2   1   33.57    1.09
   1  -2   2    0.96    0.13
  -1   2  -2    0.85    0.10
   1   2   2    0.73    0.18
   1   2   3   45.27    1.82
   1  -2   4    0.91    0.21
   1   2   4    0.67    0.26
   1   2   5   13.16    1.05
   1  -2   5   15.18    0.91
   1  -2   6  155.81    4.71
   1   2   6  138.05    5.03
   1   2   7    5.24    0.74
   1  -2   7    4.89    0.59
   1  -2   8    8.87    0.83
   1   2   8    6.27    0.85
   1   2   9    5.48    0.84
   1  -2   9    5.74    0.72
   1  -2  10  417.85   11.92
   1   2  10  384.70   12.27
   1  -2  11   74.59    3.34
   1   2  11   68.11    3.54
   1   2  12   10.20    1.27
   1  -2  12   12.54    1.25
   1   2  13   28.89    2.24
   1  -2  13   27.12    2.00
   1   2  14  275.49    9.78
   1  -2  14  286.52    9.53
   1   2  15   34.05    2.63
   1  -2  15   38.12    2.60
   1   2  16    8.67    1.29
   1  -2  16    8.33    1.19
   1   2  17    0.89    0.47
   1  -2  17    2.23    0.64
   1   2  18  119.94    5.77
   1  -2  18  105.55    5.32
  -1   2 -19    0.42    0.21
   1   2  19    0.31    0.35
  -1  -2 -19    0.18    0.14
   1   2  19    0.24    0.17
  -1  -2 -19   -0.09    0.12
  -1   2 -19    0.44    0.19
  -1  -2 -19    0.13    0.15
  -1  -2 -19    0.28    0.16
  -1  -2 -19    0.50    0.19
  -1   2 -20   34.50    1.58
  -1  -2 -20   35.82    1.60
  -1  -2 -20   34.37    1.60
  -1   2 -20   34.01    1.62
  -1   2 -20   36.44    1.63
  -1  -2 -20   35.72    1.63
  -1  -2 -20   33.68    1.58
   1   2  20   37.38    1.62
  -1  -2 -20   35.10    1.60
   1   2  21    2.01    0.34
  -1   2 -21    1.50    0.31
  -1  -2 -21    1.30    0.29
  -1   2 -21    1.90    0.33
  -1  -2 -21    1.76    0.32
   1  -2  21    1.54    0.31
  -1   2 -21    1.59    0.33
  -1  -2 -21    1.19    0.28
  -1  -2 -21    1.78    0.33
   1  -2  22   26.63    1.33
   1   2  22   26.49    1.33
  -1  -2 -22   25.46    1.32
  -1  -2 -22   27.16    1.34
  -1   2 -22   24.69    1.33
  -1  -2 -22   25.53    1.32
  -1   2 -22   28.73    1.38
  -1  -2 -22   24.57    1.32
   1   2  23    3.77    0.48
  -1   2 -23    3.70    0.47
  -1   2 -23    3.72    0.48
   1  -2  23    3.52    0.44
  -1  -2 -23    2.88    0.42
   1   2  23    2.86    0.40
  -1  -2 -23    3.40    0.44
  -1   2 -24  100.40    3.38
   1   2  24  102.00    3.34
  -1  -2 -24   97.30    3.35
  -1   2 -24  100.75    3.34
   1   2  24   98.10    3.35
   1  -2  24   99.52    3.36
   1  -2  24  101.62    3.33
   1   2  25    3.93    0.47
  -1  -2 -25    4.36    0.48
  -1   2 -25    3.77    0.44
   1  -2  25    3.71    0.43
   1   2  25    4.43    0.50
   1  -2  25    4.08    0.48
   1   2  25    4.30    0.48
  -1   2 -25    4.51    0.50
   1   2  26   -0.07    0.11
   1  -2  26    0.32    0.20
  -1   2 -26   -0.10    0.17
   1   2  26    0.30    0.19
   1   2  26   -0.06    0.16
   1  -2  26    0.20    0.14
   1  -2  27   -0.25    0.16
   1  -2  27   -0.24    0.13
  -1   2 -27   -0.14    0.14
   1   2  27    0.34    0.15
   1   2  27    0.04    0.14
   1   2  27    0.06    0.15
   1   2  28    0.27    0.14
   1   2  28    0.53    0.19
   1  -2  28    0.36    0.16
   1  -2  29    0.76    0.18
   1   2  29    0.95    0.18
   1   2  29    0.98    0.20
   1   2  30    0.40    0.12
   1   2  30    0.22    0.11
  -1   3  30    5.82    0.38
  -1   3  30    5.39    0.40
  -1  -3  29    2.97    0.30
   1   3 -29    3.48    0.33
  -1   3  29    3.98    0.38
  -1   3  29    3.43    0.33
  -1  -3  28   27.19    1.18
   1   3 -28   28.53    1.25
  -1   3  28   29.51    1.26
   1   3 -28   28.26    1.22
  -1   3  28   27.84    1.22
   1  -3 -28   30.24    1.26
  -1   3  27   11.19    0.73
   1  -3 -27   11.41    0.75
   1   3 -27   10.27    0.70
  -1   3  27   11.47    0.70
  -1  -3  27   11.09    0.71
   1   3 -27   11.38    0.75
   1   3 -26    0.28    0.16
  -1  -3  26    0.25    0.16
   1   3 -26   -0.03    0.14
  -1   3  26    0.12    0.13
   1  -3 -26    0.31    0.18
   1  -3 -26    0.28    0.18
   1  -3 -26    0.16    0.17
   1  -3 -25    3.86    0.46
   1  -3 -25    3.94    0.47
   1  -3 -25    4.45    0.49
   1   3 -25    4.57    0.51
  -1   3  25    4.24    0.46
   1   3 -25    4.30    0.50
   1   3 -24   28.89    1.44
   1  -3 -24   29.06    1.40
   1  -3 -24   27.29    1.38
   1  -3 -24   28.57    1.41
   1   3 -24   29.31    1.43
  -1   3  24   28.78    1.38
   1   3 -24   29.16    1.38
   1  -3 -23    6.94    0.64
   1  -3 -23    6.42    0.61
  -1   3  23    6.65    0.62
   1  -3 -23    7.14    0.63
   1  -3 -23    6.76    0.63
   1   3 -23    7.78    0.68
   1   3 -23    7.15    0.62
   1  -3 -22    0.34    0.18
   1   3 -22    0.07    0.14
   1   3 -22    0.26    0.18
   1  -3 -22    0.18    0.13
   1  -3 -22    0.36    0.18
   1  -3 -22    0.29    0.18
  -1   3  22    0.23    0.19
   1  -3 -21   21.87    1.18
   1  -3 -21   21.14    1.18
   1  -3 -21   20.22    1.15
   1  -3 -21   20.72    1.15
   1  -3 -21   20.19    1.17
  -1   3  21   20.63    1.15
   1   3 -21   21.76    1.16
   1   3 -21   19.43    1.17
   1  -3 -20   37.44    1.64
   1   3 -20   34.72    1.66
   1  -3 -20   37.00    1.65
   1   3 -20   38.29    1.65
   1  -3 -20   35.81    1.63
   1  -3 -20   36.14    1.66
   1  -3 -20   35.45    1.64
  -1   3  19    5.97    1.18
   1  -3 -19    5.93    0.58
   1  -3 -19    6.42    0.60
   1   3 -19    5.31    0.53
   1   3 -19    6.35    0.61
   1  -3 -19    6.56    0.62
   1  -3 -19    6.07    0.58
   1  -3 -19    6.34    0.57
  -1   3  18    0.73    0.50
  -1  -3  17  101.73    4.92
  -1   3  17  106.24    5.35
  -1  -3  16   27.69    2.22
  -1   3  16   30.53    2.51
  -1   3  15   29.48    2.45
  -1  -3  15   29.81    2.21
  -1  -3  14   -0.09    0.15
  -1   3  14    0.46    0.38
  -1   3  13   34.89    2.50
  -1  -3  13   32.03    2.13
  -1   3  12  139.09    5.68
  -1  -3  12  136.82    5.19
  -1   3  11  332.88   10.68
  -1  -3  11  329.74   10.10
  -1  -3  10   71.23    3.09
  -1   3  10   74.87    3.57
  -1  -3   9    9.67    0.89
  -1   3   9    8.22    1.02
  -1  -3   8   60.95    2.57
  -1   3   8   64.37    3.00
  -1   3   7  274.01    8.56
  -1  -3   7  279.57    8.04
  -1   3   6   11.17    0.99
  -1  -3   6   12.91    0.85
  -1   3   5   83.15    3.19
  -1  -3   5   91.06    2.89
   1   3  -4    1.62    0.28
  -1   3   4    1.88    0.34
  -1  -3   4    2.35    0.28
  -1  -3   3   47.47    1.58
   1   3  -3   47.87    1.79
  -1   3   3   49.31    1.90
   1   3  -2  138.91    3.97
   1   3  -2  149.10    4.17
  -1   3   2  143.95    4.17
   1   3  -1   55.98    1.73
   1   3  -1   56.01    1.88
   1   3   0  269.58    7.04
   1   3   0  268.04    7.19
   1   3   0  259.02    6.91
   1   3   1  358.07    9.27
  -1   3  -1  374.88    9.20
   1   3   1  389.91    9.31
  -1   3  -2    8.13    0.43
   1  -3   2    8.23    0.33
   1   3   2    7.50    0.59
   1   3   3   64.80    2.65
  -1   3  -3   80.42    2.26
   1   3   4  461.23   12.85
   1   3   5  273.10    8.87
   1  -3   5  317.24    8.40
   1   3   6   42.91    2.26
   1  -3   6   44.90    1.86
   1   3   7   13.27    1.24
   1  -3   7   17.01    1.08
   1  -3   8  103.80    3.64
   1   3   8   91.67    4.06
   1  -3   9   38.71    1.98
   1   3   9   38.05    2.37
   1   3  10   11.54    1.28
   1  -3  10   12.73    1.11
   1   3  11   38.24    2.52
   1  -3  11   37.25    2.16
   1   3  12   58.27    3.37
   1  -3  12   67.97    3.18
   1  -3  13   32.37    2.14
   1   3  13   29.69    2.34
   1  -3  14    0.51    0.33
   1   3  14    0.08    0.27
   1   3  15   58.91    3.61
   1  -3  15   60.61    3.37
   1   3  16   74.01    4.21
   1  -3  16   71.79    3.88
   1   3  17   41.01    3.11
   1  -3  17   45.82    3.06
   1  -3  18   20.16    1.99
   1   3  18   14.99    1.85
  -1  -3 -19    9.23    0.71
  -1   3 -19    9.42    0.73
  -1  -3 -19    8.73    0.70
  -1   3 -19    8.29    0.70
  -1  -3 -19    8.48    0.69
   1   3  19    7.61    0.66
  -1  -3 -19    8.79    0.70
  -1  -3 -19    8.37    0.69
  -1   3 -19    7.29    0.64
  -1  -3 -20   37.89    1.71
  -1  -3 -20   41.46    1.76
   1  -3  20   39.15    1.69
  -1  -3 -20   39.51    1.74
  -1   3 -20   41.93    1.79
   1   3  20   39.97    1.73
  -1   3 -20   38.52    1.69
  -1  -3 -20   39.11    1.74
  -1  -3 -20   40.47    1.75
  -1   3 -20   38.50    1.75
  -1  -3 -21   21.80    1.22
   1  -3  21   24.27    1.23
  -1  -3 -21   22.33    1.23
  -1  -3 -21   22.92    1.24
   1   3  21   23.09    1.22
  -1   3 -21   24.09    1.28
  -1  -3 -21   24.67    1.27
  -1  -3 -21   22.85    1.24
  -1   3 -21   22.65    1.25
  -1  -3 -22    2.26    0.36
  -1  -3 -22    2.29    0.38
  -1  -3 -22    2.43    0.37
   1   3  22    2.61    0.39
   1  -3  22    2.61    0.37
  -1  -3 -22    2.57    0.39
  -1   3 -22    2.26    0.37
  -1   3 -22    2.40    0.38
   1  -3  23    5.20    0.52
  -1  -3 -23    4.81    0.52
  -1  -3 -23    4.80    0.52
  -1   3 -23    4.75    0.54
  -1  -3 -23    5.22    0.55
  -1  -3 -23    5.35    0.55
   1  -3  23    5.48    0.57
   1   3  23    6.44    0.60
  -1   3 -23    5.89    0.58
  -1   3 -24   28.30    1.38
   1  -3  24   29.02    1.34
  -1  -3 -24   28.14    1.38
   1  -3  24   26.81    1.35
   1   3  24   27.45    1.35
  -1  -3 -24   29.02    1.37
  -1   3 -24   27.62    1.39
   1   3  24   27.15    1.36
   1   3  25    0.25    0.21
  -1   3 -25    0.28    0.20
   1   3  25    0.01    0.16
  -1  -3 -25    0.24    0.15
  -1   3 -25   -0.11    0.14
   1  -3  25    0.03    0.15
  -1  -3 -25    0.45    0.18
   1  -3  25    0.42    0.18
   1   3  25    0.09    0.15
   1   3  26    0.52    0.20
   1   3  26    0.76    0.26
  -1   3 -26    0.49    0.19
   1  -3  26    0.43    0.16
   1   3  26    0.66    0.22
   1   3  27    7.73    0.59
   1   3  27    6.42    0.55
  -1   3 -27    7.02    0.55
   1   3  27    7.42    0.55
   1  -3  27    6.63    0.54
   1   3  28   11.01    0.62
   1   3  28   10.54    0.66
   1   3  28   10.53    0.66
   1  -3  28    9.55    0.61
   1   3  29    2.07    0.27
   1   3  29    1.83    0.24
   1  -3  29    1.73    0.22
   1   3  30    0.05    0.12
   1   3  30   -0.04    0.08
  -1   4  30   29.80    1.08
  -1   4  30   28.02    1.09
  -1   4  29    2.20    0.29
  -1   4  29    2.62    0.30
   1   4 -29    2.83    0.30
  -1   4  28    3.55    0.39
   1   4 -28    3.36    0.36
  -1   4  28    3.12    0.33
  -1  -4  28    3.33    0.34
  -1   4  28    3.18    0.36
  -1   4  27    1.27    0.23
  -1   4  27    1.74    0.30
  -1  -4  27    1.51    0.26
   1   4 -27    1.87    0.30
   1  -4 -27    1.59    0.28
   1   4 -27    1.88    0.31
   1   4 -26   57.07    2.12
   1  -4 -26   55.81    2.10
   1  -4 -26   56.59    2.10
  -1   4  26   56.98    2.07
  -1  -4  26   53.84    2.04
   1   4 -26   55.57    2.12
   1  -4 -26   54.07    2.09
   1  -4 -25    9.95    0.73
   1  -4 -25    8.64    0.69
  -1   4  25   10.10    0.72
   1   4 -25    9.30    0.72
   1  -4 -25    8.98    0.70
   1   4 -25   10.04    0.75
   1   4 -24    5.60    0.58
   1  -4 -24    6.91    0.62
   1  -4 -24    5.83    0.57
   1  -4 -24    6.56    0.61
   1   4 -24    6.67    0.62
   1  -4 -24    6.17    0.58
  -1   4  24    6.31    0.59
  -1   4  23    7.45    0.65
   1  -4 -23    8.18    0.69
   1  -4 -23    7.12    0.64
   1   4 -23    7.76    0.68
   1  -4 -23    7.63    0.66
   1   4 -23    8.04    0.70
   1  -4 -23    7.63    0.66
  -1   4  22   59.85    2.29
   1  -4 -22   60.50    2.32
   1   4 -22   56.82    2.31
   1  -4 -22   56.36    2.27
   1  -4 -22   59.13    2.28
   1  -4 -22   58.15    2.28
   1   4 -21    9.87    0.79
   1  -4 -21   10.49    0.78
   1  -4 -21    9.01    0.74
   1  -4 -21   10.23    0.76
   1  -4 -21    9.79    0.77
   1  -4 -21    9.89    0.77
   1  -4 -21    9.82    0.77
  -1   4  21    9.81    0.76
   1  -4 -20   32.34    1.53
   1   4 -20   30.09    1.51
   1  -4 -20   32.23    1.48
   1  -4 -20   31.84    1.51
   1  -4 -20   29.40    1.47
   1  -4 -20   31.30    1.49
   1  -4 -20   32.58    1.50
   1  -4 -19    0.49    0.20
   1  -4 -19    0.64    0.20
   1  -4 -19    0.58    0.20
   1  -4 -19    0.34    0.19
   1   4 -19    0.34    0.17
   1  -4 -19    0.64    0.21
  -1   4  18    7.41    1.27
  -1   4  17    0.56    0.42
  -1   4  16   10.64    1.51
  -1   4  15    7.22    1.18
  -1  -4  15    8.37    1.10
  -1  -4  14   75.80    3.59
  -1   4  14   74.87    4.07
  -1   4  13    1.36    0.53
  -1  -4  13    1.67    0.45
  -1   4  12   13.09    1.48
  -1  -4  12   15.25    1.31
  -1  -4  11    0.39    0.26
  -1   4  11    0.75    0.45
  -1   4  10    2.15    0.60
  -1  -4  10    1.86    0.44
  -1   4   9    0.93    0.44
  -1  -4   9    0.49    0.20
  -1  -4   8  242.47    7.09
  -1   4   8  234.16    7.86
  -1   4   7   84.76    3.57
  -1  -4   7   85.94    2.96
  -1   4   6   16.03    1.25
  -1  -4   6   17.92    0.94
  -1   4   5    0.70    0.28
  -1  -4   5    0.29    0.13
  -1   4   4  136.83    4.50
  -1  -4   4  141.00    3.86
   1   4  -4  141.82    4.29
   1   4  -3  526.15   13.80
  -1   4   3  547.10   13.92
   1   4  -3  496.95   13.44
   1   4  -2  604.94   16.43
  -1   4   2  564.55   16.39
   1   4  -1  152.79    4.24
  -1   4   1  153.60    4.42
   1   4  -1  156.07    4.52
   1   4   0    6.29    0.35
   1   4   0    4.92    0.47
   1   4   0    5.31    0.41
   1   4   1  139.61    3.95
  -1   4  -1  136.82    3.95
   1   4   2  173.32    4.80
  -1   4  -2  221.52    4.55
   1  -4   3   86.51    2.75
   1   4   3  113.06    3.63
  -1   4  -4  175.11    4.68
   1   4   4  140.81    5.25
   1   4   5    3.41    0.59
   1   4   6  542.33   15.49
   1   4   7    7.78    0.99
   1  -4   7   10.74    0.82
   1  -4   8   40.03    1.88
   1   4   8   33.72    2.23
   1   4   9   23.90    1.87
   1  -4   9   22.84    1.44
   1  -4  10   60.88    2.73
   1   4  10   59.68    3.27
   1   4  11   35.70    2.47
   1  -4  11   34.43    2.03
   1  -4  12    7.00    0.89
   1   4  12    6.55    1.06
   1   4  13    5.42    0.99
   1  -4  13    5.60    0.85
   1   4  14   25.06    2.20
   1  -4  14   22.58    1.85
   1   4  15   23.04    2.18
   1  -4  15   23.85    1.96
   1   4  16    0.86    0.44
   1  -4  16    0.75    0.36
   1   4  17    4.31    0.94
   1  -4  17    2.52    0.71
   1   4  18    6.98    1.26
  -1  -4 -19    7.69    0.66
  -1  -4 -19    8.74    0.70
  -1  -4 -19    8.61    0.69
  -1   4 -19    7.41    0.66
  -1  -4 -19    8.13    0.68
  -1   4 -19    7.71    0.68
   1   4  19    9.05    0.71
  -1  -4 -19    8.20    0.68
  -1   4 -19    7.76    0.64
  -1  -4 -20   27.84    1.38
  -1   4 -20   26.96    1.39
  -1   4 -20   28.42    1.41
  -1  -4 -20   27.19    1.37
  -1  -4 -20   29.22    1.41
  -1  -4 -20   27.61    1.38
  -1  -4 -20   27.00    1.37
   1   4  20   28.11    1.38
  -1   4 -21    8.22    0.71
   1   4  21    8.26    0.70
  -1  -4 -21    7.96    0.69
  -1  -4 -21    8.56    0.71
  -1  -4 -21    8.11    0.69
  -1  -4 -21    8.39    0.70
  -1  -4 -21    8.51    0.71
  -1   4 -21    7.96    0.71
  -1   4 -22   42.29    1.82
  -1  -4 -22   41.00    1.79
  -1  -4 -22   43.53    1.82
   1   4  22   41.37    1.78
  -1  -4 -22   41.89    1.79
   1  -4  22   39.68    1.76
  -1  -4 -22   40.38    1.77
  -1  -4 -22   38.47    1.74
  -1   4 -22   38.56    1.77
  -1  -4 -23    0.43    0.22
  -1   4 -23    0.25    0.19
  -1  -4 -23    0.43    0.18
  -1   4 -23    0.56    0.20
   1  -4  23    0.57    0.27
  -1  -4 -23    0.23    0.15
   1   4  23    0.37    0.20
   1   4  24    1.22    0.30
  -1   4 -24    0.94    0.24
   1  -4  24    0.99    0.25
  -1   4 -24    0.60    0.22
  -1  -4 -24    1.04    0.25
  -1  -4 -24    0.47    0.20
   1   4  24    0.49    0.22
  -1  -4 -25    0.25    0.15
  -1   4 -25    0.22    0.17
   1   4  25    0.63    0.21
  -1   4 -25    0.23    0.19
   1  -4  25    0.02    0.13
   1   4  25    0.47    0.23
   1   4  25    0.35    0.18
   1   4  26   57.26    2.12
   1   4  26   61.67    2.20
  -1   4 -26   58.23    2.15
  -1  -4 -26   56.94    2.10
   1  -4  26   58.22    2.12
   1   4  26   59.41    2.19
  -1   4 -27    4.04    0.41
   1   4  27    4.49    0.45
   1   4  27    3.85    0.40
   1  -4  27    3.67    0.39
   1   4  27    4.33    0.44
   1   4  28    0.52    0.20
   1   4  28    0.51    0.16
   1   4  28    0.27    0.12
   1  -4  28    0.48    0.16
   1   4  29    1.22    0.18
   1   4  29    1.26    0.21
   1   4  29    1.48    0.23
   1   4  30   23.68    0.93
   1   4  30   23.41    0.91
  -1   5  30    0.12    0.10
  -1   5  30    0.14    0.09
   1   5 -29   29.93    1.17
  -1   5  29   29.55    1.16
  -1   5  29   28.87    1.10
  -1   5  29   30.02    1.19
   1   5 -28    7.25    0.54
  -1   5  28    7.71    0.56
  -1   5  28    7.16    0.50
  -1   5  28    7.04    0.53
   1   5 -27   13.77    0.82
   1   5 -27   13.30    0.81
   1  -5 -27   13.82    0.80
  -1   5  27   13.64    0.79
  -1   5  27   13.76    0.82
   1  -5 -26    4.93    0.48
   1  -5 -26    4.46    0.47
   1   5 -26    4.38    0.47
   1   5 -26    4.52    0.48
   1  -5 -26    5.24    0.50
  -1   5  26    4.30    0.46
   1   5 -25    4.01    0.47
  -1  -5  25    4.54    0.47
   1   5 -25    4.48    0.50
  -1   5  25    4.67    0.49
   1  -5 -25    4.62    0.49
   1  -5 -25    4.55    0.49
   1  -5 -25    4.82    0.51
   1  -5 -24   15.13    0.94
   1  -5 -24   14.53    0.93
   1   5 -24   15.33    0.97
  -1   5  24   13.86    0.91
   1   5 -24   13.65    0.92
   1  -5 -24   14.87    0.94
   1  -5 -24   14.10    0.91
   1   5 -23   40.86    1.81
   1   5 -23   40.76    1.81
   1  -5 -23   42.28    1.81
   1  -5 -23   40.81    1.78
   1  -5 -23   41.24    1.75
   1  -5 -23   41.35    1.80
   1  -5 -23   40.78    1.78
  -1   5  23   43.58    1.81
   1  -5 -22    1.68    0.34
   1  -5 -22    1.78    0.34
  -1   5  22    1.66    0.32
   1   5 -22    2.40    0.37
   1  -5 -22    1.64    0.31
   1  -5 -22    1.91    0.35
   1  -5 -22    2.18    0.35
   1  -5 -21    0.31    0.18
   1  -5 -21    0.50    0.21
   1   5 -21    0.13    0.16
   1  -5 -21    0.34    0.21
   1  -5 -21    0.05    0.11
   1  -5 -21    0.39    0.18
  -1   5  21    0.84    0.28
   1  -5 -20   20.84    1.15
   1  -5 -20   21.55    1.19
   1  -5 -20   21.37    1.19
   1  -5 -20   21.59    1.19
   1   5 -20   21.30    1.20
   1  -5 -20   21.64    1.19
   1  -5 -20   21.86    1.19
   1   5 -19   13.01    0.91
   1  -5 -19   13.95    0.89
   1  -5 -19   13.07    0.89
   1  -5 -19   13.05    0.87
   1  -5 -19   13.65    0.88
   1  -5 -19   12.62    0.87
   1  -5 -19   13.14    0.89
   1  -5 -19   13.44    0.90
  -1   5  18   12.12    1.74
  -1   5  17   35.63    2.91
  -1   5  16   41.25    3.08
  -1   5  15   53.75    3.48
  -1   5  14    1.41    0.56
  -1  -5  13    5.37    0.77
  -1   5  13    5.18    0.97
  -1   5  12  114.22    5.20
  -1  -5  12  122.49    4.48
  -1  -5  11   31.09    1.76
  -1   5  11   28.23    2.19
  -1   5  10   20.48    1.77
  -1  -5  10   20.67    1.31
  -1   5   9   49.20    2.82
  -1  -5   9   52.99    2.18
  -1   5   8    1.36    0.51
  -1  -5   8    2.10    0.34
  -1   5   7   93.53    3.99
  -1  -5   7  103.67    3.22
  -1  -5   6  207.92    5.55
  -1   5   6  171.47    6.38
  -1   5   5  274.92    8.89
   1   5  -5  280.51    8.54
  -1   5   4   32.80    1.69
   1   5  -4   34.60    1.54
  -1   5   3   67.26    2.56
   1   5  -3   71.17    2.50
   1   5  -3   69.76    2.18
   1   5  -2    0.33    0.14
   1   5  -2    0.83    0.24
  -1   5   2    0.49    0.20
   1   5  -1  370.09    9.92
  -1   5   1  353.76    9.75
   1   5  -1  361.26    9.51
   1   5   0   14.47    0.69
   1   5   0   12.67    0.85
   1   5   0   13.36    0.58
   1   5   1  129.56    3.90
   1   5   1  121.59    3.53
  -1   5  -2    7.26    0.53
   1   5   2    7.43    0.68
   1   5   2    6.54    0.61
  -1   5  -3   22.29    1.00
   1   5   3   18.79    1.26
  -1   5  -4  119.69    2.18
   1   5   4   90.43    2.86
  -1   5  -5  144.17    4.08
   1   5   5  113.07    4.69
   1   5   6   14.64    1.32
   1   5   7    2.64    0.60
   1   5   8  237.90    8.11
   1   5   9  154.68    6.00
   1   5  10    0.44    0.34
   1  -5  10    0.62    0.25
   1   5  11   96.73    4.58
   1  -5  11   96.77    3.88
   1   5  12   68.99    3.75
   1  -5  12   65.26    3.11
   1  -5  13    9.37    1.09
   1   5  13   10.66    1.39
   1   5  14    3.93    0.89
   1  -5  14    4.19    0.73
   1   5  15   16.82    1.87
   1   5  16   97.14    5.06
   1   5  17    0.67    0.42
  -1  -5 -18    0.20    0.15
  -1  -5 -18    0.18    0.15
  -1  -5 -18    0.04    0.12
  -1  -5 -18    0.22    0.14
  -1   5 -18    0.25    0.16
  -1  -5 -19   25.35    1.29
  -1  -5 -19   24.23    1.28
  -1  -5 -19   24.29    1.27
  -1  -5 -19   24.32    1.29
   1   5  19   25.90    1.32
  -1   5 -19   25.68    1.33
  -1   5 -19   25.33    1.33
  -1  -5 -19   26.34    1.31
  -1  -5 -20   83.97    2.91
   1   5  20   80.04    2.86
  -1  -5 -20   77.80    2.84
  -1   5 -20   81.19    2.90
  -1  -5 -20   82.37    2.87
  -1  -5 -20   78.58    2.85
  -1  -5 -20   78.31    2.84
  -1   5 -20   79.55    2.89
  -1  -5 -21    9.76    0.75
   1   5  21    8.77    0.72
  -1  -5 -21    9.06    0.73
  -1   5 -21    9.19    0.75
  -1  -5 -21    9.19    0.74
  -1   5 -21    9.37    0.76
   1  -5  21    8.45    0.69
  -1  -5 -21   10.01    0.77
  -1  -5 -21    9.10    0.73
  -1   5 -22    1.82    0.36
  -1  -5 -22    2.34    0.38
  -1  -5 -22    2.41    0.39
  -1  -5 -22    2.07    0.36
   1  -5  22    1.92    0.33
  -1  -5 -22    2.10    0.37
  -1   5 -22    1.84    0.33
   1   5  22    2.59    0.40
  -1  -5 -22    2.13    0.35
  -1  -5 -23   52.74    2.09
  -1   5 -23   52.38    2.10
  -1  -5 -23   51.10    2.07
   1   5  23   51.57    2.06
  -1  -5 -23   50.52    2.05
  -1   5 -23   50.77    2.07
   1  -5  23   50.84    2.03
  -1   5 -24   12.02    0.84
   1   5  24   11.99    0.84
  -1  -5 -24   12.34    0.84
  -1   5 -24   12.91    0.87
  -1  -5 -24   12.72    0.84
   1   5  24   12.76    0.85
   1  -5  24   12.33    0.82
  -1   5 -25    6.38    0.58
   1  -5  25    5.86    0.54
   1   5  25    6.43    0.59
  -1  -5 -25    5.88    0.54
   1   5  25    6.29    0.58
   1   5  25    6.13    0.56
   1   5  26    0.40    0.19
   1   5  26    0.19    0.17
  -1  -5 -26    0.60    0.19
   1   5  26    0.30    0.18
  -1   5 -26    0.62    0.19
   1  -5  26    0.42    0.18
   1   5  27   12.45    0.77
  -1  -5 -27   12.47    0.72
   1   5  27   13.06    0.78
   1   5  27   12.75    0.75
  -1   5 -27   12.43    0.75
   1   5  28    7.62    0.51
   1   5  28    7.48    0.54
   1   5  28    6.95    0.52
   1   5  29   26.28    1.07
   1   5  29   25.92    1.06
   1   5  29   26.20    1.01
   1   5  30    0.33    0.12
   1   5  30    0.33    0.11
  -1   6  30    0.13    0.11
  -1   6  30    0.04    0.08
  -1   6  29    2.58    0.29
  -1   6  29    2.94    0.28
  -1   6  29    3.19    0.32
   1   6 -29    3.20    0.31
  -1   6  28    0.44    0.15
   1   6 -28    0.23    0.14
  -1   6  28    0.32    0.16
  -1   6  28    0.25    0.15
   1   6 -27    6.78    0.54
  -1   6  27    7.87    0.57
  -1   6  27    6.93    0.56
   1   6 -27    7.66    0.59
   1   6 -26    0.03    0.13
  -1   6  26    0.39    0.19
   1  -6 -26    0.09    0.13
   1   6 -26    0.04    0.16
   1  -6 -26    0.15    0.13
   1  -6 -26    0.25    0.15
   1   6 -25    2.08    0.33
   1  -6 -25    1.87    0.30
   1  -6 -25    1.90    0.33
   1  -6 -25    1.97    0.33
   1  -6 -25    1.72    0.32
   1   6 -25    2.28    0.35
  -1   6  25    1.88    0.33
   1  -6 -25    1.60    0.30
   1  -6 -24    2.45    0.37
   1  -6 -24    1.78    0.31
   1  -6 -24    2.59    0.38
   1  -6 -24    2.45    0.37
   1   6 -24    2.40    0.39
   1   6 -24    2.43    0.36
  -1   6  24    2.46    0.38
   1  -6 -24    1.84    0.33
   1  -6 -23   12.70    0.86
   1   6 -23   12.99    0.90
  -1   6  23   13.62    0.91
   1   6 -23   14.05    0.94
   1  -6 -23   13.64    0.90
   1  -6 -23   13.03    0.89
   1  -6 -23   12.72    0.88
   1  -6 -23   13.45    0.89
  -1   6  22    2.21    0.36
   1   6 -22    2.28    0.38
   1  -6 -22    2.59    0.38
   1  -6 -22    2.87    0.40
   1  -6 -22    2.37    0.38
   1   6 -22    2.54    0.41
   1  -6 -22    2.63    0.39
   1  -6 -22    2.49    0.40
   1  -6 -21    0.93    0.25
   1  -6 -21    0.83    0.25
   1  -6 -21    0.63    0.22
  -1   6  21    0.68    0.26
   1  -6 -21    0.59    0.21
   1  -6 -21    0.76    0.24
   1   6 -21    0.43    0.22
   1   6 -20   37.36    1.73
   1  -6 -20   37.48    1.71
   1  -6 -20   38.80    1.74
   1  -6 -20   38.57    1.73
   1  -6 -20   41.07    1.75
   1  -6 -20   41.14    1.75
   1  -6 -20   40.06    1.75
   1   6 -19   25.82    1.35
   1  -6 -19   24.46    1.30
   1  -6 -19   27.58    1.33
   1  -6 -19   26.97    1.34
   1  -6 -19   24.90    1.27
   1  -6 -19   25.19    1.31
   1  -6 -19   25.21    1.29
   1  -6 -19   24.68    1.30
   1  -6 -18   33.82    1.50
   1  -6 -18   32.97    1.54
  -1   6  18   32.74    2.87
   1   6 -18   32.85    1.55
   1  -6 -18   32.13    1.49
   1  -6 -18   31.40    1.51
   1  -6 -18   33.53    1.50
   1  -6 -18   31.60    1.51
  -1   6  17    0.39    0.35
  -1   6  16   41.53    3.14
  -1   6  15   29.71    2.54
  -1   6  14  321.85   11.21
  -1   6  13   11.32    1.45
  -1   6  12   43.48    2.90
  -1   6  11    0.67    0.42
  -1   6  10  169.93    6.71
  -1  -6  10  184.50    5.61
  -1   6   9   71.31    3.62
  -1  -6   9   76.43    2.72
  -1   6   8   58.32    3.15
  -1  -6   8   69.19    2.36
  -1  -6   7   58.15    1.95
  -1   6   7   54.76    2.85
  -1   6   6   57.30    2.82
   1   6  -6   60.95    2.45
   1   6  -5   52.34    2.16
  -1   6   5   47.88    2.39
  -1   6   4  168.38    5.56
   1   6  -4  174.21    5.31
  -1   6   3    4.21    0.53
   1   6  -3    4.98    0.40
   1   6  -3    5.05    0.56
   1   6  -2   71.64    2.42
  -1   6   2   65.62    2.34
   1   6  -1   19.52    1.17
  -1   6   1   20.56    1.06
   1   6  -1   21.81    0.90
   1   6   0  137.19    3.86
  -1   6   0  126.15    4.18
   1   6   0  127.30    3.70
  -1   6   0  127.32    3.92
   1   6   1    7.19    0.54
   1   6   1    8.41    0.74
   1   6   1    5.83    0.52
  -1   6  -1    7.43    0.62
  -1   6  -2  172.31    4.86
   1   6   2  181.52    5.33
   1   6   3    2.97    0.52
  -1   6  -3    4.78    0.46
   1   6   3    4.23    0.60
  -1   6  -4   43.59    1.68
   1   6   4   35.01    2.02
  -1   6  -5    4.18    0.43
   1   6   5    3.68    0.63
  -1   6  -6   19.00    1.05
   1   6   6   18.41    1.52
   1   6   7    2.14    0.58
   1   6   8   14.30    1.46
   1   6   9   14.17    1.47
   1   6  10  137.22    5.71
   1   6  11  134.66    5.75
   1   6  12    0.33    0.23
   1   6  13  121.25    5.56
   1   6  14  180.29    7.39
   1   6  15   77.12    4.36
   1   6  16    8.26    1.39
   1   6  17    0.35    0.31
  -1  -6 -18   70.87    2.53
  -1   6 -18   64.38    2.48
  -1  -6 -18   68.64    2.48
  -1   6 -18   61.48    2.47
  -1  -6 -18   68.09    2.49
   1   6  18   69.52    2.52
  -1  -6 -18   67.42    2.48
  -1  -6 -19   12.10    0.85
  -1   6 -19   12.42    0.88
  -1  -6 -19   12.49    0.85
   1   6  19   14.01    0.86
  -1  -6 -19   13.02    0.86
  -1   6 -19   12.22    0.87
  -1  -6 -19   12.37    0.86
   1   6  19   12.62    0.88
  -1  -6 -19   12.40    0.85
  -1  -6 -20   95.90    3.26
  -1  -6 -20   97.21    3.28
  -1  -6 -20  101.13    3.32
   1   6  20   95.02    3.26
  -1  -6 -20   92.00    3.21
  -1   6 -20   93.77    3.26
  -1   6 -20   91.25    3.27
  -1  -6 -20   93.42    3.23
  -1   6 -21    6.31    0.62
   1   6  21    6.67    0.62
  -1  -6 -21    6.79    0.63
  -1  -6 -21    7.18    0.64
  -1  -6 -21    6.28    0.60
  -1   6 -21    6.41    0.63
  -1  -6 -21    6.70    0.63
  -1  -6 -21    6.30    0.61
  -1  -6 -22    6.72    0.64
  -1   6 -22    6.72    0.63
   1   6  22    7.05    0.65
  -1  -6 -22    6.53    0.61
  -1  -6 -22    6.63    0.62
  -1  -6 -22    6.53    0.62
  -1   6 -22    6.08    0.61
  -1  -6 -22    7.32    0.65
   1   6  23    2.58    0.40
  -1  -6 -23    2.73    0.40
  -1   6 -23    3.04    0.42
  -1  -6 -23    2.96    0.41
  -1  -6 -23    2.61    0.37
  -1  -6 -23    2.75    0.39
  -1   6 -23    2.52    0.41
  -1   6 -24   16.61    0.99
   1   6  24   17.57    1.01
   1   6  24   16.46    1.01
  -1  -6 -24   16.56    0.99
  -1   6 -24   17.33    1.03
   1   6  25    0.46    0.22
  -1   6 -25    0.43    0.19
   1   6  25    0.48    0.21
  -1  -6 -25    0.32    0.16
   1   6  25    0.45    0.21
   1   6  26    4.21    0.45
  -1   6 -26    4.20    0.45
  -1  -6 -26    4.00    0.42
   1   6  26    3.91    0.43
   1   6  26    4.18    0.45
   1   6  27    1.94    0.31
  -1  -6 -27    1.82    0.26
   1   6  27    1.69    0.28
   1   6  27    1.74    0.29
  -1   6 -27    1.78    0.28
   1   6  28    0.78    0.18
   1   6  28    0.57    0.17
   1   6  28    0.55    0.17
   1   6  29    1.87    0.24
   1   6  29    1.74    0.24
   1   6  29    1.58    0.21
  -1   7  29    3.77    0.34
  -1   7  29    3.44    0.30
  -1   7  29    3.51    0.32
   1   7 -28   24.97    1.09
  -1   7  28   24.43    1.07
  -1   7  28   24.19    1.04
  -1   7  28   25.85    1.09
   1   7 -27    0.53    0.19
  -1   7  27    0.52    0.20
  -1   7  27    0.37    0.19
  -1   7  27    0.29    0.16
   1   7 -26    0.75    0.21
   1  -7 -26    0.79    0.19
   1  -7 -26    0.80    0.20
   1   7 -26    0.48    0.16
  -1   7  26    0.94    0.26
   1  -7 -26    0.79    0.21
   1  -7 -25    9.39    0.71
  -1   7  25    9.61    0.71
   1  -7 -25    9.73    0.71
   1  -7 -25    9.90    0.69
   1  -7 -25    8.98    0.69
   1  -7 -25    9.44    0.68
   1   7 -25   10.19    0.75
   1   7 -25    9.92    0.71
   1   7 -24    6.08    0.60
   1   7 -24    5.95    0.57
   1  -7 -24    5.58    0.55
   1  -7 -24    6.38    0.58
   1  -7 -24    6.18    0.59
   1  -7 -24    6.09    0.56
   1  -7 -24    6.60    0.60
  -1   7  24    6.29    0.59
   1   7 -23    6.97    0.65
   1  -7 -23    6.70    0.62
   1  -7 -23    6.78    0.60
   1  -7 -23    6.03    0.58
  -1   7  23    6.16    0.60
   1  -7 -23    7.22    0.62
   1  -7 -23    6.32    0.60
   1   7 -23    5.95    0.58
   1  -7 -22    2.89    0.41
   1  -7 -22    3.54    0.45
   1   7 -22    2.27    0.39
   1  -7 -22    3.17    0.43
  -1   7  22    3.16    0.44
   1   7 -22    2.91    0.42
   1  -7 -22    2.60    0.41
   1  -7 -22    3.48    0.43
   1  -7 -21   24.84    1.28
   1  -7 -21   22.80    1.25
   1   7 -21   23.82    1.30
   1  -7 -21   24.54    1.27
  -1   7  21   22.58    1.26
   1  -7 -21   22.83    1.25
   1  -7 -21   22.86    1.24
   1   7 -21   24.52    1.29
   1  -7 -20   14.56    0.96
   1  -7 -20   15.98    0.99
   1   7 -20   14.98    0.97
   1  -7 -20   14.80    0.97
   1  -7 -20   15.53    0.98
   1  -7 -20   15.02    0.98
   1  -7 -20   15.81    0.98
   1  -7 -19    5.92    0.56
   1  -7 -19    5.04    0.54
   1   7 -19    4.74    0.52
   1  -7 -19    4.90    0.52
   1  -7 -19    5.25    0.54
   1  -7 -19    5.55    0.55
   1  -7 -19    5.23    0.54
   1  -7 -19    5.07    0.55
   1   7 -18    0.19    0.20
   1  -7 -18    0.30    0.17
   1  -7 -18    0.00    0.12
   1  -7 -18    0.36    0.16
   1  -7 -18    0.01    0.13
   1  -7 -18    0.23    0.17
   1  -7 -18    0.29    0.17
   1  -7 -18    0.29    0.17
  -1   7  17   71.47    4.40
  -1   7  16    1.07    0.59
  -1   7  15  124.28    5.94
  -1   7  14    0.39    0.34
  -1   7  13  222.16    8.48
  -1   7  12   38.23    2.75
  -1   7  11  124.10    5.45
  -1   7  10   29.28    2.23
  -1   7   9   21.03    1.80
  -1   7   8   14.16    1.42
  -1   7   7  258.19    8.51
   1   7  -6   18.26    1.21
  -1   7   6   17.54    1.45
  -1   7   5   25.38    1.71
   1   7  -5   30.94    1.58
   1   7  -4    2.50    0.44
  -1   7   4    2.35    0.46
  -1   7   3   10.54    0.90
   1   7  -3    9.40    0.81
   1   7  -3   11.80    0.61
   1   7  -2  248.64    7.44
   1   7  -2  261.60    6.87
  -1   7   2  239.59    7.38
  -1   7   1    6.48    0.71
   1   7  -1    6.25    0.67
   1   7  -1    7.97    0.50
  -1   7   1    6.64    0.59
   1   7   0  221.35    5.79
   1   7   0  200.57    5.61
   1   7   0  215.83    6.34
  -1   7   0  186.61    6.18
  -1   7   0  199.17    5.88
  -1   7  -1  205.25    5.87
   1   7   1  191.90    5.94
   1   7   1  203.46    5.91
  -1   7  -1  193.69    6.14
   1   7   2    6.33    0.67
  -1   7  -2    7.10    0.63
   1   7   2    7.06    0.81
   1   7   2    6.94    0.61
  -1   7  -3   73.77    2.34
   1   7   3   57.44    2.54
  -1   7  -4  395.49   11.09
   1   7   4  345.15   11.64
  -1   7  -5    0.22    0.16
   1   7   5    0.44    0.31
   1   7   6   83.09    3.79
  -1   7  -6   87.14    3.04
   1   7   7  177.41    6.52
   1   7   8  164.01    6.28
   1   7   9    1.71    0.55
   1   7  10    6.57    1.03
   1   7  11   79.24    4.14
   1   7  12    0.42    0.34
   1   7  13  133.41    5.98
   1   7  14   25.24    2.33
   1   7  15    7.75    1.27
   1   7  16   28.38    2.58
   1   7  17   50.16    3.55
  -1  -7 -17   46.80    1.91
  -1   7 -17   45.09    1.92
   1   7  17   46.86    1.93
   1   7  18    2.48    0.38
   1   7  18    2.21    0.33
  -1   7 -18    1.96    0.35
  -1  -7 -18    2.26    0.36
  -1  -7 -18    1.95    0.33
  -1  -7 -18    2.25    0.35
  -1  -7 -18    2.07    0.35
  -1   7 -18    1.90    0.34
  -1  -7 -18    1.84    0.32
  -1   7 -19    2.63    0.40
  -1  -7 -19    2.36    0.37
  -1  -7 -19    1.90    0.34
  -1  -7 -19    2.37    0.36
   1   7  19    2.55    0.42
  -1   7 -19    2.72    0.42
   1   7  19    3.13    0.40
  -1  -7 -19    2.03    0.34
  -1  -7 -19    2.35    0.36
   1   7  20   12.01    0.80
  -1  -7 -20   12.10    0.86
  -1  -7 -20   11.66    0.85
  -1  -7 -20   11.54    0.83
  -1  -7 -20   11.42    0.81
  -1   7 -20    9.70    0.78
   1   7  20   10.64    0.81
  -1   7 -20   10.97    0.83
  -1  -7 -20   10.83    0.81
  -1  -7 -21   40.29    1.75
  -1  -7 -21   40.35    1.78
  -1   7 -21   40.78    1.82
  -1  -7 -21   40.85    1.77
  -1   7 -21   39.27    1.76
   1   7  21   41.48    1.79
  -1  -7 -21   42.57    1.83
   1   7  21   42.80    1.73
  -1  -7 -21   39.86    1.78
  -1  -7 -22    1.77    0.33
  -1  -7 -22    1.37    0.29
  -1   7 -22    1.47    0.30
  -1   7 -22    1.66    0.33
  -1  -7 -22    1.55    0.30
  -1  -7 -22    1.68    0.33
  -1  -7 -22    1.97    0.33
   1   7  22    1.23    0.29
  -1  -7 -23   21.27    1.16
   1   7  23   20.54    1.14
  -1   7 -23   19.38    1.14
  -1   7 -23   20.33    1.13
  -1  -7 -23   21.09    1.16
  -1  -7 -23   20.18    1.13
   1   7  24   12.62    0.85
   1   7  24   13.00    0.87
  -1   7 -24   13.68    0.90
   1   7  24   12.90    0.87
  -1  -7 -24   13.47    0.87
  -1  -7 -25    0.72    0.22
  -1   7 -25    0.63    0.21
   1   7  25    0.77    0.25
   1   7  25    0.40    0.20
   1   7  25    0.61    0.24
  -1   7 -26    0.38    0.17
   1   7  26    0.49    0.20
   1   7  26    0.28    0.18
  -1  -7 -26    0.47    0.17
   1   7  26    0.29    0.18
   1   7  27    2.78    0.34
  -1  -7 -27    2.85    0.32
   1   7  27    2.87    0.34
   1   7  27    2.79    0.35
   1   7  28   12.61    0.69
   1   7  28   12.52    0.67
   1   7  28   12.39    0.69
   1   7  29    0.12    0.09
   1   7  29    0.31    0.11
   1   7  29    0.13    0.09
  -1   8  29    0.40    0.14
  -1   8  29    0.31    0.12
  -1   8  29    0.42    0.12
  -1   8  28   12.90    0.69
  -1   8  28   11.73    0.66
  -1   8  28   11.78    0.65
   1   8 -28   12.52    0.70
   1   8 -27   16.19    0.87
  -1   8  27   14.26    0.81
  -1   8  27   15.19    0.82
   1  -8 -27   15.79    0.79
  -1   8  27   15.77    0.85
   1  -8 -26   29.22    1.29
   1  -8 -26   32.33    1.39
  -1   8  26   31.75    1.36
   1   8 -26   31.35    1.39
   1  -8 -25    4.43    0.47
   1  -8 -25    4.56    0.45
   1   8 -25    3.85    0.42
   1  -8 -25    3.74    0.41
   1  -8 -25    3.97    0.44
  -1   8  25    4.36    0.47
   1   8 -25    4.12    0.47
   1  -8 -25    4.11    0.45
   1  -8 -24    0.96    0.25
   1  -8 -24    1.06    0.25
  -1   8  24    0.95    0.26
   1  -8 -24    0.77    0.22
   1   8 -24    0.79    0.26
   1   8 -24    0.58    0.21
   1  -8 -24    0.95    0.22
   1  -8 -24    0.92    0.23
   1  -8 -23   15.57    0.95
   1   8 -23   14.03    0.95
  -1   8  23   14.74    0.95
   1  -8 -23   15.07    0.91
   1  -8 -23   14.96    0.94
   1  -8 -23   14.09    0.92
   1   8 -23   14.75    0.93
   1  -8 -23   15.41    0.97
  -1   8  22    9.21    0.74
   1   8 -22    8.02    0.71
   1  -8 -22    8.73    0.72
   1   8 -22    9.32    0.73
   1  -8 -22    8.57    0.70
   1  -8 -22    9.14    0.72
   1  -8 -22    8.73    0.69
   1  -8 -22    8.62    0.70
  -1   8  21   18.24    1.09
   1   8 -21   16.42    1.03
   1  -8 -21   16.73    1.05
   1  -8 -21   19.22    1.10
   1  -8 -21   19.15    1.08
   1  -8 -21   18.28    1.08
   1   8 -21   18.62    1.11
   1  -8 -21   18.10    1.07
   1  -8 -20    9.10    0.71
   1  -8 -20    8.27    0.69
   1  -8 -20    8.68    0.71
   1   8 -20    7.77    0.69
   1  -8 -20    8.85    0.71
   1  -8 -20    8.68    0.71
   1   8 -20    8.86    0.74
   1  -8 -20    8.30    0.72
   1  -8 -19    9.73    0.78
   1  -8 -19   10.10    0.76
   1  -8 -19   11.43    0.80
  -1   8  19    9.96    0.72
   1  -8 -19   10.46    0.79
   1  -8 -19   10.32    0.76
   1  -8 -19   10.63    0.79
   1  -8 -19   11.01    0.82
  -1   8  18   11.18    0.75
   1  -8 -18    9.48    0.72
   1  -8 -18    9.20    0.73
   1  -8 -18    9.94    0.77
   1  -8 -18    9.87    0.76
   1  -8 -18    9.69    0.75
   1  -8 -17   21.20    1.17
   1  -8 -17   21.10    1.14
   1  -8 -17   21.52    1.17
   1  -8 -17   20.05    1.13
   1  -8 -17   21.03    1.12
  -1   8  16   20.52    2.20
  -1   8  15   -0.06    0.25
  -1   8  14   74.55    4.31
  -1   8  13    1.92    0.65
  -1   8  12   54.74    3.42
  -1   8  11    3.33    0.78
  -1   8  10    0.93    0.51
  -1   8   9   10.42    1.29
  -1   8   8   13.64    1.42
  -1   8   7  151.95    5.83
   1   8  -7  155.05    5.24
   1   8  -6   91.97    3.47
  -1   8   6   87.57    3.90
   1   8  -5  111.29    3.93
  -1   8   5  105.25    4.26
  -1   8   4   62.41    2.87
   1   8  -4   67.76    2.72
   1   8  -3  150.74    4.37
  -1   8   3  153.14    5.19
   1   8  -2  191.60    5.92
   1   8  -2  180.78    5.19
  -1   8   2  176.62    5.79
   1   8  -1  191.37    6.09
   1   8  -1  196.15    5.42
   1   8   0   58.45    1.97
  -1   8   0   60.45    2.28
   1   8   0   61.64    2.12
   1   8   0   64.52    2.69
   1   8   1   33.20    1.85
   1   8   1   31.70    1.47
   1   8   1   35.06    1.48
  -1   8  -1   33.58    1.44
  -1   8  -2   89.56    3.27
   1   8   2   97.59    3.21
  -1   8  -2   94.27    2.96
   1   8   2   81.71    3.26
   1   8   2  103.87    3.77
   1   8   3   19.93    1.37
   1   8   3   20.23    1.53
  -1   8  -3   22.96    1.26
  -1   8  -4   44.48    1.93
   1   8   4   39.44    2.22
   1   8   4   46.38    2.42
  -1   8  -5   25.09    1.39
   1   8   5   26.65    1.84
  -1   8  -6   87.76    3.21
   1   8   6   91.03    3.99
  -1   8  -7   38.03    1.81
   1   8   7   36.90    2.39
   1   8   8  150.66    5.98
   1   8   9   15.73    1.60
   1   8  10    3.60    0.80
   1   8  11   19.94    1.92
   1   8  12    1.03    0.50
   1   8  13    0.64    0.44
   1   8  14    3.16    0.81
   1   8  15   18.44    2.03
   1   8  16   -0.43    0.37
  -1  -8 -17   11.38    0.81
   1   8  17   12.99    1.77
   1   8  17   12.83    0.82
  -1  -8 -17   11.75    0.83
  -1  -8 -17   11.72    0.81
   1   8  17   11.07    0.82
  -1   8 -17   11.29    0.83
  -1  -8 -17   12.10    0.82
  -1  -8 -18    2.58    0.38
   1   8  18    3.85    0.44
  -1  -8 -18    2.61    0.39
   1   8  18    2.74    0.41
  -1  -8 -18    3.13    0.40
  -1  -8 -18    2.91    0.41
  -1   8 -18    2.63    0.40
  -1  -8 -18    3.21    0.41
   1   8  19    7.65    0.63
  -1  -8 -19    7.66    0.66
  -1  -8 -19    7.15    0.65
  -1  -8 -19    7.82    0.66
   1   8  19    8.00    0.69
  -1   8 -19    6.40    0.63
  -1  -8 -19    7.37    0.66
  -1  -8 -19    7.57    0.64
  -1  -8 -20    6.42    0.61
  -1  -8 -20    7.20    0.64
   1   8  20    6.34    0.57
  -1  -8 -20    5.77    0.58
  -1   8 -20    6.46    0.63
  -1   8 -20    5.82    0.57
   1   8  20    5.91    0.60
  -1  -8 -20    6.48    0.59
  -1  -8 -20    5.21    0.55
  -1  -8 -21   14.13    0.94
   1   8  21   15.42    0.92
  -1  -8 -21   14.90    0.92
  -1   8 -21   14.35    0.98
   1   8  21   16.08    1.00
  -1   8 -21   13.99    0.92
  -1  -8 -21   14.51    0.94
  -1  -8 -21   15.56    0.98
  -1  -8 -21   16.19    1.01
   1   8  22   33.54    1.45
   1   8  22   31.29    1.50
  -1   8 -22   29.76    1.44
  -1  -8 -22   32.95    1.53
  -1   8 -22   29.70    1.49
  -1  -8 -22   31.78    1.50
  -1  -8 -22   30.92    1.49
  -1   8 -23    2.20    0.36
  -1  -8 -23    1.41    0.30
   1   8  23    2.02    0.36
  -1  -8 -23    1.82    0.32
  -1  -8 -23    1.48    0.29
   1   8  24   10.12    0.75
  -1   8 -24   10.31    0.77
  -1  -8 -24    9.36    0.71
  -1  -8 -24    9.90    0.74
   1   8  24   10.45    0.75
   1   8  24   10.02    0.74
   1   8  25    6.50    0.56
  -1   8 -25    6.62    0.59
   1   8  25    6.45    0.56
   1   8  25    5.67    0.53
  -1  -8 -25    6.26    0.55
  -1   8 -26   42.00    1.66
   1   8  26   39.67    1.61
   1   8  26   39.73    1.62
  -1  -8 -26   41.58    1.62
   1   8  26   42.93    1.64
   1   8  27   20.39    0.97
   1   8  27   19.84    0.95
  -1  -8 -27   18.59    0.91
   1   8  27   19.81    0.95
   1   8  28    2.36    0.28
   1   8  28    2.25    0.27
   1   8  28    2.19    0.27
   1   8  29    0.86    0.15
   1   8  29    0.77    0.15
   1   8  29    0.59    0.14
  -1   9  29   40.68    1.38
  -1   9  28    1.88    0.25
  -1   9  28    2.30    0.27
  -1   9  28    1.80    0.24
  -1   9  27    5.19    0.45
   1   9 -27    5.57    0.47
  -1   9  27    4.68    0.42
  -1   9  27    5.31    0.45
   1  -9 -27    4.97    0.40
   1   9 -26    1.53    0.27
  -1   9  26    1.55    0.29
   1  -9 -26    1.60    0.28
  -1   9  26    1.70    0.31
   1  -9 -26    1.84    0.27
   1  -9 -25   23.21    1.13
   1  -9 -25   22.40    1.13
   1  -9 -25   23.80    1.18
   1   9 -25   22.80    1.17
  -1   9  25   24.01    1.17
  -1   9  24   10.64    0.77
   1  -9 -24   11.67    0.78
   1  -9 -24   11.17    0.76
   1  -9 -24   11.77    0.78
   1   9 -24   11.00    0.79
   1  -9 -24   11.39    0.80
   1  -9 -23   12.39    0.84
   1  -9 -23   12.85    0.87
   1  -9 -23   12.74    0.85
   1   9 -23   12.11    0.86
  -1   9  23   12.51    0.86
   1  -9 -23   13.05    0.86
   1  -9 -22   14.82    0.93
   1   9 -22   13.34    0.92
   1  -9 -22   13.40    0.91
   1  -9 -22   14.19    0.91
   1  -9 -22   13.63    0.91
  -1   9  22   14.35    0.95
   1  -9 -21    1.40    0.29
   1  -9 -21    2.23    0.37
   1   9 -21    1.86    0.35
   1  -9 -21    1.14    0.27
   1  -9 -21    1.63    0.31
  -1   9  21    1.56    0.34
   1  -9 -20    0.53    0.19
   1  -9 -20    0.61    0.25
   1  -9 -20    0.50    0.19
  -1   9  20    0.21    0.16
   1   9 -20    0.16    0.17
   1  -9 -20    0.32    0.15
   1  -9 -20    0.34    0.17
   1  -9 -19   21.26    1.18
   1  -9 -19   20.64    1.16
   1  -9 -19   22.09    1.17
  -1   9  19   23.11    1.15
   1   9 -19   19.16    1.16
   1  -9 -19   20.46    1.16
   1  -9 -19   20.78    1.18
   1  -9 -19   21.09    1.19
   1  -9 -18    2.49    0.40
   1  -9 -18    2.91    0.39
   1  -9 -18    2.70    0.39
  -1   9  18    2.67    0.38
   1  -9 -18    1.94    0.34
   1   9 -18    2.38    0.38
   1  -9 -18    2.75    0.40
   1  -9 -17   24.61    1.26
  -1   9  17   28.62    1.31
   1  -9 -17   26.97    1.34
   1  -9 -17   25.47    1.31
   1  -9 -17   27.33    1.36
   1  -9 -17   25.80    1.33
  -1   9  16   22.41    2.36
   1   9 -16   23.70    1.24
  -1   9  15    3.61    0.92
  -1   9  14    1.76    0.61
  -1   9  13   13.66    1.67
  -1   9  12   56.05    3.54
  -1   9  11   43.97    3.01
  -1   9  10    0.15    0.29
  -1   9   9   21.02    1.91
  -1   9   8   64.22    3.46
   1   9  -7   31.51    1.84
  -1   9   7   31.41    2.21
  -1   9   6   34.06    2.23
   1   9  -6   34.98    1.93
  -1   9   5  143.52    5.31
   1   9  -5  137.47    4.84
  -1   9   4    9.49    1.02
   1   9  -4    8.88    0.88
   1   9  -3   21.23    1.37
  -1   9   3   18.77    1.36
  -1   9   2    3.51    0.60
  -1   9   2    2.81    0.47
   1   9  -2    3.47    0.55
   1   9  -1  233.12    7.03
  -1   9   1  212.15    6.68
  -1   9   1  220.67    7.08
   1   9   0   19.54    0.96
  -1   9   0   17.34    1.30
   1   9   0   18.29    1.34
  -1   9   0   17.37    1.09
  -1   9  -1  166.29    5.29
   1   9   1  183.83    5.32
   1   9   1  173.64    5.98
   1   9   2    2.93    0.43
   1   9   2    2.64    0.41
  -1   9  -2    2.97    0.48
   1   9   2    3.70    0.62
   1   9   3  148.39    5.57
   1   9   3  155.80    5.31
   1   9   3  150.06    5.05
  -1   9  -4   13.73    1.03
   1   9   4   13.36    1.19
   1   9   4   15.26    1.35
   1   9   5   58.98    3.00
   1   9   5   52.08    2.80
  -1   9  -5   56.80    2.40
  -1   9  -6   19.26    1.22
   1   9   6   20.04    1.64
  -1   9  -7    1.87    0.37
   1   9   7    1.38    0.50
   1   9   7    0.72    0.37
   1   9   8    9.62    1.23
   1   9   9   72.88    3.83
   1   9  10   -0.31    0.33
   1   9  11    0.69    0.50
   1   9  12  117.46    5.53
   1   9  13    3.63    0.89
   1   9  14    7.68    1.25
   1   9  15    0.98    0.57
   1   9  16   59.99    2.31
  -1  -9 -16   60.65    2.30
  -1  -9 -16   60.10    2.28
  -1   9 -16   57.92    2.28
   1   9  16   67.60    4.17
  -1  -9 -17    7.23    0.62
  -1   9 -17    7.00    0.64
  -1  -9 -17    7.85    0.64
  -1  -9 -17    7.90    0.67
  -1  -9 -17    7.70    0.66
   1   9  17    7.42    0.67
   1   9  17    7.72    0.64
  -1  -9 -18    0.37    0.17
  -1   9 -18    0.41    0.18
   1   9  18    0.43    0.21
  -1  -9 -18    0.35    0.16
  -1  -9 -18    0.67    0.21
   1   9  18    0.30    0.15
  -1  -9 -18    0.36    0.16
  -1  -9 -19    3.55    0.45
  -1  -9 -19    3.54    0.44
  -1   9 -19    3.24    0.45
   1   9  19    3.85    0.45
   1   9  19    3.96    0.51
  -1  -9 -19    2.98    0.42
  -1  -9 -19    3.02    0.42
  -1  -9 -20    9.44    0.76
  -1  -9 -20   10.55    0.79
  -1  -9 -20   10.57    0.78
   1   9  20   10.72    0.76
  -1   9 -20    9.42    0.78
  -1  -9 -20    9.98    0.76
   1   9  20    9.85    0.78
  -1  -9 -21    0.76    0.24
   1   9  21    0.78    0.23
  -1  -9 -21    0.53    0.21
  -1   9 -21    0.48    0.21
   1   9  21    0.10    0.19
  -1  -9 -21    0.47    0.21
  -1  -9 -22   18.81    1.09
  -1  -9 -22   17.23    1.06
   1   9  22   19.72    1.12
  -1  -9 -22   19.34    1.08
   1   9  22   18.76    1.02
  -1   9 -22   18.38    1.11
  -1  -9 -23   28.66    1.39
  -1  -9 -23   28.59    1.39
   1   9  23   29.27    1.37
  -1  -9 -23   27.81    1.35
  -1   9 -23   28.05    1.40
   1   9  23   29.13    1.39
   1   9  23   26.84    1.35
   1   9  23   29.63    1.31
  -1   9 -24    0.06    0.16
   1   9  24    0.18    0.17
  -1  -9 -24    0.01    0.14
   1   9  24    0.19    0.21
   1   9  24    0.13    0.18
  -1  -9 -24    0.18    0.16
   1   9  25   33.19    1.43
  -1   9 -25   31.40    1.44
   1   9  25   33.69    1.44
  -1  -9 -25   32.71    1.42
   1   9  25   32.94    1.41
  -1  -9 -26    0.28    0.14
   1   9  26    0.20    0.18
   1   9  26    0.06    0.13
   1   9  26    0.14    0.14
   1   9  27    8.02    0.54
  -1  -9 -27    7.16    0.51
   1   9  27    8.39    0.56
   1   9  27    8.11    0.55
   1   9  28    0.26    0.11
   1   9  28    0.61    0.16
   1   9  28    0.57    0.16
   1   9  29   16.72    0.71
  -1  10  28    0.23    0.12
  -1  10  28   -0.04    0.10
  -1  10  28    0.05    0.11
   1  10 -27    0.84    0.20
  -1  10  27    0.97    0.20
  -1  10  27    0.82    0.19
   1 -10 -27    0.70    0.15
  -1  10  27    0.58    0.16
   1 -10 -26    0.55    0.17
   1  10 -26    0.14    0.20
  -1  10  26    0.71    0.22
   1  10 -26    0.61    0.18
  -1  10  26    0.68    0.19
  -1  10  26    0.64    0.18
   1  10 -25    0.47    0.21
   1 -10 -25    0.40    0.18
   1 -10 -25    0.46    0.16
  -1  10  25    0.17    0.20
   1 -10 -25    0.47    0.19
   1 -10 -24    4.21    0.48
  -1  10  24    4.65    0.50
   1 -10 -24    4.50    0.46
   1 -10 -24    4.28    0.46
   1  10 -24    4.30    0.49
   1 -10 -24    4.62    0.47
   1 -10 -23   40.14    1.69
  -1  10  23   39.51    1.72
   1 -10 -23   40.20    1.70
   1 -10 -23   41.31    1.72
   1 -10 -23   40.72    1.74
   1  10 -23   40.07    1.75
  -1  10  22    0.00    0.22
   1  10 -22    0.17    0.18
   1 -10 -22    0.12    0.14
   1 -10 -22    0.06    0.14
   1 -10 -22    0.14    0.14
   1 -10 -22    0.06    0.12
   1  10 -21    0.45    0.24
  -1  10  21    0.81    0.28
   1 -10 -21    0.67    0.22
   1 -10 -21    0.77    0.23
  -1  10  21    0.68    0.23
   1 -10 -21    0.60    0.22
   1 -10 -21    0.62    0.22
   1 -10 -20   22.67    1.20
   1 -10 -20   21.45    1.20
  -1  10  20   23.55    1.17
  -1  10  20   21.21    1.20
   1 -10 -20   22.20    1.17
   1  10 -20   20.65    1.20
   1 -10 -20   19.83    1.15
   1 -10 -20   20.25    1.17
  -1  10  19   89.33    2.96
   1  10 -19   82.87    3.03
   1 -10 -19   86.05    3.01
   1 -10 -19   86.24    3.03
   1 -10 -19   88.31    3.02
   1 -10 -19   82.73    2.95
   1 -10 -19   84.86    3.03
   1 -10 -18   36.82    1.67
   1  10 -18   36.32    1.67
  -1  10  18   37.82    1.61
   1 -10 -18   34.37    1.63
   1 -10 -18   35.04    1.63
   1 -10 -18   36.04    1.60
   1 -10 -18   38.66    1.67
   1  10 -17   43.49    1.87
   1 -10 -17   43.46    1.84
  -1  10  17   44.92    1.81
   1 -10 -17   43.37    1.87
   1 -10 -17   45.00    1.89
   1 -10 -17   43.48    1.86
   1 -10 -17   43.60    1.81
   1 -10 -16   33.04    1.50
   1 -10 -16   32.12    1.52
   1 -10 -16   33.46    1.53
   1 -10 -16   32.86    1.47
  -1  10  16   32.65    1.46
   1  10 -16   31.28    1.50
   1  10 -16   32.55    1.54
  -1  10  15   39.08    3.14
  -1  10  14   63.30    4.04
  -1  10  13   19.15    2.05
  -1  10  12   23.72    2.24
  -1  10  11   70.82    4.03
  -1  10  10  138.19    5.99
  -1  10   9    7.71    1.13
  -1  10   8   25.63    2.05
   1  10  -7    6.03    0.79
  -1  10   7    6.77    1.02
  -1  10   6    9.38    1.13
   1  10  -6    8.11    0.90
  -1  10   5   25.25    1.85
   1  10  -5   24.15    1.60
  -1  10   4  111.13    4.54
   1  10  -4  106.14    4.23
  -1  10   3   25.57    1.83
  -1  10   3   21.71    1.57
   1  10  -3   27.31    1.67
   1  10  -2   95.60    3.79
  -1  10   2   87.94    3.66
   1  10  -1    7.63    0.85
  -1  10   1    6.33    0.82
  -1  10   0   49.75    2.42
   1  10   0   44.74    2.39
   1  10   1    6.85    0.86
  -1  10  -1    5.15    0.71
   1  10   2   33.81    1.60
   1  10   2   30.35    1.99
  -1  10  -2   32.31    1.80
   1  10   3    0.26    0.17
   1  10   3    0.45    0.29
  -1  10  -3    0.07    0.16
  -1  10  -4   21.39    1.40
   1  10   4   22.58    1.60
   1  10   4   21.36    1.42
   1  10   4   26.45    1.92
   1  10   5   43.14    2.56
  -1  10  -5   37.76    1.96
   1  10   5   38.04    2.30
   1  10   6    3.83    0.74
   1  10   6    4.46    0.80
  -1  10  -6    4.90    0.63
  -1  10  -7    2.35    0.46
   1  10   7    3.55    0.79
   1  10   7    3.10    0.67
   1  10   8    7.00    1.06
   1  10   8    6.70    1.02
   1  10   9  164.60    6.70
   1  10   9  154.30    6.36
   1  10  10  139.97    6.02
   1  10  11   51.98    3.33
   1  10  12   -0.19    0.33
   1  10  13   35.40    2.78
   1  10  14   59.77    3.85
   1  10  15  116.31    5.82
  -1  10 -16   18.08    1.09
  -1 -10 -16   19.99    1.08
   1  10  16   20.26    1.13
  -1 -10 -16   19.11    1.10
   1  10  16   20.56    1.09
  -1 -10 -16   19.81    1.11
  -1  10 -17    1.02    0.26
  -1 -10 -17    0.95    0.24
  -1 -10 -17    0.95    0.23
   1  10  17    1.04    0.26
  -1 -10 -17    0.94    0.24
   1  10  17    0.77    0.29
  -1  10 -18   81.65    3.05
   1  10  18   88.82    3.00
  -1 -10 -18   86.02    3.05
   1  10  18   88.65    3.08
  -1 -10 -18   90.16    3.03
  -1 -10 -18   90.51    3.05
  -1 -10 -18   83.44    3.04
   1  10  19   32.22    1.54
  -1 -10 -19   32.51    1.51
  -1 -10 -19   32.24    1.55
  -1  10 -19   30.67    1.54
  -1 -10 -19   33.23    1.56
   1  10  19   34.35    1.52
  -1 -10 -19   32.01    1.51
   1  10  20   11.99    0.87
  -1 -10 -20   12.06    0.83
  -1  10 -20   11.17    0.85
  -1 -10 -20   12.23    0.87
  -1 -10 -20   12.50    0.86
   1  10  20   12.60    0.84
  -1 -10 -20   12.10    0.86
   1  10  21    3.36    0.46
  -1 -10 -21    3.21    0.43
  -1 -10 -21    3.45    0.44
  -1 -10 -21    3.37    0.43
   1  10  21    3.38    0.43
  -1  10 -21    3.80    0.49
  -1 -10 -22    3.96    0.47
   1  10  22    3.09    0.44
   1  10  22    3.04    0.38
  -1  10 -22    3.09    0.42
  -1  10 -22    3.57    0.47
  -1 -10 -22    3.03    0.41
   1  10  22    3.23    0.42
  -1 -10 -22    3.04    0.41
   1  10  23    5.70    0.51
  -1 -10 -23    5.96    0.57
  -1  10 -23    5.78    0.54
   1  10  23    5.81    0.55
  -1  10 -23    5.92    0.59
  -1 -10 -23    5.67    0.54
   1  10  23    6.13    0.56
   1  10  23    5.80    0.57
   1  10  24    5.58    0.52
  -1 -10 -24    5.26    0.50
  -1  10 -24    4.84    0.50
  -1 -10 -24    5.90    0.54
   1  10  24    4.66    0.49
   1  10  24    5.15    0.45
   1  10  24    4.39    0.46
   1  10  25    2.26    0.34
  -1 -10 -25    1.96    0.30
   1  10  25    2.23    0.33
   1  10  25    2.07    0.30
   1  10  26    3.85    0.39
   1  10  26    3.56    0.37
  -1 -10 -26    3.90    0.39
   1  10  26    3.56    0.38
  -1 -10 -27    1.45    0.21
   1  10  27    1.37    0.22
   1  10  27    1.93    0.25
   1  10  27    1.69    0.24
   1  10  28    0.12    0.09
   1  10  28    0.07    0.09
   1  10  28    0.05    0.09
  -1  11  28    6.70    0.42
  -1  11  28    6.69    0.42
  -1  11  27    4.38    0.37
  -1  11  27    3.78    0.33
  -1  11  27    4.30    0.37
   1 -11 -27    4.43    0.35
  -1  11  26    0.26    0.13
   1 -11 -26    0.14    0.10
  -1  11  26    0.47    0.17
  -1  11  26    0.23    0.15
   1  11 -26   -0.09    0.20
   1  11 -26    0.26    0.15
  -1  11  25   10.08    0.65
   1 -11 -25   10.55    0.68
   1  11 -25    8.72    0.63
   1 -11 -25    9.94    0.66
  -1  11  25   10.33    0.69
   1  11 -25   10.46    0.71
   1 -11 -25   10.89    0.72
   1  11 -24    1.66    0.31
   1 -11 -24    1.56    0.28
   1 -11 -24    1.88    0.30
  -1  11  24    1.24    0.27
   1 -11 -24    1.71    0.28
   1 -11 -23    0.42    0.21
   1 -11 -23    0.24    0.17
   1 -11 -23    0.36    0.18
   1  11 -23    0.39    0.19
  -1  11  23    0.20    0.18
   1 -11 -23    0.14    0.14
   1 -11 -22    0.10    0.13
   1 -11 -22    0.24    0.14
   1 -11 -22    0.24    0.17
   1  11 -22    0.13    0.18
  -1  11  22    0.14    0.14
   1 -11 -22    0.05    0.14
  -1  11  22    0.11    0.19
  -1  11  21   16.94    1.04
   1 -11 -21   17.80    1.04
  -1  11  21   18.26    1.00
   1 -11 -21   17.40    1.02
   1  11 -21   15.86    1.02
   1 -11 -21   18.33    1.06
   1 -11 -21   17.48    1.05
   1 -11 -20    0.74    0.21
  -1  11  20    0.67    0.25
   1 -11 -20    0.61    0.22
   1  11 -20    0.59    0.21
   1 -11 -20    0.45    0.19
  -1  11  20    0.70    0.25
   1 -11 -20    0.55    0.19
   1 -11 -20    0.57    0.20
   1 -11 -19    0.08    0.12
   1  11 -19    0.29    0.20
   1 -11 -19    0.23    0.17
   1 -11 -19    0.08    0.13
  -1  11  19    0.11    0.15
   1 -11 -19    0.10    0.16
   1 -11 -19    0.10    0.13
   1 -11 -18   20.78    1.13
   1 -11 -18   19.39    1.14
  -1  11  18   21.03    1.12
   1 -11 -18   19.34    1.09
   1 -11 -18   21.10    1.17
   1  11 -18   17.72    1.10
   1 -11 -17   97.93    3.27
  -1  11  17   98.52    3.27
   1 -11 -17  102.91    3.34
   1 -11 -17   94.49    3.33
   1 -11 -17  101.07    3.38
   1 -11 -17   95.86    3.33
   1  11 -17   96.49    3.34
   1  11 -16    3.60    0.45
   1 -11 -16    3.47    0.42
   1 -11 -16    3.49    0.45
   1  11 -16    4.71    0.56
  -1  11  16    3.82    0.45
   1 -11 -16    3.47    0.43
   1 -11 -16    3.79    0.46
  -1  11  15   22.66    2.34
  -1  11  15   21.54    1.12
   1 -11 -15   21.80    1.17
   1 -11 -15   20.13    1.08
   1  11 -15   20.35    1.12
   1  11 -15   21.03    1.17
   1 -11 -15   19.07    1.10
  -1  11  14   -0.11    0.19
  -1  11  13   76.08    4.46
  -1  11  12    2.24    0.68
  -1  11  11   99.13    5.03
  -1  11  10    0.62    0.37
  -1  11   9   30.97    2.44
  -1  11   8    6.35    1.03
   1  11  -8    4.80    0.75
  -1  11   7  145.70    5.85
   1  11  -7  135.89    5.20
  -1  11   6    5.94    0.94
  -1  11   6    4.59    0.82
  -1  11   5   20.28    1.69
   1  11  -5   21.01    1.53
  -1  11   4   70.75    3.39
   1  11  -4   71.19    3.18
  -1  11   4   68.60    3.46
   1  11  -3   19.39    1.45
  -1  11   3   14.93    1.45
   1  11  -2   42.48    2.30
  -1  11   2   40.94    2.40
   1  11  -1   22.69    1.64
  -1  11   1   25.47    1.78
  -1  11   0   68.70    3.22
   1  11   0   82.28    3.48
  -1  11  -1    6.18    0.78
   1  11   1    6.78    0.90
  -1  11  -2    3.59    0.60
   1  11   2    3.25    0.67
  -1  11  -3   10.59    1.01
   1  11   3   11.02    1.22
  -1  11  -4   80.15    3.41
   1  11   4   99.24    4.35
   1  11   5    7.07    1.02
  -1  11  -5    5.24    0.68
   1  11   5    5.60    0.73
  -1  11  -6   37.25    2.06
   1  11   6   41.02    2.68
  -1  11  -7   82.32    3.52
   1  11   7   90.28    4.19
   1  11   8    0.45    0.33
   1  11   8    0.68    0.36
   1  11   9    4.38    0.84
   1  11   9    7.25    1.15
   1  11  10   25.44    2.17
   1  11  10   17.10    1.86
   1  11  11   72.55    4.47
   1  11  11  125.48    5.35
   1  11  12    0.18    0.33
   1  11  12    0.14    0.29
   1  11  13   40.38    3.30
   1  11  13   70.62    4.03
   1  11  14    5.36    1.12
   1  11  14    2.79    0.76
   1  11  15   10.70    1.56
  -1 -11 -15   11.48    0.83
   1  11  15   12.32    0.81
  -1  11 -15   12.13    0.89
  -1 -11 -15   11.54    0.82
   1  11  15   11.69    0.84
  -1  11 -15   10.67    0.79
   1  11  16    6.64    0.60
  -1  11 -16    5.96    0.59
   1  11  16    6.88    0.64
  -1 -11 -16    6.92    0.59
  -1 -11 -16    7.69    0.66
  -1 -11 -16    6.65    0.61
  -1 -11 -17  100.48    3.41
  -1 -11 -17  101.05    3.35
  -1 -11 -17  103.37    3.38
  -1 -11 -17   97.91    3.39
   1  11  17  100.11    3.41
  -1  11 -17   98.57    3.40
   1  11  17  101.23    3.35
  -1 -11 -18   10.30    0.75
  -1 -11 -18   10.27    0.78
  -1 -11 -18   10.08    0.78
   1  11  18   10.45    0.81
   1  11  18   11.53    0.80
  -1 -11 -18   10.25    0.77
  -1  11 -18    9.03    0.76
  -1  11 -19    0.99    0.27
  -1 -11 -19    1.02    0.25
   1  11  19    0.96    0.28
   1  11  19    1.04    0.29
  -1 -11 -19    1.07    0.26
  -1 -11 -19    0.83    0.24
  -1  11 -20   15.92    1.03
  -1 -11 -20   16.84    1.02
  -1 -11 -20   16.51    1.02
   1  11  20   18.08    1.02
   1  11  20   16.95    1.05
  -1 -11 -20   17.27    1.04
  -1  11 -21   50.52    2.09
   1  11  21   50.84    2.07
  -1 -11 -21   51.23    2.07
   1  11  21   51.99    2.00
  -1 -11 -21   50.43    2.06
  -1 -11 -21   52.16    2.05
   1  11  21   52.06    2.03
  -1 -11 -22    3.11    0.41
  -1  11 -22    2.61    0.41
  -1  11 -22    1.92    0.34
   1  11  22    2.94    0.43
   1  11  22    2.78    0.39
  -1 -11 -22    2.53    0.38
   1  11  22    2.57    0.38
  -1 -11 -22    3.05    0.40
   1  11  22    2.82    0.37
   1  11  23    5.74    0.56
  -1 -11 -23    5.68    0.53
  -1  11 -23    5.30    0.54
  -1  11 -23    5.22    0.51
   1  11  23    5.95    0.56
  -1 -11 -23    5.86    0.55
   1  11  23    5.16    0.49
   1  11  23    6.51    0.55
  -1 -11 -24   25.99    1.24
  -1 -11 -24   27.21    1.24
  -1  11 -24   25.28    1.19
   1  11  24   27.01    1.17
   1  11  24   27.08    1.24
   1  11  24   26.27    1.25
   1  11  24   26.28    1.20
   1  11  25   18.35    0.93
   1  11  25   16.59    0.86
   1  11  25   17.72    0.91
  -1 -11 -25   16.50    0.90
   1  11  26    0.17    0.12
  -1 -11 -26   -0.08    0.10
   1  11  26   -0.12    0.15
   1  11  26    0.04    0.12
   1  11  27    0.06    0.10
   1  11  27    0.08    0.10
   1  11  27    0.17    0.12
  -1 -11 -27    0.10    0.09
   1  11  28    4.99    0.35
  -1  12  27   14.78    0.70
  -1  12  27   15.44    0.72
   1 -12 -27   14.37    0.68
  -1  12  26   14.52    0.75
   1 -12 -26   14.39    0.74
  -1  12  26   13.45    0.68
   1  12 -26   13.89    0.72
  -1  12  26   15.62    0.78
   1  12 -25   11.11    0.70
  -1  12  25   10.87    0.67
  -1  12  25   10.72    0.64
   1 -12 -25   11.17    0.68
  -1  12  25   11.34    0.70
   1 -12 -25   11.10    0.68
   1  12 -25   10.04    0.66
   1 -12 -24    6.39    0.55
   1 -12 -24    6.79    0.55
  -1  12  24    6.19    0.55
  -1  12  24    7.17    0.54
   1  12 -24    6.61    0.57
   1  12 -24    6.48    0.55
   1 -12 -24    6.86    0.55
  -1  12  23    9.85    0.72
   1 -12 -23   10.36    0.73
   1 -12 -23   10.27    0.71
   1 -12 -23   10.09    0.72
  -1  12  23   10.16    0.66
   1  12 -23    9.10    0.70
  -1  12  22   16.15    0.90
   1  12 -22   14.34    0.93
   1 -12 -22   15.05    0.90
   1 -12 -22   14.40    0.90
   1 -12 -22   15.79    0.95
   1 -12 -22   15.81    0.95
  -1  12  22   14.29    0.92
  -1  12  21   13.00    0.90
   1 -12 -21   14.99    0.90
  -1  12  21   14.29    0.87
   1 -12 -21   13.91    0.91
   1  12 -21   12.26    0.88
   1 -12 -21   13.14    0.87
   1 -12 -21   14.12    0.91
  -1  12  20   28.09    1.36
   1 -12 -20   30.11    1.45
   1 -12 -20   31.18    1.47
   1 -12 -20   30.25    1.41
   1 -12 -20   29.23    1.42
   1  12 -20   28.53    1.43
  -1  12  20   29.79    1.46
   1 -12 -19    3.48    0.46
   1 -12 -19    3.97    0.45
   1  12 -19    3.82    0.48
   1 -12 -19    4.13    0.49
  -1  12  19    3.68    0.49
   1 -12 -19    3.96    0.45
  -1  12  19    3.24    0.42
   1 -12 -19    3.96    0.48
   1 -12 -18    1.71    0.31
   1 -12 -18    1.63    0.31
  -1  12  18    1.48    0.31
   1 -12 -18    1.60    0.29
   1 -12 -18    1.70    0.32
   1  12 -18    1.50    0.31
   1  12 -17    9.46    0.75
   1 -12 -17    9.19    0.70
   1 -12 -17    9.40    0.71
   1 -12 -17    9.11    0.74
  -1  12  17    9.09    0.71
   1 -12 -17    9.83    0.76
   1  12 -16    0.42    0.20
   1 -12 -16    0.49    0.20
   1 -12 -16    0.57    0.21
  -1  12  16    0.30    0.20
   1  12 -15    1.23    0.34
   1 -12 -15    0.72    0.21
   1  12 -15    0.73    0.23
   1 -12 -15    1.20    0.26
  -1  12  15    0.64    0.21
   1 -12 -15    1.02    0.25
   1 -12 -14   17.26    1.02
   1  12 -14   16.46    1.02
  -1  12  14   20.13    2.19
   1  12 -14   16.80    0.99
   1  12 -14   17.30    1.09
  -1  12  13    3.10    0.83
  -1  12  12    0.99    0.50
  -1  12  11   10.17    1.44
  -1  12  10    0.34    0.36
  -1  12   9    7.13    1.13
  -1  12   8   61.03    3.82
   1  12  -8   65.00    3.26
   1  12  -7  108.82    4.00
  -1  12   7  115.56    4.62
   1  12  -6    8.70    1.03
  -1  12   6    4.81    0.89
  -1  12   5    9.56    1.26
   1  12  -5    8.47    1.02
   1  12  -4   40.38    2.39
  -1  12   4   51.96    3.01
   1  12  -3   97.51    4.04
  -1  12   3   90.86    4.22
   1  12  -2   56.69    2.89
  -1  12   2   57.48    3.07
  -1  12   1   78.51    3.54
   1  12  -1   66.92    3.30
   1  12   0    4.66    0.76
  -1  12   0    4.23    0.70
   1  12   1   94.42    4.12
  -1  12  -1   92.07    3.89
   1  12   2   88.95    4.04
  -1  12  -2   87.75    3.71
   1  12   3  189.64    6.85
  -1  12  -3  180.02    6.24
  -1  12  -4    1.88    0.46
   1  12   4    2.26    0.58
   1  12   5   23.37    1.97
  -1  12  -5   25.25    1.68
  -1  12  -6    1.33    0.40
   1  12   6    1.89    0.59
   1  12   7   40.83    3.00
   1  12   8   64.94    3.72
   1  12   9   -0.42    0.37
   1  12  10    1.10    0.50
   1  12  11   32.22    2.67
   1  12  12    0.65    0.38
   1  12  13    5.16    1.03
   1  12  13    6.71    1.21
   1  12  14    2.84    0.41
   1  12  14    3.15    0.41
  -1 -12 -14    3.11    0.42
  -1  12 -14    3.56    0.44
   1  12  14    3.39    0.40
  -1  12 -14    3.17    0.48
  -1 -12 -14    3.62    0.43
  -1 -12 -15    1.37    0.29
  -1  12 -15    1.27    0.30
  -1  12 -15    1.59    0.34
   1  12  15    1.18    0.25
  -1 -12 -15    0.98    0.25
   1  12  15    1.01    0.24
   1  12  15    1.31    0.29
   1  12  16    7.38    0.66
   1  12  16    7.95    0.66
   1  12  16    7.39    0.61
  -1  12 -16    7.73    0.68
  -1 -12 -16    8.35    0.69
  -1  12 -16    7.89    0.71
  -1 -12 -16    7.19    0.65
  -1 -12 -17    3.15    0.42
   1  12  17    3.52    0.47
  -1 -12 -17    3.40    0.44
   1  12  17    3.31    0.45
  -1 -12 -17    3.65    0.46
  -1  12 -17    3.50    0.46
  -1  12 -18    9.15    0.76
   1  12  18   10.30    0.79
  -1 -12 -18    9.23    0.73
  -1 -12 -18    9.82    0.77
  -1 -12 -18    9.49    0.75
   1  12  18   10.03    0.75
  -1 -12 -19   11.18    0.81
   1  12  19    9.37    0.76
   1  12  19   11.07    0.79
  -1 -12 -19   11.00    0.79
  -1 -12 -19   10.31    0.79
  -1  12 -19   10.57    0.81
   1  12  20   37.00    1.61
  -1 -12 -20   36.96    1.63
  -1 -12 -20   38.06    1.66
  -1  12 -20   37.06    1.68
   1  12  20   36.97    1.66
  -1  12 -20   36.16    1.67
  -1 -12 -20   34.68    1.63
  -1  12 -21    8.58    0.72
   1  12  21    8.26    0.68
   1  12  21    9.50    0.70
  -1 -12 -21    8.67    0.70
  -1 -12 -21    9.16    0.72
  -1  12 -21    8.45    0.70
  -1 -12 -21    8.70    0.69
  -1 -12 -22    9.40    0.69
  -1  12 -22    9.01    0.70
   1  12  22    9.46    0.72
   1  12  22    9.30    0.67
  -1  12 -22    9.07    0.71
   1  12  22    9.34    0.70
  -1 -12 -22    8.90    0.70
  -1  12 -23    5.73    0.54
   1  12  23    6.39    0.53
  -1 -12 -23    6.32    0.54
   1  12  23    6.94    0.58
  -1 -12 -23    6.83    0.58
   1  12  23    6.18    0.57
   1  12  24   24.53    1.15
  -1  12 -24   22.09    1.09
  -1 -12 -24   24.25    1.16
  -1 -12 -24   24.16    1.13
   1  12  24   24.88    1.08
   1  12  24   25.23    1.14
  -1 -12 -25   38.05    1.50
   1  12  25   36.43    1.36
   1  12  25   39.34    1.50
   1  12  25   38.98    1.47
   1  12  26    8.40    0.53
   1  12  26    8.66    0.55
  -1 -12 -26    7.11    0.50
  -1 -12 -27   19.93    0.83
   1  12  27   19.72    0.84
   1  12  27   19.10    0.81
  -1  13  27   21.05    0.85
  -1  13  26    0.17    0.13
   1 -13 -26    0.20    0.10
   1  13 -26   -0.09    0.15
  -1  13  26    0.37    0.14
   1 -13 -25    8.54    0.57
   1 -13 -25    8.73    0.57
  -1  13  25    8.97    0.57
  -1  13  25    8.65    0.58
   1  13 -25    7.42    0.54
   1 -13 -24    0.42    0.16
  -1  13  24    0.44    0.20
   1  13 -24   -0.02    0.23
  -1  13  24    0.22    0.16
   1 -13 -24    0.43    0.16
   1 -13 -24    0.45    0.17
   1  13 -24    0.35    0.16
   1 -13 -23   39.48    1.63
   1  13 -23   37.96    1.63
   1 -13 -23   39.57    1.63
   1  13 -23   39.59    1.64
  -1  13  23   40.50    1.54
  -1  13  23   40.16    1.64
   1 -13 -23   40.31    1.62
  -1  13  22    3.59    0.40
   1  13 -22    3.06    0.41
   1 -13 -22    3.23    0.40
  -1  13  22    3.52    0.44
   1 -13 -22    2.94    0.38
   1 -13 -22    2.66    0.38
   1 -13 -21   10.22    0.76
   1 -13 -21    8.72    0.70
  -1  13  21   10.46    0.77
   1 -13 -21    9.36    0.68
   1 -13 -21   10.33    0.75
   1  13 -21    9.58    0.74
  -1  13  21   10.77    0.73
  -1  13  20    0.39    0.22
   1 -13 -20    0.34    0.17
  -1  13  20    0.53    0.20
   1 -13 -20    0.24    0.16
   1  13 -20    0.68    0.22
   1 -13 -20    0.74    0.23
   1 -13 -20    0.41    0.16
   1 -13 -19   25.61    1.32
   1 -13 -19   24.38    1.28
   1 -13 -19   23.97    1.23
   1 -13 -19   25.09    1.32
   1 -13 -19   26.00    1.26
   1  13 -19   25.40    1.31
  -1  13  19   26.70    1.35
  -1  13  19   25.90    1.28
  -1  13  18    0.26    0.20
   1 -13 -18    0.27    0.18
  -1  13  18    0.26    0.18
   1  13 -18    0.39    0.18
   1 -13 -18    0.22    0.16
   1 -13 -18    0.48    0.18
  -1  13  17   -0.02    0.15
   1  13 -17    0.35    0.19
   1 -13 -17    0.24    0.16
   1 -13 -17    0.22    0.15
   1 -13 -17    0.05    0.13
   1 -13 -16    4.48    0.51
  -1  13  16    4.53    0.50
   1  13 -16    4.34    0.49
   1 -13 -16    4.47    0.48
   1  13 -15    2.52    0.42
   1  13 -15    3.56    0.50
   1 -13 -15    2.41    0.35
   1 -13 -15    2.79    0.39
  -1  13  15    2.64    0.40
   1  13 -15    2.41    0.37
   1 -13 -14    2.44    0.35
   1  13 -14    1.93    0.32
   1 -13 -14    2.05    0.31
  -1  13  14    2.34    0.35
   1  13 -14    2.06    0.41
   1  13 -14    2.25    0.37
   1  13 -13   22.85    1.32
   1  13 -13   25.91    1.31
  -1  13  12    9.00    1.42
  -1  13  11    7.01    1.22
  -1  13  10   33.90    2.86
  -1  13   9   30.77    2.60
   1  13  -8   18.48    1.63
  -1  13   8   24.27    2.21
  -1  13   7    0.23    0.38
   1  13  -7    0.95    0.38
   1  13  -6   16.83    1.53
  -1  13   6   23.41    2.07
   1  13  -5  202.67    5.91
  -1  13   5   80.50    4.91
   1  13  -4    7.68    1.02
  -1  13   4    9.84    1.28
   1  13  -3   20.53    1.69
  -1  13   3   25.52    2.00
   1  13  -2   42.33    2.50
  -1  13   2   37.90    2.50
  -1  13   1  169.20    6.22
   1  13  -1  157.48    6.05
   1  13   0   21.82    1.77
  -1  13   0   21.48    1.72
   1  13   1   32.26    2.26
  -1  13  -1   37.06    2.25
   1  13   2    1.17    0.47
  -1  13  -2    0.51    0.31
  -1  13  -3   33.20    2.10
   1  13   3   35.24    2.43
   1  13   4   13.80    1.51
  -1  13  -4   15.29    1.37
  -1  13  -5  286.93    9.24
   1  13   5  304.41   10.16
   1  13   6   20.59    1.94
   1  13   7   28.07    2.32
   1  13   8    1.27    0.52
   1  13   9   41.30    2.99
   1  13  10    0.91    0.36
   1  13  11    0.75    0.36
   1  13  12   29.36    1.39
   1  13  12   32.84    2.82
   1  13  13    3.11    0.41
  -1  13 -13    2.31    0.41
  -1 -13 -13    2.49    0.37
   1  13  13    2.47    0.37
  -1  13 -13    3.04    0.41
   1  13  13    2.05    0.33
   1  13  13    2.88    0.41
   1  13  14    5.34    0.55
   1  13  14    5.24    0.51
   1  13  14    5.95    0.54
  -1 -13 -14    5.19    0.55
  -1  13 -14    5.16    0.60
   1  13  14    6.37    0.58
  -1 -13 -14    6.22    0.58
  -1  13 -14    5.68    0.56
  -1 -13 -15    0.09    0.12
   1  13  15    0.32    0.22
  -1 -13 -15    0.15    0.14
   1  13  15    0.18    0.17
   1  13  15   -0.02    0.16
  -1  13 -15    0.43    0.22
  -1  13 -15    0.23    0.15
  -1  13 -16   45.51    2.00
   1  13  16   54.94    2.01
   1  13  16   50.80    2.07
   1  13  16   49.85    2.02
  -1  13 -16   48.93    2.13
  -1 -13 -16   54.42    2.09
  -1 -13 -16   50.50    2.07
   1  13  17    0.26    0.16
  -1 -13 -17    0.58    0.21
  -1 -13 -17    0.68    0.23
  -1 -13 -17    0.77    0.25
   1  13  17    0.88    0.26
  -1  13 -17   -0.08    0.15
  -1  13 -17    0.45    0.20
  -1 -13 -18    3.39    0.44
   1  13  18    3.55    0.45
   1  13  18    4.01    0.49
  -1 -13 -18    3.06    0.43
  -1 -13 -18    3.83    0.45
  -1  13 -18    2.95    0.43
  -1 -13 -19    9.44    0.76
   1  13  19    9.43    0.76
  -1 -13 -19   10.56    0.77
  -1  13 -19    9.64    0.77
  -1  13 -19   10.20    0.80
   1  13  19   10.34    0.76
  -1 -13 -19   10.86    0.77
   1  13  20    0.19    0.17
  -1 -13 -20    0.32    0.17
  -1 -13 -20    0.19    0.15
  -1  13 -20    0.10    0.16
  -1 -13 -20    0.13    0.18
  -1  13 -20   -0.03    0.24
   1  13  20    0.22    0.16
  -1  13 -21    0.09    0.20
  -1 -13 -21    0.30    0.17
   1  13  21    0.41    0.17
  -1 -13 -21    0.17    0.17
   1  13  21    0.18    0.19
   1  13  21    0.22    0.20
   1  13  22    8.88    0.65
  -1 -13 -22    8.47    0.67
   1  13  22    8.63    0.63
  -1 -13 -22    8.97    0.66
   1  13  22    8.26    0.65
  -1  13 -22    8.45    0.67
   1  13  23   39.91    1.58
   1  13  23   40.78    1.56
   1  13  23   40.53    1.63
  -1 -13 -23   40.50    1.64
  -1 -13 -23   39.26    1.59
  -1  13 -23   39.45    1.61
  -1 -13 -24    0.88    0.22
  -1  13 -24    1.17    0.25
   1  13  24    1.04    0.21
   1  13  24    0.89    0.19
   1  13  24    0.90    0.23
  -1 -13 -24    0.93    0.20
   1  13  25   24.06    1.02
   1  13  25   22.05    0.93
  -1  13 -25   22.99    0.98
   1  13  25   24.55    1.06
  -1 -13 -25   24.90    1.07
   1  13  26    0.23    0.13
   1  13  26    0.28    0.12
  -1 -13 -26    0.33    0.11
   1  13  27    5.57    0.37
   1 -14 -26    6.75    0.44
  -1  14  26    7.19    0.45
  -1  14  26    7.46    0.43
  -1  14  25    1.63    0.25
   1  14 -25    1.52    0.24
  -1  14  25    1.96    0.25
   1 -14 -25    2.14    0.27
   1 -14 -25    2.16    0.26
  -1  14  24    5.62    0.48
   1  14 -24    5.11    0.46
  -1  14  24    5.89    0.46
   1 -14 -24    6.13    0.49
   1 -14 -24    5.90    0.47
  -1  14  24    6.08    0.43
  -1  14  23    9.60    0.65
   1  14 -23    8.96    0.66
  -1  14  23   10.29    0.68
   1 -14 -23   10.11    0.68
   1 -14 -23    9.72    0.67
   1 -14 -23    9.69    0.66
  -1  14  23    9.96    0.62
   1 -14 -22    5.50    0.52
   1 -14 -22    4.96    0.48
  -1  14  22    5.12    0.46
   1  14 -22    3.77    0.45
  -1  14  22    5.46    0.51
   1  14 -22    4.53    0.47
   1 -14 -22    4.68    0.47
   1  14 -21    0.14    0.16
  -1  14  21   -0.08    0.18
   1 -14 -21    0.20    0.17
   1 -14 -21    0.21    0.18
   1 -14 -21   -0.01    0.14
  -1  14  21    0.27    0.20
   1 -14 -20   16.88    1.01
  -1  14  20   18.13    1.05
   1  14 -20   17.68    1.03
   1 -14 -20   17.81    1.02
  -1  14  20   18.53    1.01
   1 -14 -20   18.04    1.06
   1 -14 -19   64.14    2.39
  -1  14  19   66.06    2.44
   1  14 -19   64.45    2.41
   1 -14 -19   65.14    2.41
   1 -14 -19   60.91    2.40
   1 -14 -19   62.87    2.32
  -1  14  19   66.08    2.37
   1 -14 -18    5.34    0.55
  -1  14  18    5.57    0.55
   1 -14 -18    5.20    0.51
   1  14 -18    4.91    0.53
   1 -14 -18    4.51    0.52
  -1  14  18    5.13    0.56
   1 -14 -17    6.66    0.63
   1 -14 -17    6.35    0.57
  -1  14  17    6.37    0.60
  -1  14  17    6.22    0.61
   1  14 -17    6.19    0.59
   1 -14 -17    7.00    0.63
   1  14 -16   35.89    1.61
   1 -14 -16   32.73    1.60
   1  14 -16   34.90    1.69
   1 -14 -16   36.43    1.57
  -1  14  16   35.14    1.59
   1 -14 -16   35.01    1.60
   1  14 -15   43.00    1.94
   1  14 -15   42.74    1.81
   1 -14 -15   43.67    1.83
   1  14 -15   42.90    1.89
  -1  14  15   42.40    1.81
   1 -14 -15   42.97    1.77
  -1  14  15   42.11    1.72
  -1  14  14   50.16    2.02
   1  14 -14   48.21    2.14
   1  14 -14   49.37    2.07
   1 -14 -14   52.28    2.06
  -1  14  14   50.57    1.96
   1 -14 -14   51.09    1.98
   1 -14 -13   31.41    1.39
   1  14 -13   26.74    1.49
  -1  14  13   29.35    1.37
   1 -14 -13   30.54    1.42
   1  14 -13   28.06    1.44
  -1  14  12   19.30    1.06
   1  14 -12   20.00    1.21
   1  14 -12   20.72    1.16
   1  14 -11   48.23    2.10
  -1  14  11   54.50    3.63
  -1  14  10    1.79    0.69
  -1  14   9   49.14    3.40
   1  14  -8   45.00    2.78
  -1  14   8   44.08    3.19
   1  14  -7    9.97    1.21
  -1  14   7    6.34    1.13
   1  14  -6    3.06    0.67
  -1  14   6    4.47    0.93
   1  14  -5  121.99    4.70
  -1  14   5   72.59    4.28
   1  14  -4   34.81    2.39
  -1  14   4   48.15    3.00
  -1  14   3    0.81    0.48
   1  14  -3    0.31    0.29
  -1  14   2   22.84    1.93
   1  14  -2   21.07    1.80
   1  14  -1   44.51    2.74
  -1  14   1   48.32    2.86
  -1  14   0    4.87    0.83
   1  14   0    4.84    0.89
  -1  14  -1    1.04    0.43
   1  14   1    0.99    0.41
   1  14   2   15.30    1.60
  -1  14  -2   15.53    1.48
   1  14   3    2.05    0.55
  -1  14  -3    2.11    0.52
  -1  14  -4    1.68    0.49
   1  14   4    1.86    0.63
   1  14   5   39.69    2.80
   1  14   6   34.34    2.63
   1  14   7   -0.23    0.26
   1  14   8    0.61    0.36
   1  14   9   63.35    3.91
   1  14  10   15.16    1.83
  -1  14 -11   45.65    2.02
   1  14  11   48.24    1.93
   1  14  11   46.93    3.43
  -1  14 -12    5.50    0.61
   1  14  12    5.44    0.54
  -1 -14 -12    4.98    0.54
   1  14  12    5.60    0.53
   1  14  12    5.45    0.52
  -1  14 -12    6.58    0.58
   1  14  13   94.56    3.01
  -1  14 -13   80.30    3.13
   1  14  13   85.87    2.99
   1  14  13   82.07    2.90
   1  14  13   88.89    2.94
   1  14  13   93.63    3.05
  -1 -14 -13   86.07    3.04
  -1  14 -13   85.78    2.99
   1  14  14   38.14    1.69
  -1 -14 -14   39.23    1.74
   1  14  14   38.32    1.62
  -1  14 -14   38.53    1.70
   1  14  14   41.60    1.74
   1  14  14   40.65    1.68
  -1  14 -14   36.35    1.79
  -1 -14 -14   40.62    1.70
   1  14  15   57.31    2.18
  -1 -14 -15   53.12    2.17
   1  14  15   51.86    2.11
   1  14  15   57.25    2.12
  -1  14 -15   53.07    2.26
  -1 -14 -15   54.77    2.13
  -1  14 -15   54.33    2.16
  -1  14 -16    1.50    0.33
  -1  14 -16    2.36    0.41
  -1 -14 -16    2.44    0.38
  -1 -14 -16    1.86    0.34
   1  14  16    1.97    0.35
  -1  14 -16    2.37    0.38
   1  14  16    1.84    0.36
   1  14  16    2.52    0.36
  -1  14 -17    1.06    0.30
  -1 -14 -17    1.46    0.29
  -1 -14 -17    1.26    0.27
  -1  14 -17    0.93    0.27
  -1 -14 -17    0.98    0.24
  -1  14 -17    1.24    0.30
   1  14  17    1.35    0.31
   1  14  17    1.16    0.30
   1  14  17    1.39    0.28
  -1 -14 -18    9.19    0.74
   1  14  18    9.82    0.75
   1  14  18    8.88    0.72
  -1  14 -18    8.39    0.74
  -1 -14 -18   10.04    0.74
  -1 -14 -18    9.45    0.73
  -1 -14 -19   51.41    2.00
   1  14  19   49.37    1.98
  -1 -14 -19   48.59    1.95
  -1  14 -19   48.08    2.02
  -1 -14 -19   49.21    2.01
   1  14  19   49.34    1.97
  -1 -14 -20    7.84    0.67
   1  14  20    8.32    0.64
   1  14  20    9.07    0.68
  -1 -14 -20    8.93    0.67
  -1  14 -20    7.27    0.66
   1  14  20    8.33    0.68
  -1 -14 -21    1.27    0.27
   1  14  21    1.20    0.27
   1  14  21    1.04    0.27
  -1  14 -21    0.97    0.26
   1  14  21    1.03    0.25
  -1 -14 -21    0.95    0.23
  -1 -14 -22    0.46    0.18
   1  14  22    0.38    0.18
   1  14  22    0.50    0.22
   1  14  22    0.64    0.20
  -1 -14 -22    0.82    0.20
  -1  14 -22    0.45    0.23
   1  14  23   25.25    1.17
   1  14  23   25.33    1.12
  -1  14 -23   26.91    1.20
  -1 -14 -23   24.93    1.14
   1  14  23   25.96    1.13
  -1 -14 -23   26.12    1.20
  -1  14 -24    1.31    0.28
   1  14  24    1.15    0.21
  -1 -14 -24    1.05    0.21
   1  14  24    1.39    0.25
   1  14  24    0.70    0.18
   1  14  25    0.12    0.10
  -1 -14 -25    0.34    0.13
   1  14  25    0.19    0.12
   1  14  25    0.12    0.11
  -1 -14 -26    5.99    0.40
   1  14  26    5.71    0.39
   1 -15 -25    5.26    0.39
   1 -15 -25    5.19    0.39
   1  15 -25    4.92    0.39
  -1  15  25    4.92    0.38
  -1  15  24    0.86    0.16
   1  15 -24    0.64    0.19
   1 -15 -24    1.38    0.22
  -1  15  24    1.29    0.23
   1 -15 -24    1.35    0.22
  -1  15  24    1.23    0.20
   1 -15 -23    0.03    0.10
   1  15 -23   -0.31    0.24
  -1  15  23    0.15    0.12
  -1  15  23    0.23    0.16
   1 -15 -23    0.14    0.10
  -1  15  23    0.03    0.11
  -1  15  22    4.41    0.42
   1 -15 -22    4.89    0.46
  -1  15  22    4.65    0.46
   1 -15 -22    4.70    0.47
  -1  15  22    4.30    0.41
   1  15 -22    4.69    0.47
   1 -15 -22    5.07    0.47
  -1  15  21   20.79    1.03
   1 -15 -21   20.28    1.05
   1 -15 -21   20.13    1.08
   1 -15 -21   20.45    1.05
  -1  15  21   21.48    1.09
   1  15 -21   17.85    1.05
  -1  15  20    0.72    0.25
  -1  15  20    0.49    0.20
   1 -15 -20    0.52    0.20
   1 -15 -20    0.39    0.19
   1  15 -20    0.58    0.20
   1 -15 -20    0.85    0.23
   1 -15 -19    3.14    0.43
  -1  15  19    2.87    0.40
   1 -15 -19    3.32    0.42
   1 -15 -19    2.73    0.38
   1  15 -19    2.64    0.37
  -1  15  19    2.81    0.40
   1 -15 -18   11.04    0.74
   1 -15 -18   10.23    0.75
   1 -15 -18    9.51    0.76
  -1  15  18   10.27    0.77
  -1  15  18   10.08    0.75
   1  15 -18    9.28    0.73
  -1  15  17   45.39    1.87
   1 -15 -17   45.23    1.81
   1 -15 -17   45.19    1.86
  -1  15  17   44.51    1.87
   1  15 -17   46.40    1.87
   1  15 -17   42.70    1.93
   1 -15 -17   43.82    1.90
   1 -15 -16   58.93    2.33
  -1  15  16   60.29    2.31
   1 -15 -16   61.41    2.24
   1  15 -16   59.84    2.28
  -1  15  16   61.66    2.31
   1  15 -16   57.49    2.38
   1 -15 -16   59.05    2.28
   1  15 -15    0.66    0.27
  -1  15  15    0.49    0.22
  -1  15  15    0.38    0.19
   1 -15 -15    0.77    0.22
  -1  15  15    0.57    0.21
  -1  15  15    0.66    0.26
   1 -15 -15    0.40    0.17
  -1  15  14   10.49    0.74
   1  15 -14   10.26    0.83
  -1  15  14   10.20    0.77
   1  15 -14    8.61    0.78
   1  15 -13   24.94    1.41
   1  15 -13   26.50    1.38
  -1  15  13   25.90    1.28
   1  15 -12    7.93    0.70
   1  15 -12    8.32    0.76
   1  15 -12    8.66    0.70
  -1  15  12    7.89    0.66
   1  15 -11   27.66    1.38
   1  15 -11   25.56    1.40
   1  15 -11   23.85    1.29
  -1  15  11   26.11    1.28
   1  15 -10    3.03    0.45
   1  15 -10    3.48    0.47
  -1  15  10    3.97    0.46
   1  15  -9   39.65    1.83
  -1  15   9   47.71    3.39
  -1  15   8    0.75    0.49
   1  15  -7   61.71    3.47
  -1  15   7   73.52    4.17
   1  15  -6   45.40    2.83
  -1  15   6   40.29    2.97
   1  15  -5    1.32    0.48
  -1  15   5    0.65    0.41
  -1  15   4   21.61    2.00
   1  15  -4   18.12    1.71
   1  15  -3   27.69    2.11
  -1  15   3   22.89    2.05
   1  15  -2    0.91    0.40
  -1  15   2    2.02    0.61
   1  15  -1    0.06    0.18
  -1  15   1    0.14    0.20
   1  15   0   23.26    2.04
  -1  15   0   25.22    2.01
  -1  15  -1   20.36    1.79
   1  15   1   23.40    2.01
  -1  15  -2   26.40    1.99
   1  15   2   24.52    2.14
   1  15   3   17.40    1.81
  -1  15  -3   17.58    1.63
   1  15   4    8.66    1.30
   1  15   5    0.78    0.45
   1  15   6    3.09    0.79
   1  15   7  132.26    6.07
   1  15   8    1.94    0.67
   1  15   9   15.13    0.94
  -1  15  -9   15.42    1.02
   1  15   9   16.82    0.98
   1  15   9   18.15    2.00
  -1  15  -9   17.13    1.02
  -1  15 -10   40.17    1.75
  -1  15 -10   39.06    1.81
   1  15  10   41.49    1.73
   1  15  10   39.16    1.67
  -1  15 -11  158.18    4.87
   1  15  11  154.77    4.74
  -1  15 -11  150.65    4.94
   1  15  11  160.12    4.77
   1  15  11  157.09    4.81
   1  15  12   30.66    1.40
  -1 -15 -12   28.85    1.43
   1  15  12   30.78    1.39
  -1  15 -12   27.22    1.49
  -1  15 -12   29.02    1.46
   1  15  12   29.00    1.37
   1  15  12   29.54    1.42
   1  15  13   72.67    2.63
  -1  15 -13   69.42    2.75
   1  15  13   75.77    2.58
  -1 -15 -13   71.63    2.66
   1  15  13   75.37    2.61
  -1  15 -13   69.78    2.67
   1  15  13   70.83    2.55
  -1  15 -14    6.41    0.63
  -1 -15 -14    7.06    0.64
  -1  15 -14    6.69    0.68
   1  15  14    6.21    0.61
   1  15  14    7.07    0.61
   1  15  15    6.23    0.59
  -1  15 -15    5.45    0.58
   1  15  15    6.17    0.60
  -1 -15 -15    5.84    0.59
  -1  15 -15    6.36    0.66
   1  15  15    6.23    0.57
  -1  15 -16    2.20    0.41
   1  15  16    2.94    0.39
  -1  15 -16    1.92    0.36
   1  15  16    2.23    0.36
  -1 -15 -16    2.69    0.40
   1  15  16    2.78    0.41
  -1 -15 -16    3.07    0.39
  -1  15 -17   55.71    2.28
  -1 -15 -17   57.71    2.18
   1  15  17   58.83    2.13
   1  15  17   57.01    2.19
   1  15  17   57.29    2.20
  -1  15 -17   56.00    2.26
  -1 -15 -17   56.06    2.16
  -1 -15 -17   53.41    2.20
  -1 -15 -18    4.55    0.48
  -1 -15 -18    4.71    0.52
  -1  15 -18    4.53    0.54
  -1  15 -18    4.69    0.54
  -1 -15 -18    3.93    0.45
   1  15  18    4.71    0.51
   1  15  18    4.68    0.51
   1  15  19    2.70    0.38
  -1 -15 -19    2.73    0.39
  -1  15 -19    2.58    0.40
   1  15  19    2.68    0.39
  -1 -15 -19    2.99    0.38
   1  15  20    1.61    0.31
  -1 -15 -20    1.02    0.24
   1  15  20    1.23    0.27
  -1  15 -20    1.30    0.32
  -1 -15 -20    1.23    0.28
  -1 -15 -21   30.92    1.35
   1  15  21   32.80    1.40
  -1  15 -21   30.05    1.40
   1  15  21   31.99    1.37
  -1 -15 -21   31.75    1.42
   1  15  22    4.45    0.45
  -1  15 -22    4.55    0.48
  -1 -15 -22    4.35    0.42
  -1 -15 -22    5.45    0.49
   1  15  22    5.01    0.45
  -1 -15 -23    1.37    0.22
   1  15  23    1.06    0.22
  -1 -15 -23    1.32    0.24
  -1  15 -23    1.64    0.31
   1  15  23    1.57    0.25
  -1 -15 -24    0.64    0.16
  -1  15 -24    0.45    0.14
   1  15  24    0.37    0.14
  -1  15 -24    0.75    0.22
   1  15  24    0.37    0.15
  -1 -15 -25   10.25    0.57
   1  15  25   10.75    0.56
   1 -16 -25   12.61    0.61
   1  16 -24    6.21    0.46
  -1  16  24    5.38    0.40
   1 -16 -24    5.27    0.41
  -1  16  24    5.43    0.36
   1 -16 -24    5.82    0.41
   1 -16 -23    6.83    0.49
  -1  16  23    6.51    0.45
  -1  16  23    6.01    0.47
   1  16 -23    6.97    0.53
   1 -16 -23    6.47    0.49
  -1  16  22    1.28    0.23
   1 -16 -22    1.52    0.25
   1 -16 -22    1.77    0.28
   1  16 -22    1.12    0.26
  -1  16  22    1.16    0.24
   1  16 -21   19.25    1.04
   1 -16 -21   20.45    1.02
  -1  16  21   21.21    1.01
  -1  16  21   21.71    1.04
   1 -16 -21   21.65    1.07
  -1  16  20   12.12    0.77
   1 -16 -20   13.07    0.83
   1  16 -20   11.73    0.81
   1 -16 -20   11.98    0.76
  -1  16  20   13.04    0.80
   1 -16 -20   12.25    0.78
   1 -16 -19    4.32    0.46
   1 -16 -19    4.79    0.50
   1 -16 -19    4.68    0.47
  -1  16  19    5.04    0.50
   1  16 -19    3.94    0.47
  -1  16  19    4.27    0.47
   1  16 -18   10.26    0.77
   1 -16 -18    9.65    0.71
  -1  16  18   10.41    0.75
   1  16 -18    8.81    0.74
   1 -16 -18   10.22    0.76
  -1  16  18   10.87    0.76
   1 -16 -17   33.49    1.51
   1 -16 -17   35.01    1.61
  -1  16  17   34.80    1.56
  -1  16  17   35.70    1.57
   1  16 -17   34.09    1.63
  -1  16  16    2.67    0.41
  -1  16  16    2.21    0.34
   1  16 -16    2.37    0.42
  -1  16  16    2.46    0.39
   1 -16 -16    2.28    0.34
  -1  16  16    2.23    0.35
   1 -16 -16    2.18    0.37
   1 -16 -15    4.55    0.53
   1  16 -15    4.44    0.56
  -1  16  15    4.28    0.48
  -1  16  15    5.25    0.55
  -1  16  15    5.80    0.54
  -1  16  15    5.48    0.55
  -1  16  14   13.98    0.92
  -1  16  14   14.07    0.88
   1  16 -14   13.48    0.99
  -1  16  13    0.40    0.18
  -1  16  13    0.47    0.19
   1  16 -12    0.19    0.22
   1  16 -12    0.29    0.22
  -1  16  12    0.13    0.21
   1  16 -12    0.06    0.19
   1  16 -11   17.40    1.14
  -1  16  11   17.11    1.03
   1  16 -11   18.69    1.12
   1  16 -10   25.83    1.38
   1  16 -10   25.65    1.40
  -1  16  10   26.24    1.31
   1  16  -9   20.59    1.18
  -1  16   9   18.21    1.07
   1  16  -9   18.91    1.16
   1  16  -8    4.84    0.56
  -1  16   8    5.91    0.57
   1  16  -7   36.20    1.56
  -1  16   7   32.60    1.52
  -1  16   7   37.04    2.91
   1  16  -7   31.74    1.58
   1  16  -7   34.59    2.52
   1  16  -6    1.82    0.58
  -1  16   6    3.18    0.81
   1  16  -5    0.26    0.31
  -1  16   5    0.33    0.36
   1  16  -4   28.07    2.26
  -1  16   4   31.29    2.52
   1  16  -3   93.20    4.57
  -1  16   3   96.76    4.77
   1  16  -2    2.41    0.70
  -1  16   2    1.49    0.53
  -1  16   1   39.70    2.77
   1  16  -1   42.47    2.85
   1  16   0    0.15    0.32
  -1  16   0   -0.14    0.18
  -1  16  -1   39.80    2.69
   1  16   1   43.64    2.93
   1  16   2   21.88    2.08
  -1  16  -2   23.18    1.92
   1  16   3   86.95    4.58
   1  16   4    3.59    0.87
   1  16   5   12.87    1.63
   1  16   6    5.42    0.53
  -1  16  -6    4.84    0.53
  -1  16  -7   22.05    1.26
   1  16   7   26.79    2.44
  -1  16  -7   26.51    1.23
   1  16   7   23.59    1.22
  -1  16  -7   24.09    1.26
  -1  16  -8   38.64    1.57
  -1  16  -8   34.56    1.65
   1  16   8   33.65    1.56
  -1  16  -8   35.79    1.62
   1  16   8   34.42    1.56
   1  16   9    3.06    0.41
  -1  16  -9    2.93    0.45
  -1  16  -9    2.97    0.39
  -1  16  -9    3.05    0.44
   1  16   9    3.70    0.46
  -1  16 -10   13.16    0.91
   1  16  10   14.16    0.90
   1  16  10   12.97    0.86
   1  16  10   13.64    0.91
  -1  16 -10   14.41    1.00
   1  16  11    2.55    0.38
   1  16  11    2.48    0.40
  -1  16 -11    2.18    0.40
  -1 -16 -11    2.16    0.35
  -1  16 -11    2.39    0.39
   1  16  11    2.54    0.37
   1  16  12    2.29    0.36
  -1 -16 -12    1.96    0.33
   1  16  12    2.16    0.36
  -1  16 -12    1.82    0.35
  -1  16 -12    1.71    0.39
   1  16  12    1.70    0.30
   1  16  12    2.13    0.37
   1  16  13    1.57    0.30
  -1  16 -13    1.55    0.35
   1  16  13    1.44    0.29
   1  16  13    1.70    0.35
  -1 -16 -13    1.74    0.31
  -1  16 -13    1.40    0.31
   1  16  13    1.65    0.31
   1  16  14    3.54    0.46
  -1  16 -14    3.17    0.48
   1  16  14    3.90    0.45
  -1 -16 -14    3.15    0.43
   1  16  14    4.07    0.47
  -1  16 -14    3.26    0.48
  -1 -16 -15    0.86    0.25
   1  16  15    1.31    0.28
   1  16  15    0.85    0.25
  -1  16 -15    1.11    0.29
  -1  16 -15    0.95    0.29
  -1 -16 -16    0.65    0.19
   1  16  16    0.77    0.25
   1  16  16    1.06    0.25
  -1  16 -16    0.59    0.23
  -1  16 -16    0.56    0.23
   1  16  16    0.66    0.22
  -1 -16 -16    1.10    0.25
   1  16  17    2.13    0.36
   1  16  17    1.78    0.34
  -1  16 -17    1.68    0.34
   1  16  17    2.55    0.35
  -1 -16 -17    2.16    0.35
  -1  16 -17    1.95    0.37
  -1 -16 -17    2.15    0.33
  -1  16 -18   22.18    1.22
   1  16  18   21.93    1.14
  -1 -16 -18   22.25    1.19
   1  16  18   24.27    1.12
  -1  16 -18   22.65    1.23
  -1 -16 -18   22.77    1.15
   1  16  18   23.27    1.19
   1  16  19    0.93    0.27
  -1 -16 -19    0.64    0.20
  -1  16 -19    0.72    0.30
   1  16  19    0.79    0.24
  -1 -16 -19    0.79    0.21
   1  16  20    4.21    0.44
  -1 -16 -20    3.93    0.44
  -1  16 -20    4.33    0.50
   1  16  20    3.82    0.42
  -1 -16 -20    4.12    0.42
   1  16  21   17.61    0.92
  -1 -16 -21   17.55    0.90
   1  16  21   17.50    0.92
  -1  16 -21   17.07    0.97
  -1 -16 -21   18.37    0.97
   1  16  22    2.67    0.32
  -1 -16 -22    2.26    0.29
   1  16  22    2.31    0.31
  -1  16 -22    2.50    0.30
  -1  16 -22    2.62    0.37
  -1 -16 -22    2.55    0.32
   1  16  23    3.28    0.33
   1  16  23    3.06    0.31
  -1  16 -23    2.45    0.27
  -1  16 -23    3.99    0.39
  -1 -16 -23    3.33    0.34
   1  16  24    5.06    0.37
  -1 -16 -24    4.95    0.39
   1  16  24    4.75    0.35
  -1 -16 -25    9.95    0.51
   1  17 -24   11.24    0.58
   1 -17 -24    9.46    0.51
   1 -17 -24   10.55    0.55
  -1  17  23   10.68    0.58
   1  17 -23   10.83    0.64
   1 -17 -23   11.24    0.63
  -1  17  23   11.21    0.57
   1 -17 -23   11.15    0.60
   1  17 -22    5.69    0.48
  -1  17  22    5.25    0.42
   1 -17 -22    5.76    0.44
  -1  17  22    6.47    0.46
   1 -17 -22    5.40    0.45
  -1  17  21    5.05    0.43
   1  17 -21    4.26    0.45
  -1  17  21    5.21    0.45
   1 -17 -21    4.70    0.45
   1 -17 -21    4.96    0.44
  -1  17  20   -0.03    0.16
   1 -17 -20    0.12    0.13
  -1  17  20   -0.06    0.14
   1  17 -20   -0.30    0.28
   1 -17 -20    0.21    0.14
   1 -17 -19   16.31    0.89
  -1  17  19   17.07    0.92
  -1  17  19   16.63    0.93
   1  17 -19   15.96    0.97
   1 -17 -19   16.19    0.95
   1 -17 -19   17.15    0.94
   1  17 -18    1.18    0.26
   1 -17 -18    1.90    0.32
   1  17 -18    1.52    0.31
  -1  17  18    1.30    0.26
  -1  17  18    1.73    0.32
   1  17 -17   10.01    0.79
   1  17 -17    8.46    0.71
  -1  17  17   10.04    0.73
  -1  17  17   10.16    0.72
   1 -17 -17    9.15    0.72
  -1  17  16    0.18    0.16
  -1  17  16    0.28    0.19
  -1  17  16    0.12    0.16
   1  17 -16   -0.09    0.33
   1  17 -16    0.13    0.20
   1 -17 -16    0.37    0.17
   1  17 -15   12.50    0.94
   1  17 -15   11.69    0.87
  -1  17  15   13.99    0.85
  -1  17  15   12.97    0.88
   1 -17 -15   12.53    0.89
  -1  17  15   12.90    0.83
   1  17 -14    0.71    0.24
  -1  17  14    0.92    0.25
  -1  17  14    0.87    0.26
  -1  17  14    0.40    0.21
   1  17 -14    0.22    0.28
  -1  17  14    0.35    0.21
   1  17 -13    0.92    0.30
   1  17 -13    1.10    0.28
   1  17 -13    0.94    0.26
  -1  17  13    1.18    0.33
  -1  17  13    1.65    0.32
  -1  17  12    0.18    0.18
   1  17 -12    0.19    0.19
   1  17 -12   -0.12    0.31
   1  17 -12    0.31    0.22
  -1  17  12    0.32    0.20
   1  17 -11    2.29    0.40
   1  17 -11    1.83    0.34
   1  17 -11    2.53    0.43
  -1  17  11    2.61    0.39
   1  17 -10   11.34    0.87
   1  17 -10   10.13    0.85
   1  17 -10   10.76    0.82
  -1  17  10   11.23    0.81
   1  17  -9    6.71    0.63
   1  17  -9    6.21    0.65
   1  17  -9    6.89    0.67
  -1  17   9    6.23    0.60
   1  17  -8    2.57    0.40
  -1  17   8    3.08    0.43
   1  17  -8    3.38    0.47
   1  17  -7    0.33    0.20
   1  17  -7    0.55    0.24
  -1  17   7    0.54    0.25
   1  17  -6   73.29    2.72
  -1  17   6   68.98    2.60
   1  17  -6   77.87    2.68
   1  17  -5  109.42    3.71
   1  17  -5  108.27    5.17
  -1  17   5  104.11    3.60
   1  17  -4   11.32    1.41
   1  17  -4   11.17    0.82
  -1  17   4   10.88    0.80
  -1  17   4   13.66    1.64
  -1  17   3    9.50    0.73
   1  17  -3    9.46    0.74
  -1  17   3   10.88    1.47
   1  17  -3   10.03    1.42
  -1  17   2   18.78    1.05
  -1  17   2   15.43    1.72
   1  17  -2   17.35    1.81
  -1  17   1   58.41    2.24
   1  17  -1   59.55    3.60
  -1  17   1   63.97    3.68
   1  17   0   42.94    3.02
  -1  17   0   42.74    2.92
   1  17   1   26.90    1.31
   1  17   1   23.38    2.22
  -1  17  -1   28.12    2.24
   1  17   2   10.54    1.44
   1  17   2   10.64    0.77
   1  17   3   14.42    0.92
  -1  17  -3   15.14    0.94
  -1  17  -3   15.99    0.98
   1  17   3   13.30    1.67
  -1  17  -3   14.49    0.89
  -1  17  -4   23.76    1.16
  -1  17  -4   22.53    1.19
  -1  17  -4   21.40    1.19
   1  17   4   20.43    1.14
  -1  17  -5   44.89    1.77
   1  17   5   39.64    1.75
  -1  17  -5   40.99    1.83
  -1  17  -5   43.82    1.82
   1  17   6    2.96    0.40
  -1  17  -6    3.63    0.43
  -1  17  -6    3.99    0.50
   1  17   6    3.22    0.42
  -1  17  -6    3.25    0.44
  -1  17  -7    0.44    0.20
  -1  17  -7    0.95    0.31
  -1  17  -7    0.27    0.14
   1  17   7    0.33    0.18
   1  17   7    0.49    0.23
  -1  17  -8   10.45    0.83
   1  17   8   10.72    0.79
  -1  17  -8    9.86    0.79
  -1  17  -8   11.55    0.78
   1  17   8   10.35    0.76
   1  17   9   13.47    0.89
  -1  17  -9   13.63    0.94
  -1  17  -9   15.23    0.92
   1  17   9   13.29    0.88
  -1  17  -9   14.05    0.98
   1  17   9   13.88    0.92
   1  17  10    6.94    0.62
  -1  17 -10    6.26    0.64
   1  17  10    6.34    0.60
  -1 -17 -10    5.74    0.59
   1  17  10    6.46    0.62
  -1  17 -10    7.45    0.62
  -1  17 -10    7.06    0.69
   1  17  11    0.01    0.16
  -1  17 -11    0.07    0.26
  -1 -17 -11    0.17    0.13
   1  17  11    0.22    0.15
  -1  17 -11    0.24    0.21
   1  17  11    0.20    0.17
  -1  17 -11    0.05    0.17
  -1 -17 -12   17.77    1.06
   1  17  12   16.95    1.03
   1  17  12   16.25    0.98
  -1  17 -12   15.78    1.04
   1  17  12   17.96    1.02
   1  17  12   18.00    1.04
  -1  17 -12   16.03    1.10
  -1  17 -12   18.19    1.09
  -1  17 -12   17.93    1.02
   1  17  13    2.85    0.42
  -1 -17 -13    3.34    0.44
   1  17  13    3.54    0.43
  -1  17 -13    3.74    0.50
  -1  17 -13    3.55    0.44
   1  17  13    3.68    0.45
  -1  17 -13    2.94    0.47
  -1  17 -14    2.41    0.42
  -1  17 -14    2.18    0.34
   1  17  14    2.49    0.36
  -1  17 -14    1.85    0.38
  -1 -17 -14    2.62    0.38
   1  17  14    2.42    0.37
   1  17  14    2.23    0.35
  -1 -17 -15    1.05    0.27
   1  17  15    1.09    0.26
  -1  17 -15    0.78    0.30
   1  17  15    0.77    0.27
  -1  17 -15    1.23    0.26
  -1  17 -15    0.79    0.26
   1  17  16    0.04    0.13
  -1  17 -16    0.24    0.16
  -1 -17 -16    0.39    0.19
  -1 -17 -16    0.31    0.15
  -1  17 -16    0.18    0.23
  -1  17 -16    0.11    0.15
   1  17  16    0.04    0.19
   1  17  17   -0.03    0.19
  -1  17 -17    0.03    0.22
  -1 -17 -17    0.30    0.16
  -1 -17 -17    0.28    0.15
   1  17  17    0.01    0.14
  -1  17 -17   -0.14    0.14
  -1  17 -17    0.08    0.17
  -1  17 -18    1.21    0.27
  -1  17 -18    0.75    0.29
   1  17  18    1.39    0.27
  -1 -17 -18    1.15    0.26
  -1 -17 -18    1.07    0.23
   1  17  18    0.98    0.26
  -1  17 -18    1.01    0.28
   1  17  18    0.94    0.21
  -1  17 -19   12.89    0.85
  -1 -17 -19   11.17    0.73
   1  17  19   12.99    0.77
  -1 -17 -19   12.43    0.80
   1  17  19   12.59    0.80
  -1  17 -19   13.20    0.82
  -1  17 -19   12.26    0.75
  -1 -17 -20    1.21    0.23
   1  17  20    0.90    0.24
  -1  17 -20    1.45    0.33
   1  17  20    1.30    0.24
  -1 -17 -20    0.77    0.20
  -1  17 -20    0.54    0.19
   1  17  21    7.50    0.54
  -1  17 -21    7.50    0.51
  -1 -17 -21    7.62    0.56
  -1 -17 -21    7.64    0.52
  -1  17 -21    8.15    0.61
   1  17  21    7.32    0.52
  -1 -17 -22    5.73    0.46
   1  17  22    5.46    0.44
  -1  17 -22    6.07    0.49
  -1 -17 -22    5.81    0.42
   1  17  22    5.70    0.42
  -1  17 -23   11.25    0.61
  -1 -17 -23   10.02    0.58
   1  17  23    9.26    0.52
   1  17  23   10.08    0.55
  -1 -17 -24    2.41    0.24
   1 -18 -23    4.91    0.35
   1  18 -23    6.06    0.42
   1 -18 -23    5.62    0.39
   1  18 -22    5.10    0.44
  -1  18  22    4.27    0.35
   1 -18 -22    4.72    0.39
  -1  18  22    4.14    0.33
   1 -18 -22    4.53    0.36
   1 -18 -21    1.19    0.21
  -1  18  21    1.23    0.21
  -1  18  21    0.95    0.20
   1  18 -21    1.73    0.30
   1 -18 -21    1.19    0.23
   1 -18 -20    1.88    0.27
   1 -18 -20    2.24    0.31
  -1  18  20    1.81    0.26
   1  18 -20    1.66    0.32
  -1  18  20    2.11    0.30
   1 -18 -19   22.74    1.08
  -1  18  19   23.05    1.10
   1  18 -19   22.75    1.15
   1 -18 -19   23.20    1.13
   1 -18 -18    2.15    0.31
   1  18 -18    2.03    0.36
   1  18 -18    1.81    0.32
  -1  18  18    1.78    0.32
   1 -18 -18    2.01    0.32
   1  18 -17    0.38    0.16
   1  18 -17   -0.20    0.31
   1 -18 -17    0.22    0.17
  -1  18  17    0.34    0.19
  -1  18  16    4.39    0.44
  -1  18  16    3.91    0.47
   1  18 -16    3.47    0.47
   1 -18 -16    3.62    0.45
   1  18 -16    2.87    0.44
  -1  18  15   47.17    1.81
  -1  18  15   44.98    1.79
   1  18 -15   43.51    1.94
   1 -18 -15   45.33    1.90
   1  18 -15   45.03    1.91
  -1  18  15   45.66    1.87
   1  18 -14    0.66    0.28
  -1  18  14    1.35    0.29
   1 -18 -14    1.46    0.30
  -1  18  14    1.12    0.24
  -1  18  14    1.55    0.33
  -1  18  14    1.22    0.28
   1  18 -14    1.74    0.38
  -1  18  13   30.55    1.42
  -1  18  13   31.37    1.49
  -1  18  13   31.72    1.44
   1  18 -13   31.74    1.51
   1  18 -13   31.05    1.58
   1  18 -13   29.32    1.48
  -1  18  12   11.06    0.80
   1  18 -12   11.38    0.90
   1  18 -12   11.51    0.86
  -1  18  12   11.15    0.82
   1  18 -12   11.62    0.86
   1  18 -11   24.11    1.33
   1  18 -11   24.99    1.38
  -1  18  11   24.65    1.26
   1  18 -11   23.75    1.29
   1  18 -10    0.15    0.17
  -1  18  10   -0.01    0.17
   1  18 -10    0.23    0.22
   1  18 -10    0.19    0.27
   1  18  -9   13.77    0.99
  -1  18   9   14.01    0.92
   1  18  -9   14.65    0.96
   1  18  -9   15.24    1.03
   1  18  -8   12.35    0.93
   1  18  -8   13.55    0.96
   1  18  -8   12.88    0.89
  -1  18   8   13.48    0.89
   1  18  -7    6.25    0.64
  -1  18   7    6.95    0.64
   1  18  -7    6.14    0.62
  -1  18   6   25.26    1.31
   1  18  -6   26.13    1.39
   1  18  -6   28.76    1.39
  -1  18   5   25.82    1.32
   1  18  -5   28.00    1.41
   1  18  -4    8.37    0.71
  -1  18   4    6.98    0.63
  -1  18   3   20.53    1.15
   1  18  -3   23.05    1.24
   1  18  -2   57.43    2.23
  -1  18   2   55.29    2.16
   1  18  -2   53.80    2.12
   1  18  -1   20.59    1.13
  -1  18   1   17.93    1.06
   1  18  -1   17.61    1.04
   1  18   0   10.56    0.77
   1  18   0    8.86    0.71
  -1  18   0    8.81    0.70
  -1  18   0    8.71    0.72
   1  18   1    2.01    0.32
  -1  18  -1    1.56    0.31
  -1  18  -1    1.40    0.29
   1  18   1    1.43    0.31
  -1  18  -2   15.60    0.94
  -1  18  -2   15.30    0.97
   1  18   2   13.64    0.91
  -1  18  -2   15.55    0.94
  -1  18  -3    2.45    0.43
   1  18   3    1.92    0.32
  -1  18  -3    2.04    0.34
  -1  18  -3    2.17    0.38
  -1  18  -4    2.29    0.40
  -1  18  -4    2.08    0.34
  -1  18  -4    1.88    0.35
   1  18   4    1.72    0.33
   1  18   5    5.76    0.57
  -1  18  -5    5.14    0.56
  -1  18  -5    5.72    0.54
  -1  18  -5    5.21    0.56
   1  18   5    4.19    0.48
  -1  18  -6    1.02    0.32
  -1  18  -6    0.76    0.22
   1  18   6    0.20    0.19
  -1  18  -6    0.46    0.24
   1  18   6    0.49    0.18
  -1  18  -7    4.35    0.52
   1  18   7    3.74    0.46
   1  18   7    3.31    0.43
  -1  18  -7    4.29    0.52
  -1  18  -7    4.40    0.48
  -1  18  -8   12.84    0.93
   1  18   8   11.66    0.82
   1  18   8   12.31    0.85
  -1  18  -8   12.33    0.89
  -1  18  -8   12.77    0.84
   1  18   8   12.02    0.86
  -1  18  -9   92.70    3.21
   1  18   9   91.87    3.15
   1  18   9   87.58    3.10
  -1  18  -9   87.85    3.23
   1  18   9   90.43    3.13
  -1  18  -9   96.75    3.14
  -1 -18  -9   94.48    3.15
  -1 -18 -10    0.01    0.11
   1  18  10    0.35    0.24
   1  18  10    0.58    0.21
  -1  18 -10    0.45    0.30
  -1  18 -10    0.23    0.17
   1  18  10    0.36    0.21
  -1  18 -10    0.34    0.23
  -1 -18 -11   58.87    2.25
  -1  18 -11   58.93    2.20
   1  18  11   56.60    2.18
   1  18  11   56.37    2.20
  -1  18 -11   53.69    2.31
   1  18  11   59.55    2.23
   1  18  11   58.04    2.24
  -1  18 -11   55.80    2.27
  -1  18 -12    1.18    0.30
   1  18  12    1.23    0.30
   1  18  12    1.32    0.30
  -1  18 -12    1.51    0.33
  -1 -18 -12    0.72    0.23
  -1  18 -12    1.41    0.30
  -1  18 -12    1.67    0.42
   1  18  12    1.14    0.30
   1  18  13   16.22    0.98
   1  18  13   18.46    1.02
  -1  18 -13   16.59    1.06
  -1  18 -13   15.81    1.07
  -1 -18 -13   17.14    1.03
   1  18  13   16.76    1.02
  -1  18 -13   16.85    0.98
  -1 -18 -14    3.50    0.43
  -1  18 -14    3.03    0.47
   1  18  14    3.02    0.40
   1  18  14    2.92    0.40
  -1  18 -14    2.70    0.37
   1  18  14    3.03    0.42
  -1  18 -14    3.07    0.47
   1  18  15   52.95    1.94
  -1  18 -15   49.36    1.94
  -1 -18 -15   49.34    1.94
   1  18  15   52.45    1.97
  -1  18 -15   48.06    2.08
  -1  18 -15   49.65    2.06
   1  18  15   50.66    2.01
  -1 -18 -15   50.62    2.02
  -1  18 -16    0.88    0.33
  -1 -18 -16    0.51    0.18
  -1  18 -16    0.93    0.24
   1  18  16    0.43    0.21
   1  18  16    0.91    0.28
  -1 -18 -16    0.55    0.18
  -1  18 -16    0.65    0.26
  -1 -18 -17   16.71    0.91
  -1  18 -17   16.98    1.02
   1  18  17   16.54    0.97
   1  18  17   16.57    0.90
  -1  18 -17   15.78    0.99
  -1 -18 -17   16.59    0.96
  -1  18 -17   16.22    0.91
   1  18  18    2.45    0.35
  -1 -18 -18    2.48    0.32
  -1  18 -18    2.22    0.32
   1  18  18    2.20    0.30
  -1  18 -18    3.07    0.46
  -1  18 -18    2.54    0.37
  -1 -18 -18    2.56    0.35
   1  18  19   51.19    1.88
  -1  18 -19   49.27    1.88
  -1  18 -19   50.66    1.94
  -1 -18 -19   50.97    1.82
  -1 -18 -19   51.26    1.90
  -1  18 -19   50.35    1.81
  -1 -18 -20    1.33    0.24
   1  18  20    0.97    0.21
  -1  18 -20    1.54    0.32
  -1 -18 -20    1.13    0.20
  -1 -18 -21    4.68    0.36
  -1 -18 -21    4.72    0.41
   1  18  21    4.40    0.39
  -1  18 -21    5.08    0.47
  -1 -18 -22    0.55    0.14
   1  18  22    0.66    0.16
  -1 -18 -23   15.89    0.71
   1 -19 -22    8.90    0.51
   1  19 -22    9.62    0.56
   1 -19 -21   20.08    0.90
  -1  19  21   20.15    0.86
   1 -19 -21   18.83    0.84
   1  19 -21   19.81    0.92
   1  19 -20    2.57    0.36
  -1  19  20    1.83    0.26
   1 -19 -20    1.82    0.25
   1 -19 -20    2.25    0.28
  -1  19  19    0.17    0.16
   1 -19 -19    0.37    0.15
   1  19 -19    0.45    0.26
   1 -19 -19    0.15    0.10
   1  19 -18   29.17    1.32
   1 -19 -18   29.17    1.29
   1 -19 -18   27.53    1.22
   1  19 -18   27.33    1.28
  -1  19  18   28.64    1.26
  -1  19  17   30.87    1.37
   1  19 -17   30.98    1.42
   1 -19 -17   31.12    1.39
   1 -19 -17   30.65    1.33
   1  19 -17   29.53    1.40
   1  19 -16    8.52    0.69
   1 -19 -16    8.32    0.66
  -1  19  16    8.71    0.61
   1  19 -16    8.75    0.71
  -1  19  16    9.73    0.70
   1  19 -15    8.61    0.73
   1 -19 -15    8.87    0.70
  -1  19  15    9.30    0.65
  -1  19  15    8.95    0.70
   1  19 -15    8.41    0.71
   1 -19 -14    1.56    0.30
   1  19 -14    1.87    0.36
  -1  19  14    1.42    0.30
  -1  19  14    1.64    0.34
  -1  19  14    1.78    0.32
   1  19 -14    1.48    0.33
  -1  19  14    1.74    0.30
  -1  19  13   36.53    1.55
   1  19 -13   34.85    1.68
   1  19 -13   34.53    1.62
  -1  19  13   35.30    1.60
   1  19 -13   36.57    1.63
  -1  19  13   35.98    1.56
  -1  19  13   36.58    1.56
   1 -19 -13   33.74    1.59
  -1  19  12   35.79    1.60
  -1  19  12   33.82    1.53
   1  19 -12   34.41    1.68
   1  19 -12   35.53    1.64
   1  19 -12   34.68    1.61
  -1  19  12   35.32    1.55
   1  19 -11    6.78    0.67
  -1  19  11    7.60    0.67
  -1  19  11    6.56    0.61
   1  19 -11    6.64    0.64
   1  19 -11    5.94    0.64
  -1  19  10    5.10    0.55
  -1  19  10    6.07    0.59
   1  19 -10    5.06    0.58
   1  19 -10    6.01    0.61
   1  19 -10    5.40    0.61
   1  19  -9    4.26    0.51
   1  19  -9    3.43    0.49
  -1  19   9    3.05    0.43
   1  19  -9    3.69    0.50
   1  19  -8    4.03    0.54
  -1  19   8    5.34    0.55
   1  19  -8    4.85    0.57
   1  19  -8    5.17    0.57
  -1  19   7   15.72    0.99
   1  19  -7   18.64    1.08
   1  19  -7   15.58    1.07
   1  19  -7   17.54    1.10
   1  19  -6   36.55    1.77
  -1  19   6   37.98    1.68
   1  19  -6   39.85    1.72
   1  19  -6   39.32    1.78
  -1  19   5   15.23    0.97
   1  19  -5   16.38    1.05
   1  19  -4    3.23    0.45
  -1  19   4    3.00    0.43
   1  19  -3    0.70    0.25
  -1  19   3    0.30    0.18
   1  19  -2    7.12    0.63
   1  19  -2    8.26    0.70
  -1  19   2    7.31    0.64
  -1  19   1    1.30    0.29
   1  19  -1    1.58    0.31
   1  19  -1    1.62    0.33
  -1  19   0    8.19    0.69
   1  19   0    6.88    0.64
  -1  19   0    9.70    0.73
   1  19   0    9.02    0.73
   1  19   1    9.22    0.72
   1  19   1    7.26    0.65
  -1  19  -1    8.64    0.71
  -1  19  -1    8.27    0.68
  -1  19  -2    8.84    0.71
   1  19   2    8.41    0.70
  -1  19  -2    8.50    0.71
  -1  19  -3    9.10    0.75
   1  19   3    9.18    0.73
   1  19   4    3.90    0.47
  -1  19  -4    4.42    0.53
  -1  19  -4    4.39    0.52
  -1  19  -4    4.18    0.49
  -1  19  -5    7.19    0.66
  -1  19  -5    6.64    0.60
  -1  19  -5    5.99    0.62
   1  19   5    5.92    0.59
  -1  19  -6    0.48    0.20
  -1  19  -6    0.34    0.20
   1  19   6    0.47    0.24
  -1  19  -6    0.48    0.29
   1  19   6    0.07    0.15
   1  19   7   57.47    2.29
   1  19   7   62.03    2.36
  -1  19  -7   63.49    2.41
   1  19   7   63.22    2.36
  -1  19  -7   65.10    2.34
  -1  19  -7   59.08    2.41
   1  19   8    9.16    0.73
   1  19   8    9.50    0.74
  -1  19  -8   10.47    0.82
  -1  19  -8   10.32    0.81
   1  19   8    9.11    0.72
  -1  19  -8    9.46    0.72
   1  19   9    7.94    0.68
  -1  19  -9    9.13    0.76
   1  19   9    7.33    0.65
  -1  19  -9    9.19    0.77
  -1  19  -9    6.92    0.61
   1  19   9    7.37    0.65
  -1  19 -10   18.23    1.03
   1  19  10   16.54    1.01
  -1 -19 -10   18.29    1.04
   1  19  10   18.23    1.04
  -1  19 -10   16.31    1.08
   1  19  10   17.26    1.03
  -1  19 -10   17.50    1.08
  -1  19 -11   19.40    1.20
  -1  19 -11   19.75    1.17
   1  19  11   19.69    1.11
   1  19  11   21.06    1.15
  -1  19 -11   19.87    1.09
  -1 -19 -11   21.81    1.15
   1  19  11   21.79    1.16
  -1  19 -11   18.92    1.16
   1  19  12   24.21    1.23
  -1  19 -12   23.49    1.26
   1  19  12   23.13    1.22
   1  19  12   23.75    1.21
  -1 -19 -12   22.97    1.21
  -1  19 -12   23.03    1.30
  -1  19 -12   22.51    1.17
  -1  19 -12   23.25    1.28
   1  19  13   37.72    1.60
   1  19  13   37.60    1.65
  -1  19 -13   37.73    1.71
  -1 -19 -13   37.14    1.63
  -1  19 -13   37.63    1.75
   1  19  13   38.02    1.63
  -1  19 -13   37.21    1.59
  -1  19 -14   13.96    0.85
  -1  19 -14   14.31    0.95
   1  19  14   14.08    0.90
   1  19  14   14.20    0.85
   1  19  14   14.66    0.88
  -1 -19 -14   13.66    0.88
  -1  19 -14   13.32    0.94
  -1  19 -15   12.71    0.90
  -1  19 -15   13.58    0.82
   1  19  15   13.23    0.79
  -1  19 -15   13.05    0.91
  -1 -19 -15   12.74    0.78
   1  19  15   13.24    0.81
  -1 -19 -15   12.59    0.82
   1  19  15   13.31    0.86
  -1  19 -16   22.21    1.08
   1  19  16   23.25    1.10
   1  19  16   23.19    1.15
  -1 -19 -16   22.13    1.13
  -1  19 -16   20.61    1.17
  -1  19 -16   23.32    1.21
  -1 -19 -16   21.85    1.06
   1  19  17   45.21    1.68
  -1  19 -17   44.92    1.83
   1  19  17   45.34    1.77
  -1 -19 -17   45.55    1.69
  -1 -19 -17   45.18    1.77
  -1  19 -17   45.07    1.83
  -1 -19 -18    4.55    0.44
   1  19  18    4.66    0.46
  -1  19 -18    4.64    0.46
  -1 -19 -18    4.54    0.40
  -1  19 -18    4.95    0.52
   1  19  19    0.98    0.23
  -1  19 -19    0.88    0.21
  -1 -19 -19    1.00    0.19
  -1 -19 -19    0.85    0.19
  -1  19 -19    1.52    0.32
   1  19  20    3.20    0.34
  -1 -19 -20    3.41    0.34
  -1  19 -20    3.99    0.43
  -1 -19 -21   13.73    0.68
   1  19  21   13.11    0.66
   1  19  22    8.15    0.45
   1  20 -21   15.48    0.72
   1 -20 -21   14.52    0.67
  -1  20  21   13.93    0.64
   1 -20 -20   11.86    0.64
  -1  20  20   12.50    0.64
   1 -20 -20   12.22    0.61
   1  20 -20   12.78    0.70
   1  20 -19    0.50    0.24
  -1  20  19    0.09    0.13
   1 -20 -19    0.13    0.11
   1 -20 -19    0.11    0.11
   1  20 -18    2.74    0.35
   1  20 -18    4.18    0.45
  -1  20  18    3.29    0.36
   1 -20 -18    3.83    0.36
   1 -20 -18    3.52    0.37
   1  20 -17    4.53    0.48
   1 -20 -17    3.71    0.38
  -1  20  17    4.37    0.44
   1  20 -17    3.83    0.43
   1 -20 -17    4.13    0.42
  -1  20  16    5.87    0.52
   1 -20 -16    6.05    0.53
  -1  20  16    5.42    0.46
   1  20 -16    6.54    0.59
   1  20 -16    6.19    0.56
  -1  20  15    0.38    0.19
  -1  20  15    0.25    0.16
   1  20 -15    0.39    0.21
   1 -20 -15    0.18    0.14
  -1  20  14   21.11    1.05
  -1  20  14   20.37    1.09
  -1  20  14   20.85    1.04
   1  20 -14   21.22    1.15
   1 -20 -14   20.29    1.10
   1  20 -14   20.99    1.18
   1  20 -14   20.78    1.09
  -1  20  13    0.18    0.20
  -1  20  13    0.37    0.19
   1  20 -13    0.08    0.26
  -1  20  13    0.02    0.16
  -1  20  13    0.25    0.19
   1 -20 -13    0.03    0.11
   1  20 -13    0.05    0.16
   1  20 -13    0.30    0.18
  -1  20  12    1.84    0.33
   1  20 -12    1.61    0.36
   1 -20 -12    1.37    0.29
  -1  20  12    1.39    0.30
   1  20 -12    1.26    0.30
  -1  20  12    1.62    0.33
   1  20 -12    1.74    0.37
   1  20 -11    8.68    0.75
   1  20 -11    9.63    0.76
  -1  20  11    8.95    0.69
  -1  20  11    8.80    0.72
   1  20 -11    8.66    0.73
  -1  20  11    8.77    0.70
   1  20 -10   15.61    1.03
  -1  20  10   14.63    0.93
   1  20 -10   15.44    1.01
   1  20 -10   14.03    0.95
  -1  20  10   14.43    0.94
   1  20  -9    5.04    0.59
  -1  20   9    5.79    0.57
   1  20  -9    6.26    0.64
  -1  20   9    6.24    0.60
   1  20  -9    6.25    0.63
  -1  20   8    2.07    0.34
   1  20  -8    2.31    0.41
   1  20  -8    2.61    0.44
   1  20  -8    2.56    0.43
   1  20  -7   30.86    1.54
  -1  20   7   29.27    1.42
   1  20  -7   33.45    1.52
   1  20  -7   29.43    1.54
  -1  20   6   10.80    0.80
   1  20  -6   12.10    0.89
   1  20  -6    9.73    0.83
   1  20  -6   12.43    0.86
  -1  20   5    2.31    0.39
   1  20  -5    1.95    0.36
   1  20  -5    2.10    0.38
   1  20  -4    0.28    0.19
   1  20  -4    0.40    0.25
  -1  20   4    0.32    0.24
   1  20  -4    0.40    0.18
   1  20  -3   70.57    2.63
   1  20  -3   74.22    2.71
  -1  20   3   71.83    2.62
  -1  20   2    0.91    0.28
   1  20  -2    1.48    0.30
   1  20  -1   33.44    1.53
  -1  20   1   31.89    1.51
   1  20  -1   34.96    1.60
  -1  20   0   -0.07    0.18
   1  20   0    0.61    0.21
   1  20   0    0.09    0.18
  -1  20   0    0.24    0.16
   1  20   1   71.89    2.64
  -1  20  -1   69.01    2.60
   1  20   1   73.28    2.64
  -1  20  -1   76.67    2.74
   1  20   1   79.66    2.74
   1  20   2    0.17    0.19
  -1  20  -2    0.07    0.13
   1  20   3   28.86    1.42
  -1  20  -3   31.77    1.52
   1  20   4   15.33    0.97
   1  20   4   15.12    0.96
  -1  20  -4   15.48    1.01
   1  20   5    3.34    0.45
   1  20   5    3.54    0.46
  -1  20  -5    3.73    0.45
  -1  20  -5    4.10    0.50
   1  20   5    4.40    0.49
  -1  20  -6    0.66    0.24
  -1  20  -6    0.93    0.32
  -1  20  -6    0.75    0.22
   1  20   6    1.20    0.28
   1  20   6    1.02    0.28
   1  20   6    0.76    0.27
  -1  20  -7   32.67    1.48
  -1  20  -7   30.91    1.54
  -1  20  -7   33.55    1.56
   1  20   7   32.19    1.48
   1  20   7   29.50    1.44
   1  20   7   30.43    1.48
   1  20   8   13.38    0.88
  -1  20  -8   12.70    0.93
   1  20   8   12.67    0.87
  -1  20  -8   12.91    0.85
   1  20   8   12.04    0.85
  -1  20  -8   13.65    0.94
  -1  20  -9    0.69    0.33
  -1  20  -9    0.38    0.19
   1  20   9    0.50    0.23
   1  20   9    0.15    0.17
  -1  20  -9    0.43    0.22
  -1  20 -10    2.88    0.39
  -1  20 -10    2.74    0.42
  -1  20 -10    2.77    0.43
   1  20  10    2.33    0.36
   1  20  10    2.84    0.40
  -1  20 -10    2.69    0.47
   1  20  10    2.61    0.38
   1  20  11    7.57    0.66
  -1  20 -11    8.27    0.64
  -1  20 -11    7.72    0.67
  -1  20 -11    8.15    0.72
  -1 -20 -11    8.16    0.64
  -1  20 -11    8.41    0.73
   1  20  11    8.02    0.67
   1  20  11    8.06    0.67
  -1  20 -12    0.05    0.15
   1  20  12    0.12    0.18
  -1  20 -12   -0.04    0.20
  -1  20 -12    0.13    0.20
   1  20  12    0.14    0.16
  -1  20 -12    0.45    0.31
   1  20  12    0.07    0.16
  -1 -20 -12    0.17    0.13
  -1  20 -13    1.30    0.28
   1  20  13    1.49    0.31
  -1  20 -13    1.89    0.39
   1  20  13    1.58    0.28
  -1 -20 -13    0.98    0.22
   1  20  13    1.49    0.31
  -1  20 -13    1.13    0.28
  -1  20 -13    1.20    0.25
   1  20  14   10.57    0.72
  -1  20 -14    9.00    0.74
  -1  20 -14   10.08    0.78
   1  20  14   10.20    0.68
  -1 -20 -14    9.23    0.67
   1  20  14   10.17    0.73
  -1  20 -15    0.05    0.16
   1  20  15    0.23    0.17
   1  20  15   -0.14    0.15
   1  20  15    0.11    0.16
  -1 -20 -15    0.05    0.10
   1  20  16    0.83    0.24
  -1  20 -16    0.86    0.25
   1  20  16    0.72    0.21
  -1 -20 -16    0.95    0.22
   1  20  17    0.51    0.17
   1  20  17    0.52    0.19
  -1  20 -17    0.58    0.21
  -1 -20 -17    0.35    0.15
  -1  20 -18   11.54    0.73
  -1  20 -18   10.21    0.67
   1  20  18   10.78    0.66
  -1 -20 -18   11.21    0.66
  -1  20 -19    2.46    0.34
  -1 -20 -19    1.87    0.25
  -1  20 -19    1.59    0.24
   1  20  19    1.87    0.26
   1  20  20    4.74    0.37
  -1 -20 -20    4.42    0.35
   1  20  21   15.88    0.69
   1  21 -19   17.34    0.82
   1 -21 -19   17.49    0.78
  -1  21  19   17.39    0.78
   1  21 -18    5.63    0.45
   1 -21 -18    5.70    0.40
   1  21 -18    6.34    0.50
  -1  21  18    6.10    0.45
   1 -21 -18    6.23    0.45
   1 -21 -17    0.61    0.15
   1  21 -17    0.79    0.21
  -1  21  17    0.85    0.20
   1 -21 -17    1.01    0.20
   1  21 -16    7.60    0.60
  -1  21  16    7.16    0.55
   1  21 -16    6.95    0.57
   1 -21 -16    6.88    0.52
   1 -21 -16    6.13    0.47
  -1  21  16    7.23    0.49
   1 -21 -15    0.17    0.11
   1  21 -15    0.25    0.18
   1  21 -15    0.54    0.30
  -1  21  15    0.09    0.17
  -1  21  15    0.09    0.14
  -1  21  14    0.07    0.19
   1  21 -14    0.56    0.29
  -1  21  14   -0.10    0.18
   1 -21 -14    0.20    0.12
   1  21 -14    0.23    0.16
  -1  21  14    0.05    0.13
   1  21 -14    0.10    0.17
  -1  21  13    1.40    0.26
  -1  21  13    1.18    0.28
  -1  21  13    1.18    0.26
   1  21 -13    0.76    0.24
   1 -21 -13    1.25    0.26
   1  21 -13    0.86    0.27
  -1  21  12   -0.11    0.19
  -1  21  12    0.17    0.16
  -1  21  12   -0.12    0.18
  -1  21  12    0.18    0.15
   1  21 -12    0.12    0.15
   1 -21 -12    0.20    0.13
   1  21 -12    0.14    0.18
  -1  21  11    0.33    0.19
  -1  21  11    0.41    0.21
   1 -21 -11    0.54    0.18
   1  21 -11    0.99    0.32
   1  21 -11    0.36    0.22
   1  21 -11    0.43    0.22
  -1  21  11    0.49    0.20
  -1  21  10    4.98    0.53
  -1  21  10    4.48    0.51
   1  21 -10    4.39    0.53
   1  21 -10    5.23    0.58
  -1  21  10    4.90    0.51
   1 -21 -10    5.19    0.51
   1  21 -10    5.46    0.57
   1  21  -9    7.60    0.67
  -1  21   9    6.73    0.61
   1  21  -9    6.54    0.64
  -1  21   9    6.43    0.59
   1  21  -9    6.40    0.64
  -1  21   8    0.54    0.26
   1  21  -8    0.43    0.24
  -1  21   8   -0.05    0.15
   1  21  -8    0.27    0.20
  -1  21   7    0.17    0.21
  -1  21   7   -0.33    0.20
   1  21  -7    0.31    0.24
   1  21  -7    0.07    0.19
   1  21  -6   35.16    1.69
   1  21  -6   36.09    1.67
  -1  21   6   35.90    1.60
  -1  21   5   15.32    0.96
   1  21  -5   15.74    1.04
   1  21  -5   15.34    1.01
   1  21  -4   58.92    2.37
   1  21  -4   58.13    2.24
  -1  21   4   57.52    2.23
   1  21  -4   61.20    2.34
  -1  21   3   22.80    1.20
   1  21  -3   24.40    1.29
   1  21  -3   22.58    1.28
   1  21  -3   22.32    1.21
   1  21  -2   12.33    0.87
   1  21  -2   12.23    0.90
   1  21  -2   12.41    0.86
  -1  21   2   12.06    0.84
  -1  21   1   30.30    1.45
   1  21  -1   32.48    1.57
   1  21  -1   34.69    1.58
   1  21  -1   32.48    1.52
  -1  21   0   40.31    1.70
  -1  21   0   34.92    1.60
   1  21   0   34.05    1.62
   1  21   0   36.50    1.69
   1  21   0   39.71    1.71
  -1  21  -1   28.80    1.41
   1  21   1   29.38    1.46
   1  21   1   32.09    1.53
   1  21   1   33.93    1.53
   1  21   1   30.78    1.44
  -1  21  -1   32.62    1.52
   1  21   2    0.06    0.16
  -1  21  -2    0.17    0.16
   1  21   2    0.36    0.20
   1  21   2    0.25    0.21
  -1  21  -3    0.17    0.18
   1  21   3    0.36    0.20
   1  21   3    0.42    0.19
  -1  21  -4    2.70    0.40
   1  21   4    2.73    0.39
   1  21   4    2.86    0.41
   1  21   5   14.52    0.94
  -1  21  -5   13.71    0.95
   1  21   5   15.06    0.93
   1  21   6   15.50    0.97
  -1  21  -6   15.97    1.02
   1  21   7    1.47    0.31
  -1  21  -7    1.76    0.35
   1  21   7    1.89    0.35
  -1  21  -8    1.62    0.31
  -1  21  -8    1.86    0.36
   1  21   8    1.16    0.27
   1  21   8    1.55    0.30
  -1  21  -9   16.88    1.07
   1  21   9   17.44    1.01
   1  21   9   16.74    1.00
  -1  21  -9   15.94    0.94
  -1  21  -9   16.36    1.04
  -1  21  -9   15.39    1.00
   1  21   9   17.65    1.00
  -1  21 -10   21.61    1.21
   1  21  10   22.84    1.16
   1  21  10   21.85    1.15
   1  21  10   23.06    1.18
  -1  21 -10   21.37    1.19
  -1  21 -10   23.60    1.27
   1  21  11    0.32    0.18
   1  21  11    0.28    0.18
  -1  21 -11    0.43    0.19
  -1  21 -11    0.26    0.19
  -1  21 -11    0.69    0.30
   1  21  11    0.46    0.21
  -1  21 -12    1.58    0.34
   1  21  12    0.96    0.25
  -1  21 -12    1.62    0.38
  -1  21 -12    1.61    0.30
   1  21  12    1.35    0.27
   1  21  12    1.01    0.24
  -1  21 -13    5.73    0.57
   1  21  13    5.35    0.51
   1  21  13    5.47    0.51
  -1 -21 -13    6.44    0.52
   1  21  13    5.93    0.51
  -1  21 -13    5.63    0.51
  -1  21 -13    6.00    0.59
  -1 -21 -14    0.59    0.16
   1  21  14    0.37    0.19
   1  21  14    0.27    0.18
  -1  21 -14    0.35    0.17
   1  21  14    0.36    0.16
  -1  21 -14    0.81    0.31
  -1  21 -15    6.83    0.58
   1  21  15    5.60    0.50
  -1  21 -15    6.41    0.57
   1  21  15    6.18    0.49
   1  21  15    5.77    0.46
  -1 -21 -15    6.06    0.48
  -1  21 -16    0.60    0.19
   1  21  16    0.76    0.18
  -1  21 -16    1.39    0.32
   1  21  16    0.91    0.23
  -1 -21 -16    0.73    0.18
  -1 -21 -17    1.49    0.21
   1  21  17    1.74    0.26
  -1  21 -17    1.83    0.28
  -1  21 -18    0.93    0.19
  -1 -21 -18    0.62    0.14
   1  21  18    0.66    0.17
   1  21  19    3.11    0.30
  -1  22  18    8.19    0.48
   1  22 -17    0.55    0.16
  -1  22  17    0.83    0.17
   1 -22 -17    0.77    0.15
   1  22 -16    1.19    0.27
  -1  22  16    0.85    0.17
   1 -22 -16    0.93    0.16
   1  22 -16    0.61    0.19
   1 -22 -16    0.75    0.17
  -1  22  16    0.80    0.20
   1  22 -15   27.60    1.23
  -1  22  15   27.28    1.09
   1  22 -15   27.45    1.19
   1 -22 -15   26.16    1.12
   1 -22 -15   24.79    1.07
  -1  22  15   27.68    1.16
  -1  22  14    0.87    0.19
  -1  22  14    0.99    0.23
  -1  22  14    1.25    0.23
   1 -22 -14    1.16    0.22
   1  22 -14    1.25    0.28
   1  22 -13   28.28    1.26
  -1  22  13   27.96    1.20
   1  22 -13   26.98    1.31
  -1  22  13   26.62    1.23
   1  22 -13   27.50    1.26
  -1  22  13   27.77    1.20
   1 -22 -13   28.17    1.22
  -1  22  12    2.05    0.32
  -1  22  12    1.67    0.30
   1 -22 -12    1.93    0.28
   1  22 -12    2.33    0.40
   1  22 -12    1.92    0.33
   1  22 -12    1.81    0.32
  -1  22  12    2.03    0.32
   1 -22 -11    3.30    0.37
  -1  22  11    3.49    0.42
   1  22 -11    4.56    0.50
  -1  22  11    3.53    0.42
  -1  22  11    4.15    0.44
   1  22 -11    3.58    0.46
   1  22 -11    2.79    0.39
  -1  22  10    1.04    0.27
   1  22 -10    1.41    0.31
   1  22 -10    1.95    0.37
  -1  22  10    1.31    0.30
   1 -22 -10    1.71    0.28
  -1  22  10    1.58    0.29
   1  22 -10    1.29    0.31
   1  22  -9   25.55    1.33
  -1  22   9   25.31    1.24
  -1  22   9   26.51    1.27
  -1  22   9   26.07    1.26
   1  22  -9   26.94    1.35
   1  22  -9   26.51    1.27
   1  22  -8    3.17    0.45
  -1  22   8    3.18    0.42
  -1  22   8    2.84    0.39
   1  22  -8    3.04    0.44
  -1  22   8    3.25    0.43
  -1  22   7    3.42    0.43
  -1  22   7    3.53    0.44
   1  22  -7    4.11    0.51
   1  22  -7    3.39    0.48
   1  22  -6   12.03    0.85
   1  22  -6   11.63    0.87
  -1  22   6   12.04    0.80
  -1  22   6   11.44    0.80
  -1  22   5   29.33    1.39
   1  22  -5   31.02    1.52
   1  22  -5   30.21    1.48
  -1  22   5   30.24    1.38
  -1  22   4    8.12    0.66
   1  22  -4    9.54    0.75
   1  22  -4    8.95    0.75
   1  22  -4    8.62    0.69
   1  22  -3    2.64    0.40
   1  22  -3    2.02    0.37
   1  22  -3    1.78    0.33
  -1  22   3    2.05    0.37
   1  22  -2   48.63    1.94
   1  22  -2   48.52    2.01
   1  22  -2   46.54    1.96
  -1  22   2   46.02    1.88
   1  22  -1   -0.11    0.18
   1  22  -1    0.08    0.19
  -1  22   1    0.15    0.19
   1  22  -1    0.24    0.17
   1  22   0    2.98    0.42
   1  22   0    3.45    0.45
   1  22   0    3.41    0.43
  -1  22   0    2.35    0.35
   1  22   1    1.73    0.33
  -1  22  -1    1.72    0.32
  -1  22  -1    1.50    0.30
   1  22   1    2.00    0.35
   1  22   2    0.67    0.21
   1  22   2    1.04    0.28
   1  22   2    0.61    0.21
  -1  22  -2    0.56    0.23
   1  22   3    2.69    0.38
  -1  22  -3    2.23    0.37
   1  22   3    2.15    0.34
   1  22   3    1.96    0.35
  -1  22  -4    3.42    0.45
   1  22   4    3.33    0.45
   1  22   4    4.10    0.46
   1  22   5   43.56    1.83
   1  22   5   44.72    1.81
  -1  22  -5   44.21    1.88
  -1  22  -6   22.44    1.21
   1  22   6   21.07    1.15
   1  22   7    3.35    0.43
  -1  22  -7    3.43    0.47
  -1  22  -7    3.16    0.44
   1  22   7    3.40    0.45
   1  22   8    8.90    0.70
   1  22   8    9.56    0.72
  -1  22  -8    9.37    0.75
   1  22   8    8.67    0.65
  -1  22  -8    9.10    0.73
   1  22   9   59.83    2.19
  -1  22  -9   60.72    2.33
   1  22   9   61.18    2.26
  -1  22  -9   58.31    2.29
   1  22   9   65.00    2.29
   1  22  10    3.98    0.45
   1  22  10    4.26    0.46
   1  22  10    3.74    0.43
  -1  22 -10    4.21    0.48
  -1  22 -10    3.67    0.45
   1  22  11   20.03    1.03
  -1  22 -11   17.97    1.02
   1  22  11   18.67    0.99
  -1  22 -11   17.97    1.06
   1  22  11   20.44    1.03
   1  22  12    1.19    0.28
   1  22  12    1.58    0.28
  -1  22 -12    1.42    0.30
   1  22  12    1.29    0.28
  -1  22 -12    1.10    0.25
  -1  22 -13   19.85    1.07
   1  22  13   20.17    0.99
  -1  22 -13   19.56    0.97
   1  22  13   19.86    0.97
   1  22  13   19.60    0.98
   1  22  14    5.82    0.45
  -1  22 -14    5.66    0.52
   1  22  14    5.96    0.48
   1  22  14    5.72    0.48
  -1  22 -15   27.30    1.22
   1  22  15   26.52    1.06
   1  22  15   27.18    1.15
   1  22  15   26.46    1.11
  -1  22 -16    0.52    0.17
   1  22  16    0.37    0.15
   1  22  16    0.44    0.14
   1  22  17    0.70    0.17
  -1  22 -17    0.74    0.18
   1  22  18    3.92    0.32
  -1  23  17    5.21    0.35
  -1  23  16   31.44    1.18
   1  23 -16   33.06    1.25
   1  23 -15    6.67    0.49
  -1  23  15    5.75    0.39
  -1  23  15    5.77    0.43
   1 -23 -15    5.56    0.39
   1  23 -14    0.51    0.16
  -1  23  14    0.37    0.14
  -1  23  14    0.54    0.17
   1 -23 -14    0.79    0.16
  -1  23  14    0.38    0.16
  -1  23  13    1.57    0.26
  -1  23  13    1.68    0.26
   1  23 -13    1.39    0.27
  -1  23  13    1.45    0.25
   1 -23 -13    1.50    0.22
   1  23 -13    1.49    0.24
   1  23 -12   59.34    2.14
  -1  23  12   62.57    2.09
  -1  23  12   60.92    2.10
  -1  23  12   61.54    2.09
   1  23 -12   62.46    2.23
   1  23 -11    1.94    0.33
   1  23 -11    1.27    0.25
  -1  23  11    1.56    0.28
  -1  23  11    1.45    0.26
  -1  23  11    1.07    0.24
  -1  23  10    5.30    0.49
   1  23 -10    4.84    0.51
  -1  23  10    5.93    0.51
  -1  23  10    5.51    0.50
   1  23 -10    5.50    0.54
  -1  23   9    4.07    0.43
  -1  23   9    4.45    0.46
   1  23  -9    4.65    0.50
   1  23  -9    4.78    0.51
  -1  23   8   34.12    1.44
   1  23  -8   34.34    1.54
  -1  23   8   34.86    1.49
   1  23  -8   34.29    1.56
  -1  23   8   34.64    1.47
  -1  23   7    3.92    0.45
   1  23  -7    3.58    0.45
  -1  23   7    3.54    0.42
  -1  23   7    3.45    0.40
   1  23  -7    4.27    0.48
   1  23  -6    6.24    0.61
  -1  23   6    6.68    0.55
  -1  23   6    6.75    0.58
  -1  23   6    6.88    0.56
   1  23  -6    6.23    0.58
  -1  23   6    6.89    0.61
   1  23  -5    4.71    0.53
  -1  23   5    4.68    0.50
  -1  23   5    4.83    0.49
   1  23  -5    4.92    0.53
   1  23  -4    7.94    0.68
   1  23  -4    6.68    0.63
  -1  23   4    7.18    0.61
   1  23  -3    2.15    0.36
   1  23  -3    2.25    0.36
  -1  23   3    2.40    0.36
   1  23  -3    2.02    0.34
   1  23  -2    0.62    0.23
   1  23  -2    0.69    0.22
  -1  23   2    0.54    0.23
   1  23  -2    0.53    0.24
  -1  23   1    0.87    0.26
   1  23  -1    1.55    0.30
   1  23  -1    1.64    0.32
   1  23  -1    1.18    0.27
  -1  23   0    2.16    0.33
   1  23   0    2.32    0.34
   1  23   0    3.03    0.40
   1  23   0    3.01    0.40
   1  23   1    2.82    0.39
  -1  23  -1    2.16    0.33
   1  23   1    2.36    0.37
   1  23   2    9.58    0.72
   1  23   2    9.53    0.72
  -1  23  -2    8.90    0.70
  -1  23  -3    1.96    0.35
   1  23   3    1.02    0.29
   1  23   3    1.30    0.26
   1  23   3    2.02    0.34
  -1  23  -4    6.50    0.57
  -1  23  -4    6.43    0.60
   1  23   4    7.13    0.63
   1  23   4    8.20    0.63
  -1  23  -4    7.80    0.68
   1  23   4    7.17    0.58
   1  23   5    0.93    0.27
   1  23   5    1.77    0.31
   1  23   5    1.43    0.29
  -1  23  -5    1.27    0.29
  -1  23  -5    1.57    0.33
  -1  23  -6   28.89    1.41
   1  23   6   29.02    1.34
  -1  23  -6   28.68    1.38
   1  23   6   27.02    1.28
   1  23   6   29.52    1.36
   1  23   7   16.47    0.96
  -1  23  -7   17.30    1.03
  -1  23  -7   17.30    1.01
   1  23   7   17.55    0.98
   1  23   8    4.26    0.46
   1  23   8    5.65    0.52
  -1  23  -8    4.53    0.50
  -1  23  -8    4.06    0.48
  -1  23  -9    4.69    0.50
   1  23   9    5.03    0.46
   1  23   9    5.00    0.48
   1  23   9    5.49    0.51
  -1  23  -9    5.24    0.52
   1  23  10    2.74    0.35
  -1  23 -10    3.03    0.40
  -1  23 -10    2.71    0.38
   1  23  10    2.83    0.36
   1  23  10    2.83    0.35
   1  23  11   13.04    0.75
   1  23  11   14.54    0.81
   1  23  11   13.45    0.78
  -1  23 -11   12.69    0.78
  -1  23 -11   13.07    0.83
   1  23  12   61.06    2.05
  -1  23 -12   60.52    2.18
   1  23  12   61.41    2.07
  -1  23 -12   56.72    2.06
   1  23  12   61.14    2.08
   1  23  13   17.68    0.84
   1  23  13   17.28    0.85
  -1  23 -13   17.42    0.93
   1  23  13   16.66    0.84
   1  23  14    0.20    0.14
   1  23  14    0.03    0.10
   1  23  14    0.19    0.15
  -1  23 -14    0.11    0.14
  -1  23 -15    1.36    0.24
   1  23  15    1.13    0.21
   1  23  15    1.35    0.21
   1  23  16   24.44    0.97
  -1  23 -16   26.48    1.06
  -1  24  15    3.97    0.32
   1  24 -15    5.16    0.38
   1  24 -14   18.66    0.85
  -1  24  14   16.29    0.74
  -1  24  14   16.44    0.72
   1  24 -13    2.15    0.25
   1  24 -13    2.43    0.30
  -1  24  13    2.67    0.28
  -1  24  13    2.36    0.27
  -1  24  13    2.20    0.25
  -1  24  12    0.95    0.19
  -1  24  12    0.78    0.18
   1  24 -12    0.78    0.19
  -1  24  12    0.88    0.20
   1  24 -12    0.70    0.20
   1  24 -11    0.11    0.13
  -1  24  11   -0.06    0.14
   1  24 -11   -0.02    0.13
  -1  24  11    0.18    0.13
  -1  24  11    0.00    0.13
  -1  24  10   13.11    0.74
   1  24 -10   12.28    0.75
  -1  24  10   12.39    0.70
   1  24 -10   12.86    0.79
  -1  24  10   13.17    0.74
   1  24  -9    1.65    0.29
  -1  24   9    1.79    0.26
  -1  24   9    2.10    0.31
   1  24  -9    1.68    0.29
  -1  24   9    1.75    0.29
   1  24  -8    0.61    0.22
  -1  24   8    1.29    0.28
  -1  24   8    0.76    0.20
   1  24  -8    0.83    0.24
  -1  24   8    0.82    0.22
   1  24  -7    8.93    0.68
   1  24  -7    8.37    0.66
  -1  24   7    9.21    0.61
  -1  24   7    9.19    0.65
  -1  24   6    5.03    0.48
   1  24  -6    4.60    0.47
   1  24  -6    4.99    0.51
  -1  24   6    4.32    0.42
  -1  24   5    3.51    0.43
   1  24  -5    3.39    0.43
   1  24  -5    2.66    0.37
  -1  24   5    3.35    0.37
  -1  24   4    0.30    0.17
   1  24  -4    0.44    0.19
   1  24  -4    0.34    0.20
  -1  24   4    0.36    0.19
  -1  24   3   44.74    1.78
   1  24  -3   46.33    1.84
  -1  24   3   45.79    1.79
   1  24  -3   41.92    1.76
   1  24  -3   46.00    1.75
   1  24  -2    8.27    0.63
  -1  24   2    8.80    0.66
  -1  24   2    8.40    0.64
   1  24  -2    8.05    0.66
   1  24  -2    7.93    0.63
   1  24  -1    7.46    0.63
   1  24  -1    7.28    0.59
  -1  24   1    7.25    0.60
   1  24  -1    6.47    0.56
  -1  24   1    8.20    0.64
   1  24   0    3.70    0.43
   1  24   0    3.74    0.44
  -1  24   0    3.57    0.43
  -1  24   0    4.52    0.49
   1  24   1    7.39    0.61
  -1  24  -1    8.08    0.66
  -1  24  -1    7.51    0.60
   1  24   1    6.96    0.58
   1  24   2    4.75    0.47
  -1  24  -2    4.12    0.44
  -1  24  -2    5.48    0.54
   1  24   2    4.95    0.48
   1  24   2    4.88    0.49
  -1  24  -2    4.58    0.45
   1  24   3   25.71    1.22
  -1  24  -3   24.46    1.21
  -1  24  -3   25.14    1.27
   1  24   3   27.70    1.24
  -1  24  -3   25.32    1.19
   1  24   3   27.74    1.24
   1  24   4    0.22    0.20
  -1  24  -4    0.18    0.18
   1  24   4    0.40    0.19
  -1  24  -4   -0.02    0.16
   1  24   4   -0.04    0.15
  -1  24  -5    0.23    0.20
  -1  24  -5    0.43    0.18
   1  24   5    0.08    0.14
   1  24   5    0.42    0.20
   1  24   5    0.26    0.15
   1  24   5    0.09    0.19
  -1  24  -6    9.63    0.69
   1  24   6    8.49    0.60
   1  24   6   10.09    0.69
  -1  24  -6    9.92    0.72
   1  24   6   11.01    0.72
   1  24   7   17.03    0.90
   1  24   7   20.02    0.99
   1  24   7   19.71    1.00
  -1  24  -7   20.10    1.05
  -1  24  -7   17.76    0.99
   1  24   8    1.56    0.29
   1  24   8    1.46    0.27
   1  24   8    0.90    0.21
  -1  24  -8    1.27    0.27
  -1  24  -8    0.93    0.23
   1  24   9    6.09    0.50
   1  24   9    6.18    0.50
  -1  24  -9    5.73    0.51
  -1  24  -9    6.52    0.54
   1  24  10   21.59    0.97
   1  24  10   19.99    0.94
   1  24  10   18.58    0.86
  -1  24 -10   19.89    0.99
  -1  24 -10   19.83    0.97
  -1  24 -11    5.12    0.43
  -1  24 -11    5.48    0.47
   1  24  11    5.45    0.41
   1  24  11    5.12    0.42
   1  24  11    5.07    0.43
  -1  24 -12    0.81    0.19
   1  24  12    0.80    0.19
   1  24  12    0.32    0.13
  -1  24 -12    0.48    0.14
   1  24  12    0.64    0.18
   1  24  12    0.61    0.15
   1  24  13    1.71    0.23
   1  24  13    1.80    0.23
   1  24  13    2.09    0.24
  -1  24 -13    1.72    0.25
   1  24  14    4.43    0.33
  -1  24 -14    5.34    0.41
   1  24  14    5.30    0.36
  -1  24 -15    2.30    0.25
   1  25 -13   -0.12    0.10
   1  25 -12    0.44    0.14
  -1  25  12    0.32    0.11
  -1  25  12    0.24    0.11
  -1  25  11    0.60    0.15
   1  25 -11    0.79    0.17
  -1  25  11    0.54    0.13
   1  25 -11    0.17    0.13
  -1  25  11    0.58    0.14
   1  25 -10    0.84    0.20
   1  25 -10    0.84    0.18
  -1  25  10    0.77    0.16
  -1  25  10    0.77    0.18
  -1  25  10    0.85    0.18
  -1  25   9    2.38    0.27
  -1  25   9    2.87    0.31
  -1  25   9    3.41    0.34
   1  25  -9    3.04    0.35
   1  25  -9    3.05    0.34
  -1  25   8    0.64    0.18
   1  25  -8    0.49    0.19
   1  25  -8    0.17    0.15
  -1  25   8    0.69    0.20
   1  25  -7    0.53    0.18
   1  25  -7    0.68    0.20
  -1  25   7    0.60    0.20
  -1  25   7    0.60    0.19
  -1  25   6   14.46    0.79
   1  25  -6   13.23    0.79
   1  25  -6   14.51    0.83
  -1  25   6   14.47    0.79
  -1  25   5   11.98    0.70
  -1  25   5   14.33    0.79
   1  25  -5   12.29    0.76
   1  25  -5   14.36    0.83
  -1  25   4   25.60    1.13
  -1  25   4   24.02    1.07
   1  25  -4   25.65    1.17
  -1  25   3    2.03    0.29
   1  25  -3    1.71    0.30
   1  25  -3    0.92    0.22
  -1  25   3    1.83    0.30
  -1  25   2    2.89    0.35
   1  25  -2    2.98    0.38
  -1  25   2    3.05    0.36
   1  25  -2    2.52    0.32
   1  25  -2    2.95    0.36
   1  25  -1    5.26    0.47
  -1  25   1    5.12    0.47
   1  25  -1    4.77    0.46
   1  25  -1    4.49    0.42
  -1  25   1    4.06    0.42
  -1  25   0   70.24    2.40
  -1  25   0   68.25    2.34
   1  25   0   72.14    2.39
   1  25   0   69.83    2.35
   1  25   0   65.82    2.28
   1  25   1    1.48    0.27
  -1  25  -1    1.46    0.27
  -1  25  -1    1.84    0.31
   1  25   1    1.34    0.27
   1  25   1    1.37    0.25
  -1  25  -2    0.06    0.16
  -1  25  -2   -0.02    0.18
   1  25   2    0.30    0.16
  -1  25  -2    0.19    0.13
   1  25   2    0.35    0.16
   1  25   2   -0.10    0.20
  -1  25  -3   -0.07    0.18
   1  25   3    0.19    0.17
   1  25   3   -0.04    0.16
  -1  25  -3    0.06    0.13
   1  25   3    0.19    0.14
  -1  25  -3    0.34    0.20
  -1  25  -4   29.87    1.32
   1  25   4   30.55    1.28
  -1  25  -4   28.76    1.26
   1  25   4   29.65    1.25
   1  25   4   28.83    1.21
   1  25   5    4.15    0.40
   1  25   5    3.97    0.41
  -1  25  -5    3.12    0.36
  -1  25  -5    4.23    0.44
  -1  25  -6   19.42    0.99
   1  25   6   20.88    0.97
   1  25   6   20.77    0.99
  -1  25  -6   18.71    0.96
  -1  25  -7    2.99    0.37
   1  25   7    3.45    0.36
   1  25   7    3.26    0.35
  -1  25  -7    2.67    0.33
   1  25   7    2.08    0.26
  -1  25  -8    6.54    0.51
   1  25   8    7.50    0.52
  -1  25  -8    6.98    0.52
   1  25   8    7.99    0.54
   1  25   9    0.46    0.16
  -1  25  -9    0.63    0.18
   1  25   9    0.21    0.12
  -1  25  -9    0.55    0.18
   1  25   9    0.72    0.18
  -1  25 -10    9.19    0.55
   1  25  10    9.68    0.55
  -1  25 -10    8.88    0.57
   1  25  10    9.59    0.55
   1  25  11    0.15    0.09
  -1  25 -11   -0.11    0.10
  -1  25 -11    0.16    0.12
   1  25  11    0.19    0.12
   1  25  11   -0.12    0.11
  -1  25 -12    1.95    0.24
   1  25  12    2.05    0.24
  -1  25 -13    3.20    0.30
  -1  26  10    3.96    0.31
   1  26 -10    3.58    0.32
  -1  26   9   12.83    0.63
  -1  26   9   14.16    0.66
   1  26  -9   12.51    0.67
   1  26  -9   12.87    0.66
   1  26  -8    0.58    0.16
  -1  26   8    1.02    0.18
   1  26  -8    0.77    0.18
   1  26  -7    0.46    0.15
   1  26  -7    0.38    0.15
  -1  26   7    0.36    0.13
  -1  26   7    0.40    0.14
  -1  26   6    7.68    0.50
  -1  26   6    8.25    0.52
   1  26  -6    8.70    0.56
   1  26  -5    0.64    0.18
  -1  26   5    1.40    0.23
   1  26  -5    1.30    0.23
  -1  26   5    1.41    0.24
  -1  26   4    0.29    0.14
   1  26  -4    0.26    0.15
   1  26  -4    0.04    0.12
  -1  26   4    0.24    0.13
  -1  26   4    0.22    0.14
  -1  26   3    0.99    0.21
   1  26  -3    1.31    0.21
  -1  26   3    0.90    0.18
  -1  26   3    1.35    0.23
   1  26  -3    1.05    0.22
  -1  26   2    9.29    0.58
  -1  26   2   10.13    0.61
  -1  26   2    9.65    0.60
   1  26  -2   10.68    0.64
   1  26  -2    9.26    0.56
  -1  26   1    2.30    0.30
   1  26  -1    2.44    0.31
   1  26  -1    2.10    0.27
  -1  26   1    2.54    0.32
   1  26   0   -0.06    0.14
  -1  26   0   -0.09    0.14
   1  26   0   -0.48    0.16
   1  26   0    0.03    0.12
  -1  26   0    0.02    0.13
  -1  26  -1    0.36    0.16
  -1  26  -1    0.59    0.19
   1  26   1    0.19    0.13
   1  26   1    0.16    0.13
   1  26   1    0.41    0.17
   1  26   2   18.97    0.89
   1  26   2   18.76    0.87
   1  26   2   17.89    0.85
  -1  26  -2   18.15    0.85
  -1  26  -2   19.56    0.93
   1  26   3    6.63    0.49
  -1  26  -3    7.68    0.54
   1  26   3    7.07    0.47
   1  26   3    6.73    0.48
   1  26   4    0.65    0.18
  -1  26  -4    0.48    0.15
  -1  26  -4    0.82    0.20
   1  26   4    0.52    0.16
   1  26   5    3.40    0.35
   1  26   5    3.67    0.34
  -1  26  -5    2.57    0.29
  -1  26  -5    3.42    0.35
   1  26   6    4.75    0.39
  -1  26  -6    4.11    0.37
   1  26   6    4.90    0.40
  -1  26  -6    4.43    0.40
  -1  26  -7    2.31    0.28
  -1  26  -7    2.36    0.28
   1  26   7    2.07    0.26
   1  26   7    2.59    0.29
  -1  26  -8    1.05    0.19
  -1  26  -8    1.48    0.22
   1  26   8    1.69    0.22
   1  26   8    1.58    0.23
   1  26   9   14.43    0.66
  -1  26  -9   13.30    0.65
   1  26   9   14.15    0.66
  -1  26  -9   12.16    0.65
   1  26  10    4.66    0.34
  -1  27   6    3.00    0.27
   1  27  -6    3.44    0.30
  -1  27   6    3.04    0.28
   1  27  -5    0.09    0.08
  -1  27   5    0.00    0.10
  -1  27   5    0.30    0.11
   1  27  -4    0.27    0.12
  -1  27   4    0.25    0.12
  -1  27   4    0.02    0.11
   1  27  -3    0.96    0.18
  -1  27   3    1.26    0.19
  -1  27   3    1.12    0.18
  -1  27   2    0.64    0.15
   1  27  -2    0.71    0.15
  -1  27   2    0.68    0.16
   1  27  -1   -0.09    0.10
  -1  27   1   -0.08    0.11
  -1  27   1   -0.06    0.11
  -1  27   1    0.16    0.12
  -1  27   0   -0.29    0.12
   1  27   0   -0.16    0.11
  -1  27   0   -0.02    0.10
   1  27   0    0.00    0.09
  -1  27   0    0.09    0.10
   1  27   1    0.69    0.15
   1  27   1    0.53    0.13
  -1  27  -1    0.45    0.15
  -1  27  -1    0.43    0.13
  -1  27  -2    2.02    0.25
   1  27   2    1.81    0.23
   1  27   2    1.56    0.20
   1  27   3    0.07    0.09
   1  27   3    0.12    0.10
  -1  27  -3    0.06    0.10
  -1  27  -4    0.37    0.13
   1  27   4    0.21    0.10
   1  27   4    0.08    0.10
   1  27   5    0.12    0.10
   1  27   5    0.15    0.09
  -1  27  -5    0.11    0.11
  -1  27  -6   15.13    0.70
   1  27   6   15.87    0.69
  -2   0  30    1.29    0.19
  -2   0  29    0.36    0.14
   2   0 -29    0.02    0.12
   2   0 -29    0.11    0.11
  -2   0  28   82.53    2.64
   2   0 -28   84.53    2.76
   2   0 -28   84.44    2.68
   2   0 -27    0.07    0.14
   2   0 -27   -0.10    0.16
  -2   0  27    0.18    0.14
   2   0 -26    1.20    0.27
   2   0 -26    1.39    0.27
   2   0 -26    1.31    0.29
   2   0 -25    0.12    0.18
   2   0 -25    0.07    0.16
   2   0 -24   72.18    2.63
   2   0 -24   72.11    2.67
   2   0 -23   -0.25    0.19
   2   0 -23    0.10    0.14
   2   0 -22    4.29    0.50
   2   0 -22    3.23    0.43
   2   0 -22    3.60    0.44
   2   0 -22    4.46    0.53
   2   0 -21    0.42    0.20
   2   0 -21    0.13    0.15
   2   0 -21   -0.18    0.16
   2   0 -21    0.02    0.14
   2   0 -21    0.22    0.15
   2   0 -20   21.20    1.17
   2   0 -20   20.45    1.20
   2   0 -20   19.66    1.14
   2   0 -20   19.93    1.12
   2   0 -20   21.74    1.14
   2   0 -19   -0.15    0.14
   2   0 -19   -0.24    0.16
   2   0 -19    0.13    0.20
  -2   0  18   38.32    3.01
  -2   0  17   -0.19    0.27
  -2   0  16    5.34    0.99
  -2   0  15    0.18    0.31
  -2   0  14    3.08    0.74
  -2   0  13    0.90    0.38
  -2   0  12  124.22    5.15
  -2   0  11    0.04    0.20
  -2   0  10   15.72    1.39
  -2   0   9   -0.15    0.24
  -2   0   8   91.08    3.62
  -2   0   7    0.35    0.21
  -2   0   6  164.51    5.18
  -2   0   5    0.30    0.21
  -2   0   4  194.45    5.61
   2   0  -3    0.64    0.18
   2   0  -2   41.90    1.53
   2   0  -1    0.01    0.09
   2   0   0   23.50    1.00
   2   0   1    0.60    0.09
   2   0   1    0.28    0.12
   2   0   2   75.72    2.49
   2   0   2   78.68    2.13
   2   0   3    0.23    0.14
   2   0   3    0.55    0.10
   2   0   4  891.03   23.40
   2   0   5    0.10    0.20
   2   0   6   80.06    3.09
   2   0   7    0.53    0.27
   2   0   8  303.05    9.25
   2   0   9    0.56    0.30
   2   0  10    3.47    0.67
   2   0  11    0.74    0.37
   2   0  12    6.57    0.98
   2   0  13    0.63    0.35
   2   0  14    0.88    0.38
   2   0  15   -0.27    0.30
   2   0  16    2.92    0.77
   2   0  17    0.35    0.32
   2   0  18   59.82    3.86
  -2   0 -19    0.18    0.18
   2   0  19   -0.08    0.12
  -2   0 -19   -0.08    0.12
  -2   0 -19   -0.02    0.09
  -2   0 -19   -0.05    0.12
  -2   0 -20   35.01    1.64
   2   0  20   35.21    1.60
  -2   0 -20   33.45    1.55
   2   0  20   34.50    1.56
  -2   0 -20   36.66    1.61
   2   0  21   -0.07    0.14
  -2   0 -21    0.17    0.15
  -2   0 -21    0.04    0.11
  -2   0 -21    0.29    0.18
   2   0  21    0.20    0.16
  -2   0 -22    5.62    0.60
   2   0  22    5.58    0.55
  -2   0 -22    6.60    0.58
   2   0  22    5.78    0.60
   2   0  22    5.13    0.54
  -2   0 -22    5.90    0.57
   2   0  23    0.21    0.15
   2   0  23    0.15    0.17
   2   0  23    0.22    0.18
  -2   0 -23    0.24    0.16
   2   0  24   87.74    3.04
   2   0  24   90.16    2.99
   2   0  24   87.15    3.05
   2   0  25    0.11    0.15
   2   0  25   -0.05    0.17
   2   0  26    0.57    0.20
   2   0  26    0.67    0.25
   2   0  27    0.03    0.13
   2   0  27    0.13    0.15
   2   0  28   40.16    1.53
   2   0  28   40.36    1.50
   2   0  29   -0.01    0.11
   2   0  29    0.04    0.10
   2   0  30    2.50    0.27
  -2  -1  30    0.27    0.11
  -2   1  30    0.27    0.12
  -2  -1  29   13.96    0.74
  -2   1  29   15.70    0.80
   2   1 -29   15.31    0.80
   2   1 -29   16.56    0.78
   2  -1 -29   16.18    0.82
  -2   1  29   16.18    0.75
   2  -1 -28    9.57    0.65
   2   1 -28    9.41    0.65
  -2  -1  28    9.58    0.63
  -2   1  28    8.78    0.59
   2  -1 -28    9.49    0.59
   2   1 -28    9.42    0.62
   2   1 -27   10.53    0.72
  -2   1  27   10.01    0.68
   2  -1 -27    9.43    0.69
  -2  -1  27    9.34    0.63
   2  -1 -27    9.23    0.67
   2   1 -27   10.71    0.70
   2  -1 -27   10.51    0.68
   2  -1 -26   20.13    1.04
   2   1 -26   20.00    1.10
   2  -1 -26   18.71    1.02
   2  -1 -26   18.91    1.07
   2   1 -26   18.34    1.02
   2   1 -26   20.91    1.09
  -2  -1  26   19.89    1.03
   2  -1 -26   20.67    1.08
   2  -1 -25   25.21    1.31
   2  -1 -25   25.27    1.28
   2  -1 -25   27.02    1.28
   2   1 -25   25.24    1.31
   2   1 -25   25.08    1.26
   2  -1 -24    0.82    0.25
   2  -1 -24    0.94    0.24
   2  -1 -24    0.98    0.27
   2   1 -24    1.14    0.27
   2   1 -24    1.12    0.27
   2  -1 -23    1.01    0.27
  -2   1  23    0.78    0.24
   2  -1 -23    0.66    0.23
   2   1 -23    1.15    0.27
   2  -1 -23    0.97    0.27
   2   1 -23    1.26    0.29
   2  -1 -22   21.16    1.19
   2  -1 -22   21.26    1.18
  -2   1  22   21.38    1.16
   2   1 -22   20.97    1.19
   2   1 -22   21.59    1.24
   2  -1 -22   21.84    1.17
   2  -1 -22   21.29    1.23
   2  -1 -22   21.25    1.18
   2  -1 -21   99.62    3.31
   2  -1 -21   96.10    3.26
   2   1 -21   99.56    3.30
   2  -1 -21   97.01    3.31
   2  -1 -21   95.54    3.36
   2   1 -21   97.40    3.32
   2  -1 -21   93.00    3.30
   2   1 -21   94.88    3.36
   2   1 -20   12.99    0.87
   2  -1 -20   11.88    0.86
   2  -1 -20   11.95    0.88
   2  -1 -20   13.55    0.88
   2   1 -20   12.35    0.90
   2  -1 -20   12.27    0.87
   2   1 -20   12.83    0.88
   2  -1 -20   13.16    0.85
   2   1 -20   11.80    0.81
   2  -1 -19   37.61    1.64
   2  -1 -19   37.32    1.67
   2  -1 -19   36.96    1.71
  -2  -1  19   39.82    2.99
  -2   1  19   43.39    3.25
   2  -1 -19   37.56    1.69
   2   1 -19   36.32    1.65
   2   1 -19   37.75    1.73
   2  -1 -19   35.85    1.58
  -2   1  18   69.83    4.24
  -2  -1  18   69.92    4.13
  -2  -1  17   16.35    1.78
  -2   1  17   16.32    1.88
  -2   1  16    1.51    0.59
  -2  -1  16    2.00    0.63
  -2  -1  15   84.92    4.32
  -2   1  15   85.99    4.46
  -2  -1  14   56.93    3.30
  -2   1  14   59.63    3.45
  -2  -1  13    3.95    0.77
  -2   1  13    4.74    0.90
  -2   1  12   11.64    1.34
  -2  -1  12   12.60    1.34
  -2   1  11    5.57    0.88
  -2  -1  11    7.01    0.94
  -2   1  10   74.06    3.44
  -2  -1  10   68.12    3.24
  -2   1   9   87.87    3.74
  -2  -1   9   87.88    3.65
  -2  -1   8    0.83    0.35
  -2   1   8    0.57    0.29
  -2   1   7   29.16    1.66
  -2  -1   7   27.20    1.56
  -2  -1   6  588.66   16.00
  -2   1   6  598.17   16.14
  -2  -1   5    3.93    0.45
  -2   1   5    3.58    0.46
  -2  -1   4  203.13    4.00
  -2   1   4  203.53    4.19
   2   1  -3  500.71   13.26
   2  -1  -2   26.54    1.14
   2   1  -2   28.82    1.15
   2  -1  -1   21.34    0.91
   2   1  -1   22.99    0.91
   2   1   0   14.17    0.62
   2   1   0   13.37    0.70
   2   1   1   14.30    0.60
   2  -1   1   12.80    0.67
   2   1   1   12.71    0.73
   2   1   2  342.82    9.47
   2   1   2  359.14    9.20
   2  -1   2  347.25    9.35
   2   1   3   47.50    1.53
   2   1   3   43.76    1.79
   2  -1   3   43.97    1.63
   2   1   3   41.64    1.70
   2   1   4   29.02    1.45
   2   1   5   42.79    1.98
   2  -1   5   45.92    1.96
   2  -1   6  142.25    4.62
   2   1   6  134.18    4.69
   2   1   7  139.20    4.97
   2  -1   7  143.70    4.83
   2   1   8    0.56    0.36
   2  -1   8    0.36    0.27
   2  -1   9    7.13    0.86
   2   1   9    4.49    0.74
   2   1  10  129.39    5.15
   2  -1  10  130.97    4.99
   2   1  11    0.55    0.31
   2  -1  11    0.61    0.39
   2   1  12    8.67    1.14
   2  -1  12    8.84    1.11
   2  -1  13    0.58    0.38
   2   1  13    0.93    0.41
   2  -1  14  116.17    5.14
   2   1  14  112.15    5.21
   2   1  15   24.95    2.21
   2  -1  15   25.72    2.19
   2   1  16    4.50    0.93
   2  -1  16    4.36    0.90
   2  -1  17   -0.17    0.30
   2   1  17    0.77    0.43
   2   1  18   26.10    2.47
   2  -1  18   26.88    2.47
  -2  -1 -19   33.84    1.58
   2   1  19   35.98    1.58
  -2   1 -19   35.16    1.62
  -2   1 -19   35.91    1.60
  -2  -1 -19   33.42    1.55
   2  -1  19   32.84    1.54
  -2  -1 -19   36.32    1.63
  -2  -1 -19   32.84    1.55
   2  -1  20   16.86    1.02
   2   1  20   17.44    1.05
  -2  -1 -20   17.45    1.07
  -2   1 -20   16.64    1.05
  -2   1 -20   17.81    1.05
  -2  -1 -20   17.04    1.02
   2   1  20   16.08    1.00
   2   1  21   39.15    1.71
  -2   1 -21   39.27    1.76
  -2  -1 -21   39.25    1.74
   2  -1  21   37.63    1.71
  -2  -1 -21   39.69    1.77
  -2   1 -21   40.70    1.75
   2   1  21   40.17    1.76
   2  -1  22   50.23    2.07
  -2  -1 -22   52.37    2.08
   2   1  22   52.33    2.10
   2   1  22   52.22    2.07
   2  -1  22   50.65    2.10
  -2  -1 -22   52.40    2.12
  -2   1 -22   50.72    2.10
  -2   1 -22   53.23    2.08
   2  -1  23    0.13    0.14
  -2  -1 -23    0.26    0.19
   2   1  23    0.14    0.19
   2   1  23    0.32    0.20
  -2   1 -23    0.05    0.17
   2  -1  23    0.61    0.25
  -2   1 -23    0.23    0.15
  -2  -1 -23    0.09    0.13
   2   1  23    0.25    0.17
   2  -1  24    9.32    0.73
   2   1  24    9.46    0.74
   2   1  24   10.40    0.77
  -2   1 -24   10.03    0.72
   2   1  24    9.97    0.73
   2  -1  24    9.48    0.75
   2   1  25   57.19    2.16
   2   1  25   55.52    2.17
   2  -1  25   56.23    2.13
   2  -1  25   56.05    2.16
   2   1  25   59.10    2.13
  -2   1 -25   55.96    2.09
   2   1  26   10.86    0.74
   2  -1  26   10.32    0.71
   2   1  26   10.80    0.70
   2   1  26   10.68    0.74
   2  -1  26   11.39    0.76
   2   1  27    0.80    0.22
   2  -1  27    0.69    0.19
   2  -1  27    0.77    0.21
   2   1  27    0.51    0.17
   2   1  28    1.32    0.26
   2  -1  28    1.56    0.24
   2  -1  28    1.28    0.23
   2   1  29    9.59    0.55
   2   1  29    9.18    0.56
   2  -1  29    8.90    0.50
   2  -1  29    9.04    0.55
   2  -1  30    3.21    0.31
   2   1  30    2.64    0.27
  -2   2  30    0.90    0.17
   2  -2 -29    2.07    0.28
   2   2 -29    2.03    0.28
  -2   2  29    2.07    0.28
   2   2 -29    2.07    0.26
  -2  -2  29    1.98    0.26
  -2   2  29    2.00    0.25
  -2   2  28    4.34    0.41
   2   2 -28    4.50    0.44
   2  -2 -28    4.27    0.43
  -2  -2  28    4.44    0.42
   2   2 -28    3.89    0.39
   2   2 -27    1.87    0.30
   2  -2 -27    1.84    0.30
   2   2 -27    1.68    0.31
   2  -2 -27    1.53    0.25
   2  -2 -27    1.75    0.30
  -2   2  27    1.40    0.28
  -2   2  26    8.26    0.62
   2  -2 -26    8.35    0.63
   2   2 -26    8.83    0.69
   2   2 -26    8.40    0.64
   2  -2 -26    8.11    0.66
   2  -2 -26    8.93    0.65
   2   2 -26    8.56    0.66
   2  -2 -26    8.13    0.65
   2  -2 -25    0.15    0.17
   2  -2 -25    0.07    0.13
   2   2 -25    0.04    0.13
   2   2 -25    0.22    0.17
  -2   2  25    0.25    0.16
   2  -2 -25    0.29    0.20
   2   2 -24    0.36    0.17
   2  -2 -24    0.14    0.12
   2  -2 -24   -0.03    0.19
   2  -2 -24    0.19    0.16
   2   2 -24    0.23    0.20
  -2   2  24    0.16    0.17
   2   2 -23   17.93    1.10
   2  -2 -23   19.46    1.11
   2  -2 -23   17.31    1.05
   2   2 -23   18.28    1.07
   2  -2 -23   19.28    1.14
   2  -2 -23   18.07    1.09
  -2   2  23   19.83    1.09
   2  -2 -22   94.39    3.19
   2  -2 -22   93.69    3.21
   2  -2 -22   90.21    3.20
   2   2 -22   92.64    3.18
   2  -2 -22   89.98    3.22
   2  -2 -22   90.64    3.14
  -2   2  22   92.56    3.16
   2   2 -22   91.75    3.25
   2  -2 -21    2.39    0.39
   2   2 -21    2.80    0.44
   2  -2 -21    3.25    0.47
   2  -2 -21    2.29    0.37
   2  -2 -21    3.07    0.41
   2   2 -21    2.45    0.38
   2  -2 -21    2.71    0.41
   2  -2 -20    1.61    0.33
   2   2 -20    2.36    0.39
   2   2 -20    2.13    0.36
   2  -2 -20    2.35    0.38
   2  -2 -20    2.66    0.40
   2  -2 -20    1.96    0.33
   2  -2 -20    2.57    0.37
   2  -2 -19   16.27    1.02
   2  -2 -19   16.13    0.99
   2  -2 -19   16.29    1.02
   2   2 -19   15.73    1.03
   2  -2 -19   15.50    0.94
   2   2 -19   16.80    1.01
   2  -2 -19   16.52    1.04
  -2   2  19   17.20    1.99
  -2   2  18   27.47    2.54
  -2  -2  18   25.82    2.32
  -2  -2  17    6.35    1.09
  -2   2  17    6.11    1.16
  -2   2  16  149.13    6.49
  -2  -2  16  141.96    6.13
  -2   2  15   29.52    2.44
  -2  -2  15   27.44    2.22
  -2  -2  14    0.71    0.36
  -2   2  14    0.95    0.46
  -2   2  13    6.51    1.05
  -2  -2  13    7.81    1.06
  -2  -2  12  247.82    8.48
  -2   2  12  264.55    8.91
  -2  -2  11  147.12    5.53
  -2   2  11  150.47    5.84
  -2  -2  10    4.25    0.70
  -2   2  10    4.45    0.77
  -2  -2   9    0.57    0.29
  -2   2   9    1.49    0.49
  -2   2   8  193.53    6.50
  -2  -2   8  195.93    6.31
  -2  -2   7  191.82    5.99
  -2   2   7  189.84    6.19
  -2  -2   6   12.09    0.88
  -2   2   6   12.11    0.97
  -2   2   5   70.72    2.71
  -2  -2   5   72.26    2.52
  -2  -2   4   26.24    1.05
  -2   2   4   22.72    1.17
   2   2  -3   15.88    0.84
   2   2  -2   19.21    0.94
   2  -2  -2   18.67    0.92
   2   2  -1  108.87    3.25
   2   2  -1   93.57    3.25
   2   2   0    0.83    0.17
   2  -2   0    0.51    0.14
   2   2   0    0.83    0.19
   2  -2   1    0.42    0.11
   2   2   1    0.25    0.15
   2   2   1    0.64    0.15
   2   2   2   26.96    1.23
   2   2   2   28.65    1.26
   2  -2   2   26.82    1.06
   2   2   2   30.61    1.16
   2  -2   3   55.33    1.69
   2   2   3   52.05    1.93
   2   2   4   16.94    1.08
   2  -2   4   18.02    0.91
   2   2   5   12.99    1.02
   2   2   6  247.35    8.11
   2  -2   6  287.65    7.97
   2  -2   7   91.04    3.39
   2   2   7   86.04    3.62
   2   2   8   68.74    3.27
   2  -2   8   75.84    3.07
   2   2   9    3.90    0.71
   2  -2   9    4.60    0.68
   2  -2  10   18.74    1.46
   2   2  10   17.74    1.58
   2   2  11   47.57    2.88
   2  -2  11   51.18    2.72
   2  -2  12  194.68    6.89
   2   2  12  187.49    7.21
   2  -2  13    8.86    1.13
   2   2  13    8.65    1.22
   2   2  14    1.19    0.50
   2  -2  14    0.38    0.32
   2   2  15   44.36    3.11
   2  -2  15   46.95    2.99
   2   2  16   63.30    3.91
   2  -2  16   68.93    3.87
   2   2  17    2.29    0.73
   2  -2  17    2.01    0.63
   2   2  18   31.90    2.76
   2  -2  18   33.47    2.74
  -2  -2 -19   14.21    0.92
  -2   2 -19   13.12    0.91
  -2  -2 -19   12.08    0.86
   2  -2  19   13.65    0.88
  -2  -2 -19   12.59    0.87
  -2  -2 -19   13.28    0.90
  -2  -2 -19   14.16    0.91
   2   2  19   12.80    0.87
  -2   2 -19   13.61    0.91
  -2   2 -20   26.69    1.38
  -2  -2 -20   26.60    1.36
  -2  -2 -20   25.07    1.33
  -2  -2 -20   23.97    1.30
  -2   2 -20   28.89    1.39
   2   2  20   27.93    1.36
   2  -2  20   26.85    1.33
  -2  -2 -20   25.83    1.33
  -2   2 -21    0.67    0.22
   2   2  21    0.66    0.23
  -2   2 -21    0.87    0.24
   2   2  21    0.78    0.28
  -2  -2 -21    0.52    0.22
   2  -2  21    0.85    0.26
   2  -2  21    0.59    0.23
  -2  -2 -21    0.86    0.25
  -2  -2 -22   37.68    1.71
  -2   2 -22   39.77    1.72
   2   2  22   39.71    1.71
   2  -2  22   38.31    1.69
  -2   2 -22   36.51    1.71
  -2  -2 -22   39.58    1.73
   2   2  22   37.28    1.70
   2  -2  22   37.86    1.71
   2   2  23    0.75    0.22
   2  -2  23    0.13    0.16
   2   2  23    0.24    0.18
   2   2  23    0.38    0.23
  -2  -2 -23    0.34    0.18
  -2  -2 -23    0.19    0.16
   2  -2  23    0.17    0.20
  -2   2 -23    0.37    0.20
  -2   2 -23    0.26    0.19
   2  -2  24    1.81    0.33
   2   2  24    1.87    0.35
   2   2  24    1.59    0.31
   2   2  24    2.26    0.38
  -2  -2 -24    1.95    0.32
   2  -2  24    2.14    0.35
  -2   2 -24    2.09    0.34
  -2   2 -25    0.99    0.23
   2   2  25    1.28    0.27
   2  -2  25    1.17    0.26
   2   2  25    1.28    0.29
   2  -2  25    0.87    0.25
   2   2  25    1.14    0.29
   2  -2  26    2.84    0.36
   2   2  26    2.48    0.36
   2   2  26    3.02    0.39
   2  -2  26    2.04    0.35
   2   2  26    2.39    0.34
  -2   2 -26    2.56    0.34
   2   2  27    4.81    0.45
   2   2  27    4.65    0.46
   2  -2  27    4.79    0.43
   2   2  27    4.32    0.40
   2  -2  27    4.48    0.44
   2   2  28    3.09    0.34
   2  -2  28    3.25    0.34
   2   2  28    3.26    0.36
   2  -2  29    1.18    0.20
   2   2  29    1.20    0.21
   2   2  29    1.40    0.23
   2   2  30    1.18    0.18
   2  -2  30    0.49    0.15
   2   3 -30    9.88    0.52
  -2   3  30    9.99    0.55
   2   3 -29    0.06    0.10
   2   3 -29    0.11    0.10
  -2  -3  29    0.01    0.08
  -2   3  29    0.26    0.15
  -2   3  29    0.08    0.10
   2   3 -28   19.49    0.98
   2  -3 -28   19.97    0.98
  -2   3  28   19.92    0.95
  -2  -3  28   18.97    0.91
   2   3 -28   19.46    0.96
   2  -3 -27   16.83    0.94
   2  -3 -27   16.93    0.93
   2   3 -27   16.86    0.93
   2  -3 -27   15.87    0.88
  -2  -3  27   16.55    0.89
   2   3 -27   17.20    0.95
  -2   3  27   16.66    0.86
   2  -3 -26   30.21    1.36
   2   3 -26   30.15    1.40
  -2   3  26   30.76    1.34
   2  -3 -26   30.69    1.41
   2  -3 -26   29.65    1.38
   2   3 -26   29.18    1.39
   2  -3 -25   12.50    0.84
  -2   3  25   13.63    0.85
   2   3 -25   13.99    0.85
   2  -3 -25   12.61    0.84
   2   3 -25   13.28    0.88
   2   3 -25   13.45    0.89
   2  -3 -25   12.18    0.84
   2  -3 -24    9.81    0.75
   2   3 -24    9.82    0.73
  -2   3  24    9.74    0.73
   2   3 -24    8.24    0.72
   2  -3 -24    9.63    0.74
   2  -3 -24    9.49    0.75
   2   3 -23    2.96    0.43
   2  -3 -23    4.21    0.50
   2  -3 -23    3.54    0.44
   2   3 -23    3.66    0.44
   2  -3 -23    3.05    0.43
   2  -3 -23    3.53    0.46
  -2   3  23    3.64    0.45
   2  -3 -22   12.43    0.88
   2  -3 -22   12.31    0.87
   2  -3 -22   13.42    0.93
  -2   3  22   12.44    0.87
   2   3 -22   11.63    0.89
   2  -3 -22   12.67    0.88
   2  -3 -22   12.35    0.85
   2   3 -22   11.88    0.84
   2   3 -21   53.64    2.12
   2  -3 -21   52.49    2.12
   2   3 -21   52.18    2.18
   2  -3 -21   51.11    2.15
   2  -3 -21   54.56    2.16
   2  -3 -21   53.60    2.11
   2  -3 -21   52.39    2.15
   2  -3 -20    3.62    0.47
   2  -3 -20    3.77    0.46
   2  -3 -20    3.73    0.47
   2  -3 -20    3.30    0.44
   2   3 -20    2.99    0.41
   2  -3 -20    3.99    0.49
   2   3 -20    3.20    0.46
   2  -3 -19   97.33    3.21
   2  -3 -19   96.71    3.22
   2  -3 -19   91.97    3.26
   2  -3 -19   96.96    3.32
   2  -3 -19   95.69    3.29
   2   3 -19   93.00    3.32
   2  -3 -19   92.41    3.23
   2   3 -19   98.69    3.26
  -2   3  18   11.64    1.68
  -2   3  17    3.61    0.96
  -2   3  16   19.94    2.03
  -2  -3  16   19.33    1.80
  -2  -3  15   97.70    4.62
  -2   3  15  110.48    5.23
  -2   3  14    5.73    1.00
  -2  -3  14    3.90    0.75
  -2   3  13  106.54    4.97
  -2  -3  13  106.81    4.55
  -2  -3  12    3.86    0.69
  -2   3  12    4.79    0.90
  -2   3  11   41.93    2.66
  -2  -3  11   41.83    2.35
  -2  -3  10    2.12    0.47
  -2   3  10    3.41    0.69
  -2   3   9  275.73    9.00
  -2  -3   9  283.69    8.59
  -2   3   8   50.88    2.61
  -2  -3   8   53.12    2.39
  -2   3   7    8.08    0.88
  -2  -3   7    7.23    0.72
  -2   3   6    1.77    0.42
  -2  -3   6    1.69    0.32
  -2   3   5   33.26    1.65
  -2  -3   5   32.47    1.40
  -2  -3   4  173.43    5.00
  -2   3   4  167.36    5.38
   2   3  -3   26.21    1.28
  -2   3   3   28.25    1.36
   2   3  -2  103.01    2.16
   2   3  -2   22.88    1.27
   2   3  -1   16.40    0.87
   2  -3  -1   18.00    0.83
   2   3  -1   17.74    0.85
   2  -3   0   67.47    2.06
   2   3   0   63.93    2.19
   2   3   0   66.13    2.23
   2  -3   1  107.17    3.17
   2   3   1  115.10    3.45
   2   3   1  115.61    3.43
   2  -3   2  178.32    5.01
   2   3   2  174.93    5.34
   2   3   2  172.64    5.34
   2   3   2  179.27    5.31
  -2   3  -3   50.48    1.46
   2  -3   3   48.36    1.66
   2   3   3   46.24    1.98
   2   3   4  112.30    4.00
   2   3   4  124.53    3.91
   2  -3   4  119.98    3.55
   2   3   5  237.26    7.32
   2   3   6   39.20    2.12
   2   3   7   90.40    3.80
   2   3   8   25.04    1.85
   2  -3   8   28.66    1.65
   2  -3   9   69.70    3.00
   2   3   9   65.69    3.37
   2  -3  10    1.73    0.44
   2   3  10    1.37    0.49
   2  -3  11    6.40    0.84
   2   3  11    5.16    0.92
   2   3  12   92.39    4.59
   2  -3  12  104.12    4.33
   2  -3  13  129.55    5.17
   2   3  13  116.47    5.44
   2  -3  14   25.26    2.01
   2   3  14   24.49    2.22
   2  -3  15   68.61    3.71
   2   3  15   65.35    3.91
   2  -3  16    2.62    0.69
   2   3  16    2.55    0.74
   2   3  17    2.90    0.78
  -2  -3 -18   17.54    1.03
  -2  -3 -18   16.50    0.98
  -2   3 -18   16.05    1.02
  -2  -3 -18   16.03    0.99
   2   3  18   18.17    2.09
  -2  -3 -19   59.15    2.29
  -2  -3 -19   62.15    2.34
   2   3  19   60.49    2.31
   2  -3  19   63.21    2.30
  -2   3 -19   63.56    2.38
  -2  -3 -19   58.40    2.31
  -2  -3 -19   58.45    2.30
  -2   3 -19   58.52    2.34
  -2  -3 -19   59.00    2.32
   2   3  20   22.95    1.21
  -2  -3 -20   22.81    1.22
   2  -3  20   21.95    1.16
  -2  -3 -20   20.15    1.16
  -2  -3 -20   20.98    1.18
  -2   3 -20   19.92    1.18
  -2  -3 -20   21.93    1.20
  -2  -3 -20   21.85    1.20
   2  -3  20   20.85    1.18
  -2   3 -20   20.91    1.18
   2   3  21   31.21    1.52
  -2   3 -21   32.14    1.53
   2   3  21   31.64    1.50
   2  -3  21   32.53    1.49
  -2  -3 -21   30.96    1.51
  -2  -3 -21   30.60    1.51
   2  -3  21   30.96    1.51
  -2  -3 -21   32.41    1.53
  -2   3 -21   31.92    1.54
   2  -3  22   22.68    1.20
   2   3  22   21.78    1.22
   2   3  22   24.25    1.26
  -2  -3 -22   21.37    1.21
  -2   3 -22   23.47    1.27
  -2  -3 -22   23.38    1.25
  -2   3 -22   23.74    1.25
   2  -3  22   23.10    1.25
   2   3  23    1.00    0.28
   2   3  23    1.51    0.33
   2   3  23    1.57    0.31
   2  -3  23    1.62    0.33
   2  -3  23    1.20    0.28
  -2   3 -23    1.42    0.28
  -2   3 -23    1.57    0.32
  -2  -3 -23    1.18    0.27
  -2  -3 -23    1.23    0.30
   2  -3  24   11.40    0.78
   2   3  24   12.44    0.83
   2  -3  24   11.46    0.81
   2   3  24   12.34    0.84
   2   3  24   11.63    0.84
  -2   3 -24   12.12    0.82
  -2  -3 -24   12.42    0.83
   2  -3  25    3.80    0.42
   2   3  25    4.20    0.48
   2   3  25    3.61    0.43
  -2  -3 -25    3.66    0.43
   2  -3  25    4.03    0.46
   2   3  25    4.04    0.47
  -2   3 -25    3.73    0.43
   2  -3  26   37.83    1.51
   2   3  26   38.34    1.60
   2   3  26   39.76    1.56
   2   3  26   38.09    1.59
   2  -3  26   36.46    1.55
  -2   3 -26   36.58    1.53
   2   3  27    4.46    0.42
   2   3  27    4.53    0.45
   2  -3  27    4.80    0.45
   2   3  27    4.79    0.46
   2   3  28    3.40    0.33
   2  -3  28    3.14    0.33
   2   3  28    3.18    0.35
   2   3  28    3.28    0.35
   2   3  29    0.10    0.12
   2   3  29    0.11    0.11
   2   3  29    0.09    0.11
   2   3  30    9.01    0.46
   2  -3  30    3.83    0.35
  -2   4  30   30.20    1.09
   2   4 -30   30.37    1.10
  -2   4  30   29.96    1.12
  -2   4  29    6.83    0.49
   2   4 -29    6.82    0.47
  -2   4  29    6.33    0.46
  -2   4  28   29.58    1.19
   2   4 -28   30.80    1.28
   2   4 -28   30.31    1.27
   2  -4 -28   30.35    1.26
  -2   4  28   28.41    1.23
   2  -4 -27    0.58    0.19
   2   4 -27    0.63    0.19
   2   4 -27    0.94    0.24
   2  -4 -27    0.54    0.18
  -2  -4  27    0.77    0.21
   2  -4 -27    0.38    0.16
  -2   4  27    0.45    0.17
   2   4 -26   11.98    0.80
   2  -4 -26   11.52    0.77
   2  -4 -26   11.38    0.77
   2   4 -26   10.62    0.76
   2  -4 -26   12.79    0.81
  -2   4  26   11.71    0.75
   2  -4 -25   13.36    0.88
  -2   4  25   13.87    0.86
   2   4 -25   14.05    0.91
   2  -4 -25   14.70    0.92
   2   4 -25   13.51    0.89
   2  -4 -25   14.21    0.89
   2   4 -24   78.20    2.85
   2  -4 -24   78.20    2.81
   2  -4 -24   80.65    2.86
  -2   4  24   82.64    2.83
   2  -4 -24   80.12    2.84
   2  -4 -24   79.49    2.80
   2  -4 -23    0.50    0.21
   2  -4 -23    0.65    0.23
   2   4 -23    0.64    0.24
   2  -4 -23    0.81    0.23
   2  -4 -23    0.88    0.27
  -2   4  23    0.76    0.24
   2   4 -22    0.61    0.25
   2  -4 -22    0.60    0.22
   2  -4 -22    0.69    0.22
   2  -4 -22    0.59    0.22
   2  -4 -22    0.23    0.18
   2  -4 -22    0.51    0.22
   2  -4 -21   23.67    1.28
   2   4 -21   23.06    1.30
   2  -4 -21   23.68    1.24
   2  -4 -21   23.47    1.29
   2  -4 -21   23.36    1.26
   2  -4 -21   22.36    1.25
   2  -4 -20   15.57    0.95
   2  -4 -20   14.44    0.95
   2  -4 -20   14.76    0.98
   2  -4 -20   13.67    0.94
   2   4 -20   14.58    0.98
   2  -4 -20   14.15    0.96
   2   4 -19   -0.03    0.14
   2  -4 -19    0.30    0.19
   2  -4 -19    0.47    0.19
   2  -4 -19    0.37    0.18
   2  -4 -19    0.24    0.14
   2  -4 -19    0.51    0.19
   2  -4 -19    0.27    0.19
  -2   4  18   25.96    2.53
  -2   4  17    2.09    0.73
  -2   4  16   10.93    1.54
  -2   4  15   29.55    2.53
  -2  -4  14    4.97    0.86
  -2   4  14    5.39    1.02
  -2  -4  13   10.04    1.14
  -2   4  13   10.76    1.38
  -2  -4  12   10.29    1.08
  -2   4  12    8.73    1.21
  -2  -4  11   51.91    2.59
  -2   4  11   50.94    3.04
  -2   4  10   93.71    4.30
  -2  -4  10   96.97    3.76
  -2   4   9   45.06    2.62
  -2  -4   9   50.36    2.30
  -2   4   8   12.08    1.18
  -2  -4   8   11.92    0.94
  -2  -4   7   41.96    1.86
  -2   4   7   40.22    2.19
  -2  -4   6  158.18    4.92
  -2   4   6  169.06    5.47
  -2  -4   5    0.29    0.14
  -2   4   5    0.43    0.24
  -2  -4   4   82.56    2.55
   2   4  -4   80.70    2.92
   2   4  -4   84.31    2.77
  -2   4   4   85.29    3.06
  -2   4   3  204.51    5.99
  -2  -4   3  202.18    5.40
   2   4  -3  189.88    5.86
   2   4  -3  202.71    5.73
   2   4  -2    1.72    0.26
   2   4  -2    1.27    0.27
   2   4  -1  131.46    3.90
   2   4  -1  131.16    4.04
   2   4   0   90.89    2.85
   2   4   0   93.01    2.95
   2  -4   0   85.25    2.64
   2   4   1   21.46    1.06
   2  -4   1   24.84    0.81
   2   4   1   23.46    1.07
   2  -4   2   13.58    0.60
   2   4   2   13.55    0.85
   2   4   2   11.42    0.85
   2   4   2   14.39    0.87
  -2   4  -2   16.22    0.68
   2  -4   3  322.74    7.42
  -2   4  -3  329.77    7.41
  -2   4  -4   27.85    0.96
   2  -4   4   28.83    1.05
   2  -4   5  128.49    3.72
   2   4   5  114.03    4.39
   2   4   6   96.99    3.93
   2   4   7    2.05    0.48
   2   4   8    3.09    0.65
   2   4   9    0.79    0.44
   2   4  10  163.31    6.41
   2   4  11    3.38    0.78
   2   4  12    0.17    0.30
   2   4  13    0.02    0.28
   2   4  14   17.74    1.88
   2   4  15   14.55    1.73
   2   4  16    2.33    0.72
   2   4  17    5.93    1.17
   2   4  18    0.05    0.15
  -2  -4 -18    0.48    0.19
  -2  -4 -18    0.43    0.15
  -2  -4 -18    0.45    0.15
  -2   4 -18    0.43    0.22
  -2  -4 -18    0.67    0.20
  -2  -4 -18    0.86    0.25
  -2   4 -18    0.35    0.19
  -2   4 -19    0.38    0.18
  -2  -4 -19    0.12    0.11
   2   4  19    0.25    0.17
  -2  -4 -19    0.34    0.14
  -2  -4 -19    0.78    0.23
   2  -4  19   -0.08    0.12
  -2  -4 -19    0.48    0.16
  -2   4 -19    0.33    0.16
   2  -4  19    0.27    0.19
  -2  -4 -19    0.76    0.23
  -2   4 -20   16.79    1.05
  -2  -4 -20   17.15    1.04
  -2  -4 -20   17.04    1.03
   2   4  20   16.91    1.03
  -2  -4 -20   16.80    1.03
   2  -4  20   17.68    1.02
  -2   4 -20   17.02    1.05
  -2  -4 -20   15.86    1.01
  -2  -4 -20   16.71    1.04
   2  -4  20   15.90    1.01
  -2  -4 -21   11.46    0.84
  -2  -4 -21   10.98    0.81
  -2   4 -21   10.51    0.81
   2  -4  21   11.27    0.79
  -2   4 -21   12.05    0.85
   2  -4  21   10.63    0.79
  -2  -4 -21    9.99    0.78
   2   4  21   11.39    0.82
   2   4  22    0.42    0.19
   2  -4  22   -0.03    0.13
   2   4  22    0.14    0.19
   2  -4  22   -0.03    0.15
  -2  -4 -22    0.26    0.16
  -2  -4 -22    0.23    0.17
  -2   4 -22    0.00    0.14
  -2   4 -22    0.29    0.16
   2   4  23    3.10    0.41
   2   4  23    2.97    0.43
   2   4  23    2.75    0.41
  -2   4 -23    3.16    0.42
   2  -4  23    2.99    0.42
  -2  -4 -23    3.52    0.45
  -2   4 -24   90.40    3.13
   2   4  24   92.24    3.15
   2   4  24   93.15    3.13
   2   4  24   93.09    3.16
   2  -4  24   92.75    3.12
  -2  -4 -24   92.67    3.14
   2   4  25   15.07    0.92
   2  -4  25   13.85    0.87
  -2   4 -25   15.43    0.91
  -2  -4 -25   14.91    0.90
   2   4  25   15.93    0.95
   2   4  25   14.77    0.89
   2   4  26    6.81    0.55
   2   4  26    6.63    0.57
   2  -4  26    6.36    0.54
   2   4  26    6.65    0.57
   2   4  27    1.37    0.25
   2   4  27    1.32    0.26
   2  -4  27    1.28    0.24
   2   4  27    1.11    0.25
   2   4  28   60.99    2.07
   2   4  28   60.77    2.08
   2   4  28   62.08    2.02
   2   4  29    3.08    0.27
   2   4  29    3.01    0.30
   2   4  29    3.22    0.30
   2   5 -30    0.86    0.15
  -2   5  30    0.71    0.15
  -2   5  29    0.32    0.11
   2   5 -29    0.45    0.15
  -2   5  29    0.19    0.12
  -2   5  29    0.31    0.15
   2   5 -28    2.10    0.29
  -2   5  28    2.36    0.31
   2   5 -28    2.12    0.29
  -2   5  28    1.90    0.27
   2  -5 -28    2.14    0.29
  -2   5  27   34.44    1.41
   2  -5 -27   36.62    1.47
   2  -5 -27   34.01    1.43
   2   5 -27   34.65    1.45
   2  -5 -27   33.79    1.44
   2   5 -27   36.30    1.49
   2  -5 -26    0.54    0.20
   2  -5 -26    0.62    0.22
  -2   5  26   -0.04    0.13
   2  -5 -26    0.64    0.20
   2   5 -26    0.38    0.19
   2   5 -26    0.24    0.17
   2  -5 -25    4.63    0.48
   2  -5 -25    4.90    0.51
   2  -5 -25    4.30    0.48
   2  -5 -25    4.32    0.48
  -2   5  25    4.25    0.48
   2   5 -25    4.95    0.52
   2   5 -25    5.16    0.53
   2  -5 -24    6.78    0.61
   2  -5 -24    7.36    0.64
   2   5 -24    6.84    0.64
   2   5 -24    6.75    0.63
   2  -5 -24    5.77    0.57
  -2   5  24    7.32    0.64
   2  -5 -24    6.70    0.62
   2  -5 -23   13.23    0.87
   2  -5 -23   12.65    0.87
   2   5 -23   12.36    0.89
   2  -5 -23   12.18    0.88
   2  -5 -23   12.18    0.86
  -2   5  23   12.33    0.87
   2  -5 -22   10.29    0.77
   2   5 -22   10.14    0.80
   2  -5 -22    9.81    0.78
   2  -5 -22   11.52    0.84
   2  -5 -22    9.48    0.77
   2  -5 -22   11.02    0.82
   2  -5 -21    2.61    0.38
   2  -5 -21    3.94    0.48
   2  -5 -21    3.54    0.45
   2  -5 -21    2.81    0.42
   2   5 -21    3.37    0.46
   2  -5 -21    2.96    0.43
   2  -5 -20   13.57    0.92
   2  -5 -20   12.30    0.85
   2  -5 -20   12.30    0.89
   2  -5 -20   12.25    0.89
   2  -5 -20   12.10    0.85
   2  -5 -20   13.44    0.89
   2   5 -20   13.43    0.94
   2  -5 -20   13.83    0.93
   2  -5 -19    2.15    0.32
   2  -5 -19    2.28    0.38
   2  -5 -19    2.44    0.36
   2  -5 -19    2.17    0.37
   2  -5 -19    2.07    0.35
   2  -5 -19    1.50    0.28
   2  -5 -19    2.60    0.40
   2   5 -19    2.48    0.40
   2  -5 -18   34.89    1.62
   2  -5 -18   36.25    1.66
   2   5 -18   35.50    1.67
   2  -5 -18   36.32    1.58
   2  -5 -18   36.39    1.59
  -2   5  17    1.06    0.81
  -2   5  16   17.29    2.00
  -2   5  15    6.19    1.13
  -2   5  14   39.32    2.90
  -2   5  13   74.18    4.07
  -2   5  12  100.32    4.76
  -2  -5  12   97.23    3.91
  -2  -5  11   59.46    2.70
  -2   5  11   63.19    3.46
  -2   5  10   46.49    2.82
  -2  -5  10   47.80    2.24
  -2  -5   9   75.33    2.85
  -2   5   9   65.70    3.42
  -2  -5   8    2.84    0.39
  -2   5   8    1.57    0.50
  -2  -5   7    8.50    0.66
  -2   5   7    7.18    0.90
  -2  -5   6   20.50    1.00
  -2   5   6   20.30    1.42
   2   5  -5   13.24    0.98
  -2  -5   5   15.20    0.73
  -2   5   5   14.44    1.10
   2   5  -4    0.42    0.17
   2   5  -4    0.44    0.21
  -2  -5   4    0.51    0.11
  -2   5   4    0.61    0.26
  -2  -5   3   30.31    0.98
   2   5  -3   30.06    1.48
   2   5  -3   28.16    1.28
  -2   5   3   30.93    1.53
   2   5  -2  205.90    6.28
   2   5  -2  218.68    6.03
   2   5  -1   11.27    0.70
   2   5  -1   11.69    0.82
   2   5   0   37.17    1.62
   2   5   0   34.91    1.46
   2   5   1  233.95    6.39
   2   5   1  226.95    6.52
  -2   5  -2   16.03    0.77
   2  -5   2   12.63    0.54
   2   5   2   13.37    0.88
   2   5   2   12.02    0.83
   2   5   2   15.63    1.00
   2  -5   3  103.73    2.97
  -2   5  -3  113.89    3.21
   2   5   3  110.04    3.67
   2   5   3   99.09    3.63
   2   5   3  117.86    3.82
   2   5   4   29.29    1.63
   2   5   4   25.93    1.56
   2  -5   4   28.43    1.01
  -2   5  -4   28.53    1.12
   2  -5   5   52.65    1.74
   2   5   5   55.76    2.49
   2  -5   6   61.11    2.12
   2   5   6   57.99    2.91
   2   5   7   13.35    1.31
   2   5   8    1.34    0.53
   2   5   9  220.31    7.88
   2   5  10   33.15    2.43
   2   5  11    7.68    1.18
   2   5  12   24.48    2.17
   2   5  13   15.20    1.72
   2   5  14  101.98    5.14
   2   5  15   10.29    1.46
   2   5  16   19.88    2.12
   2   5  17    3.15    0.89
  -2  -5 -18   16.77    1.00
   2   5  18   17.94    1.05
  -2   5 -18   17.24    1.05
  -2   5 -18   17.64    1.07
  -2  -5 -18   16.89    1.03
  -2  -5 -18   16.13    1.00
  -2  -5 -18   17.34    1.02
  -2  -5 -18   16.72    1.03
   2   5  19    3.51    0.47
  -2  -5 -19    3.83    0.46
  -2  -5 -19    3.72    0.45
   2   5  19    3.98    0.44
  -2  -5 -19    3.79    0.47
  -2   5 -19    3.86    0.48
  -2  -5 -19    4.01    0.48
   2  -5  19    3.03    0.41
  -2   5 -19    3.65    0.47
  -2  -5 -19    3.17    0.43
  -2  -5 -20    0.97    0.27
  -2   5 -20    0.68    0.24
  -2  -5 -20    0.64    0.21
  -2  -5 -20    1.12    0.28
   2   5  20    0.69    0.22
  -2  -5 -20    1.03    0.26
   2   5  20    0.58    0.22
  -2   5 -20    1.02    0.24
  -2  -5 -20    0.99    0.24
   2  -5  20    0.71    0.22
   2   5  21   10.76    0.81
  -2  -5 -21   10.50    0.80
  -2  -5 -21   10.16    0.79
  -2  -5 -21    9.33    0.75
  -2   5 -21   10.77    0.82
   2  -5  21    9.27    0.74
  -2   5 -21    8.63    0.74
  -2  -5 -21   10.20    0.77
   2   5  22   32.50    1.51
  -2   5 -22   30.51    1.49
  -2   5 -22   32.79    1.53
  -2  -5 -22   30.85    1.49
   2   5  22   29.48    1.47
   2  -5  22   29.60    1.44
   2   5  23   10.32    0.79
   2   5  23   10.82    0.79
   2   5  23   11.32    0.82
   2  -5  23   10.85    0.78
  -2  -5 -23   10.09    0.78
  -2   5 -23   11.13    0.81
   2   5  24    4.07    0.47
  -2  -5 -24    4.07    0.47
   2   5  24    4.38    0.50
   2  -5  24    4.44    0.49
  -2   5 -24    4.28    0.48
   2   5  24    4.31    0.49
   2  -5  25    7.83    0.61
  -2  -5 -25    6.88    0.59
   2   5  25    7.62    0.63
   2   5  25    8.10    0.63
  -2   5 -25    7.36    0.62
   2   5  25    7.17    0.62
  -2  -5 -26    7.63    0.59
   2   5  26    6.93    0.58
   2  -5  26    7.08    0.55
   2   5  26    7.82    0.60
   2   5  26    8.43    0.63
   2   5  27   52.52    1.88
   2   5  27   53.00    1.92
   2   5  27   52.66    1.91
   2   5  28    2.01    0.26
   2   5  28    2.05    0.28
   2   5  28    2.13    0.28
   2   5  29    2.85    0.29
   2   5  29    2.56    0.25
   2   5  29    2.76    0.29
  -2   6  30    1.70    0.21
  -2   6  29    4.39    0.36
  -2   6  29    4.09    0.36
  -2   6  29    4.05    0.32
   2   6 -29    3.89    0.35
   2   6 -28   -0.20    0.16
  -2   6  28    0.02    0.14
  -2   6  28   -0.09    0.12
  -2   6  27    1.36    0.25
   2  -6 -27    1.24    0.23
   2   6 -27    1.84    0.29
   2   6 -27    1.46    0.26
   2  -6 -27    1.26    0.24
   2  -6 -27    1.36    0.25
   2  -6 -26    5.54    0.52
   2  -6 -26    5.34    0.51
  -2   6  26    5.33    0.50
   2   6 -26    5.58    0.51
   2  -6 -26    4.91    0.48
   2   6 -26    4.86    0.50
  -2   6  25   16.07    0.94
   2   6 -25   14.99    0.95
   2  -6 -25   15.39    0.93
   2  -6 -25   16.74    0.95
   2  -6 -25   15.74    0.95
   2   6 -25   15.89    0.95
   2  -6 -25   16.14    0.96
   2  -6 -24    0.19    0.16
   2  -6 -24    0.17    0.15
   2  -6 -24   -0.02    0.14
   2  -6 -24    0.12    0.16
   2   6 -24   -0.19    0.16
  -2   6  24    0.50    0.20
   2   6 -24    0.13    0.17
   2  -6 -23    6.95    0.63
   2  -6 -23    6.81    0.63
  -2   6  23    7.51    0.66
   2  -6 -23    7.06    0.64
   2  -6 -23    6.92    0.62
   2   6 -23    6.75    0.64
   2  -6 -22   10.82    0.79
   2  -6 -22   10.91    0.82
   2  -6 -22   10.97    0.82
   2  -6 -22   10.61    0.81
   2   6 -22   10.45    0.81
   2  -6 -22    9.50    0.73
   2  -6 -22   10.58    0.80
   2  -6 -21   24.29    1.26
   2  -6 -21   24.51    1.32
   2  -6 -21   25.29    1.32
   2   6 -21   26.55    1.36
   2  -6 -21   23.75    1.30
   2  -6 -21   25.04    1.32
   2  -6 -21   23.66    1.26
   2  -6 -20   48.76    1.99
   2  -6 -20   49.40    2.04
   2  -6 -20   48.42    2.05
   2   6 -20   49.53    2.07
   2  -6 -20   49.87    2.06
   2  -6 -20   47.33    1.97
   2  -6 -20   48.54    2.04
   2  -6 -20   49.98    2.00
   2  -6 -19   11.85    0.87
   2  -6 -19   11.33    0.85
   2  -6 -19   11.47    0.81
   2  -6 -19   12.04    0.86
   2   6 -19   11.84    0.88
   2  -6 -19   12.31    0.87
   2  -6 -19   12.18    0.83
   2  -6 -19   12.73    0.85
   2   6 -18   39.56    1.80
   2   6 -18   40.87    1.77
   2  -6 -18   41.03    1.73
   2  -6 -18   42.69    1.75
   2  -6 -18   39.82    1.78
   2  -6 -18   41.89    1.82
  -2   6  17   21.86    2.31
  -2   6  16   39.56    3.12
  -2   6  15   12.26    1.69
  -2   6  14   26.27    2.37
  -2   6  13   89.41    4.65
  -2   6  12  190.26    7.46
  -2   6  11    7.63    1.15
  -2   6  10    1.84    0.58
  -2   6   9   17.34    1.61
  -2   6   8  250.67    8.79
  -2  -6   8  279.25    7.61
  -2   6   7    7.58    0.98
  -2  -6   7   10.21    0.60
   2   6  -6   95.20    3.60
  -2  -6   6   99.42    2.83
  -2   6   6   98.44    3.93
   2   6  -5    3.21    0.50
  -2   6   5    3.53    0.57
   2   6  -5    2.64    0.41
   2   6  -4    2.13    0.41
  -2   6   4    2.12    0.42
   2   6  -4    2.22    0.35
   2   6  -3    0.63    0.26
  -2   6   3    0.75    0.26
   2   6  -3    0.53    0.17
   2   6  -2   43.18    1.67
  -2   6   2   42.35    1.88
   2   6  -2   43.81    1.93
   2   6  -1  158.93    5.11
   2   6  -1  166.47    4.82
   2   6   0   47.86    1.77
   2   6   0   46.92    1.98
   2   6   1   32.63    1.58
   2   6   1   29.95    1.39
   2   6   1   29.28    1.25
   2   6   2   21.66    1.21
   2   6   2   21.90    1.34
   2   6   2   21.23    1.17
  -2   6  -2   24.92    1.13
   2   6   3    2.36    0.42
   2   6   3    2.60    0.44
   2   6   3    2.67    0.47
  -2   6  -4   60.10    2.05
   2  -6   4   57.75    1.62
   2   6   4   56.14    2.56
   2   6   4   58.72    2.61
   2  -6   5    4.22    0.28
  -2   6  -5    4.01    0.39
   2   6   5    3.31    0.63
   2   6   6  193.95    6.27
   2  -6   6  180.21    4.96
   2  -6   7   16.36    0.83
   2   6   7   14.39    1.40
   2   6   8  101.36    4.43
   2  -6   8   91.81    3.06
   2   6   9    2.44    0.63
   2   6  10    6.01    1.03
   2   6  11    8.07    1.19
   2   6  12   81.10    4.34
   2   6  13   10.64    1.45
   2   6  14    4.72    1.00
   2   6  15   -0.13    0.26
   2   6  16  118.50    5.90
  -2  -6 -17   43.80    1.86
   2   6  17   52.80    3.66
   2   6  18   13.48    0.84
   2   6  18   13.08    0.90
  -2  -6 -18   12.26    0.83
  -2   6 -18   12.89    0.88
  -2  -6 -18   11.91    0.83
  -2   6 -18   11.23    0.85
  -2  -6 -18   13.12    0.89
  -2  -6 -18   12.30    0.86
  -2  -6 -18   12.17    0.85
  -2  -6 -19    0.22    0.16
   2   6  19    0.16    0.20
  -2  -6 -19    0.21    0.15
  -2  -6 -19    0.07    0.13
  -2  -6 -19    0.14    0.13
  -2   6 -19    0.05    0.15
  -2  -6 -19    0.00    0.14
  -2   6 -19    0.01    0.15
   2   6  19    0.03    0.13
  -2  -6 -20   24.84    1.29
   2   6  20   26.58    1.28
  -2  -6 -20   26.41    1.33
  -2  -6 -20   25.49    1.33
  -2  -6 -20   24.68    1.32
   2   6  20   26.13    1.34
  -2   6 -20   24.45    1.31
  -2   6 -20   24.53    1.33
   2   6  21   41.07    1.68
  -2   6 -21   40.35    1.80
   2   6  21   39.16    1.75
  -2  -6 -21   38.76    1.76
  -2  -6 -21   39.97    1.75
  -2  -6 -21   39.24    1.76
  -2  -6 -21   37.51    1.70
   2  -6  21   40.72    1.72
  -2   6 -21   37.44    1.72
  -2  -6 -22   18.69    1.09
   2   6  22   16.91    1.04
  -2  -6 -22   16.38    1.02
   2  -6  22   17.57    1.02
   2   6  22   18.55    1.08
  -2   6 -22   18.40    1.09
   2   6  22   17.52    1.06
  -2  -6 -23    4.22    0.49
   2   6  23    5.19    0.56
   2   6  23    4.84    0.53
   2   6  23    4.54    0.52
  -2   6 -23    4.27    0.50
   2   6  24    3.57    0.46
  -2  -6 -24    4.19    0.47
  -2   6 -24    4.12    0.48
   2   6  24    3.85    0.46
   2   6  24    3.90    0.46
   2   6  25    3.67    0.44
   2   6  25    3.02    0.40
  -2  -6 -25    3.29    0.40
   2   6  25    3.48    0.42
  -2   6 -25    3.82    0.43
  -2  -6 -26    0.11    0.12
   2   6  26   -0.04    0.18
   2   6  26    0.27    0.17
   2   6  26    0.17    0.19
   2   6  27    0.42    0.18
   2   6  27    0.36    0.20
   2   6  27    0.58    0.18
   2   6  28    1.84    0.26
   2   6  28    1.82    0.24
   2   6  28    1.55    0.24
   2   6  29    1.22    0.17
   2   6  29    1.38    0.21
   2   6  29    1.31    0.20
   2   7 -29    0.09    0.10
  -2   7  29   -0.17    0.10
  -2   7  29   -0.10    0.12
  -2   7  29    0.18    0.11
  -2   7  28    0.11    0.11
  -2   7  28    0.12    0.14
   2   7 -28   -0.06    0.12
  -2   7  28    0.15    0.13
   2   7 -27    0.08    0.12
  -2   7  27    0.06    0.13
   2   7 -27    0.13    0.14
   2  -7 -27   -0.05    0.11
   2  -7 -27    0.08    0.14
   2  -7 -26   18.33    0.99
  -2   7  26   19.09    1.00
   2   7 -26   19.24    1.03
   2  -7 -26   19.74    1.03
   2  -7 -26   19.75    0.98
   2   7 -26   18.72    0.98
   2  -7 -25    4.60    0.47
   2  -7 -25    5.11    0.51
   2   7 -25    4.42    0.47
   2   7 -25    4.88    0.51
  -2   7  25    4.58    0.48
   2  -7 -25    4.53    0.50
   2  -7 -25    4.80    0.48
  -2   7  24    4.79    0.52
   2  -7 -24    4.43    0.48
   2  -7 -24    4.41    0.50
   2  -7 -24    3.90    0.47
   2  -7 -24    5.02    0.49
   2  -7 -24    4.79    0.50
   2   7 -24    5.33    0.55
   2   7 -24    4.51    0.49
   2  -7 -23    9.73    0.75
   2  -7 -23   10.18    0.75
   2  -7 -23    9.32    0.71
   2  -7 -23    9.61    0.74
   2   7 -23    9.48    0.74
   2   7 -23    9.79    0.78
   2  -7 -23    9.70    0.75
  -2   7  23    9.06    0.73
   2   7 -22   51.80    2.10
   2  -7 -22   54.31    2.08
   2  -7 -22   50.61    2.05
   2  -7 -22   50.99    2.08
   2  -7 -22   49.23    2.07
   2  -7 -22   52.78    2.09
   2  -7 -22   47.56    2.06
   2  -7 -21   80.21    2.81
   2  -7 -21   76.19    2.78
   2   7 -21   76.20    2.83
   2  -7 -21   80.24    2.84
   2  -7 -21   75.69    2.82
   2  -7 -21   77.84    2.85
   2  -7 -21   80.32    2.86
   2  -7 -20    5.13    0.54
   2  -7 -20    5.23    0.56
   2  -7 -20    5.18    0.56
   2  -7 -20    5.72    0.56
   2  -7 -20    5.28    0.55
   2  -7 -20    5.50    0.58
   2  -7 -20    5.46    0.56
   2   7 -20    5.66    0.59
   2  -7 -19   97.46    3.32
   2  -7 -19   94.97    3.36
   2  -7 -19  100.28    3.33
   2   7 -19   98.81    3.39
   2  -7 -19  103.90    3.39
   2  -7 -19   98.97    3.39
   2  -7 -19   94.24    3.37
   2  -7 -19   97.04    3.30
   2  -7 -18    7.59    0.64
   2  -7 -18    7.12    0.65
   2   7 -18    6.95    0.65
   2  -7 -18    7.01    0.66
   2  -7 -18    7.83    0.69
   2  -7 -18    7.10    0.64
   2   7 -18    8.23    0.71
   2  -7 -18    7.98    0.66
   2  -7 -17    0.49    0.17
  -2   7  17    1.43    0.62
  -2   7  16   -0.23    0.39
  -2   7  15   91.43    5.01
  -2   7  14   35.50    2.84
  -2   7  13   39.91    2.95
  -2   7  12    0.87    0.50
  -2   7  11   49.43    3.17
  -2   7  10    5.15    0.93
  -2   7   9   50.51    3.01
  -2   7   8   15.91    1.50
  -2   7   7    5.03    0.82
  -2   7   6  130.35    4.91
   2   7  -6  128.76    4.54
  -2   7   5    9.23    0.96
   2   7  -5    8.57    0.84
  -2   7   4   11.31    1.00
   2   7  -4   10.48    0.77
   2   7  -4   12.22    1.00
   2   7  -3    4.32    0.51
   2   7  -3    6.36    0.69
  -2   7   3    5.33    0.66
  -2   7   2  423.04   12.12
   2   7  -2  435.29   12.20
   2   7  -2  443.02   11.72
  -2   7   1    8.96    0.76
   2   7  -1   10.17    0.86
   2   7  -1    8.09    0.62
   2   7   0    0.21    0.22
   2   7   0    0.37    0.18
  -2   7   0    0.24    0.19
   2   7   1    0.49    0.16
   2   7   1    0.42    0.19
   2   7   1    0.45    0.17
  -2   7  -1   -0.01    0.15
   2   7   2  176.39    5.29
  -2   7  -2  179.05    5.14
   2   7   2  166.51    5.15
   2   7   3   19.42    1.35
   2   7   3   18.96    1.19
   2   7   3   16.67    1.16
  -2   7  -3   19.08    1.02
  -2   7  -4   18.71    0.99
   2   7   4   18.10    1.22
   2   7   4   16.23    1.25
   2   7   5    7.12    0.88
  -2   7  -5    7.38    0.60
   2   7   5    8.38    0.91
   2   7   6  238.58    7.98
   2   7   6  217.88    7.97
   2   7   7   11.61    1.27
   2   7   7    9.82    1.15
   2   7   8    0.72    0.35
   2   7   9   40.90    2.72
   2   7  10   45.38    2.97
   2   7  11    0.71    0.39
   2   7  12    8.67    1.29
   2   7  13   22.54    2.18
   2   7  14    9.96    1.51
   2   7  15   78.60    4.56
   2   7  16   32.58    2.84
  -2  -7 -17    0.76    0.23
  -2  -7 -17    1.05    0.26
   2   7  17    1.22    0.29
  -2  -7 -17    0.85    0.23
  -2  -7 -17    0.51    0.20
  -2   7 -17    0.38    0.19
   2   7  17    1.72    0.63
  -2  -7 -18    8.92    0.72
   2   7  18    8.27    0.71
  -2  -7 -18    8.95    0.68
  -2  -7 -18    7.78    0.68
  -2   7 -18    7.74    0.69
  -2   7 -18    7.66    0.67
  -2  -7 -18    7.68    0.67
   2   7  18    8.72    0.68
  -2  -7 -18   10.01    0.74
  -2   7 -19   31.94    1.55
  -2  -7 -19   31.60    1.52
  -2  -7 -19   30.99    1.47
  -2  -7 -19   32.09    1.50
  -2   7 -19   28.88    1.47
  -2  -7 -19   31.07    1.49
   2   7  19   33.72    1.56
  -2  -7 -19   30.01    1.50
   2   7  19   34.31    1.50
   2   7  20   32.70    1.55
  -2  -7 -20   34.25    1.56
  -2  -7 -20   31.00    1.53
  -2   7 -20   30.60    1.55
  -2   7 -20   31.85    1.53
  -2  -7 -20   32.20    1.55
   2   7  20   36.02    1.54
  -2  -7 -21    9.70    0.75
   2   7  21   10.63    0.75
  -2  -7 -21    8.90    0.75
  -2  -7 -21   10.01    0.78
   2   7  21    9.63    0.77
  -2   7 -21    9.06    0.76
  -2   7 -22   14.37    0.96
  -2  -7 -22   14.00    0.91
  -2  -7 -22   14.54    0.95
   2   7  22   14.70    0.89
   2   7  22   14.87    0.94
   2   7  22   13.02    0.90
   2   7  22   13.63    0.92
  -2  -7 -23   10.94    0.79
   2   7  23   11.32    0.81
   2   7  23   11.07    0.80
  -2   7 -23   10.74    0.80
   2   7  23   10.82    0.79
   2   7  24    2.97    0.41
   2   7  24    2.28    0.39
   2   7  24    2.40    0.36
  -2  -7 -24    3.29    0.42
  -2   7 -24    3.52    0.44
   2   7  25    1.45    0.29
   2   7  25    1.36    0.28
  -2  -7 -25    1.51    0.28
   2   7  25    1.08    0.26
   2   7  26   24.95    1.17
   2   7  26   25.28    1.16
  -2  -7 -26   24.44    1.15
   2   7  26   24.43    1.15
   2   7  27   -0.10    0.16
   2   7  27    0.05    0.13
   2   7  27    0.19    0.14
   2   7  28    0.09    0.12
   2   7  28    0.18    0.12
   2   7  28   -0.04    0.12
   2   7  29    0.04    0.09
   2   7  29    0.14    0.09
  -2   8  29   12.73    0.61
   2   8 -29   13.66    0.66
  -2   8  29   12.85    0.63
  -2   8  29   13.71    0.65
  -2   8  28   16.70    0.82
  -2   8  28   17.31    0.81
  -2   8  28   18.14    0.85
   2   8 -28   18.06    0.86
  -2   8  27    9.31    0.60
   2  -8 -27    8.18    0.59
   2   8 -27    8.68    0.61
   2   8 -26    0.17    0.15
   2   8 -26    0.16    0.12
  -2   8  26    0.23    0.15
   2  -8 -26    0.29    0.16
   2  -8 -26    0.26    0.16
   2  -8 -26    0.05    0.14
   2  -8 -26    0.25    0.13
   2  -8 -25    3.54    0.41
   2  -8 -25    3.15    0.39
  -2   8  25    3.28    0.41
   2  -8 -25    2.76    0.35
   2  -8 -25    2.62    0.37
   2   8 -25    3.82    0.45
   2   8 -25    2.67    0.36
   2  -8 -25    3.05    0.38
   2   8 -24   33.59    1.48
   2  -8 -24   34.42    1.47
  -2   8  24   32.10    1.49
   2  -8 -24   32.70    1.47
   2   8 -24   31.46    1.51
   2  -8 -24   32.73    1.51
   2  -8 -24   32.83    1.49
   2  -8 -24   32.95    1.46
   2  -8 -23   17.00    1.04
   2  -8 -23   18.75    1.05
   2  -8 -23   18.60    1.04
   2  -8 -23   17.91    1.05
   2  -8 -23   17.21    1.02
   2   8 -23   17.61    1.04
  -2   8  23   17.94    1.07
   2   8 -23   17.79    1.08
   2   8 -22   14.12    0.96
  -2   8  22   14.59    0.98
   2  -8 -22   13.33    0.92
   2  -8 -22   15.97    0.96
   2  -8 -22   15.61    0.96
   2  -8 -22   14.23    0.94
   2   8 -22   14.35    0.93
   2  -8 -22   15.67    0.97
   2  -8 -21    1.82    0.33
   2  -8 -21    2.15    0.37
   2  -8 -21    1.88    0.33
   2  -8 -21    2.13    0.36
   2  -8 -21    2.10    0.36
   2  -8 -21    2.28    0.39
   2  -8 -21    2.00    0.34
   2   8 -21    1.89    0.35
   2  -8 -20   35.22    1.61
   2   8 -20   36.26    1.66
   2  -8 -20   31.72    1.61
   2  -8 -20   37.70    1.69
   2  -8 -20   35.32    1.61
   2  -8 -20   37.60    1.64
   2  -8 -20   35.96    1.66
   2  -8 -20   35.33    1.62
   2  -8 -19   30.62    1.52
   2  -8 -19   31.39    1.49
   2  -8 -19   32.84    1.55
   2  -8 -19   31.11    1.49
   2  -8 -19   30.77    1.47
   2  -8 -19   31.09    1.53
   2  -8 -18  111.20    3.82
   2  -8 -18  114.54    3.75
   2   8 -18  113.62    3.80
   2  -8 -18  120.61    3.87
   2  -8 -18  121.82    3.83
   2  -8 -18  116.82    3.79
   2  -8 -18  113.80    3.84
   2  -8 -17    1.65    0.30
   2   8 -17    2.13    0.36
   2  -8 -17    1.60    0.31
  -2   8  16    2.57    0.78
  -2   8  15    1.91    0.69
  -2   8  14    5.36    1.09
  -2   8  13    0.39    0.42
  -2   8  12   -0.13    0.25
  -2   8  11    4.71    0.97
  -2   8  10   12.85    1.50
  -2   8   9   47.56    2.97
  -2   8   8   16.75    1.61
   2   8  -7    2.62    0.53
  -2   8   7    2.02    0.58
  -2   8   6   21.23    1.66
   2   8  -6   20.72    1.43
   2   8  -5  206.90    6.61
  -2   8   5  207.46    6.93
  -2   8   4  366.51   10.92
   2   8  -4  371.85   10.21
   2   8  -4  369.40   10.74
   2   8  -3   54.42    2.48
   2   8  -3   54.18    2.04
  -2   8   3   57.37    2.53
  -2   8   2   11.48    0.93
   2   8  -2   11.23    0.97
   2   8  -2    9.70    0.70
  -2   8   1  215.20    4.78
   2   8  -1  210.51    4.30
   2   8  -1  200.88    4.96
   2   8   0  613.66   16.48
   2   8   0  573.64   16.96
  -2   8   0  593.11   16.65
   2   8   1   55.88    2.60
   2   8   1   57.86    2.31
   2   8   2    1.22    0.27
   2   8   2    1.41    0.34
   2   8   2    1.19    0.38
  -2   8  -2    1.19    0.28
  -2   8  -3   73.35    2.70
   2   8   3   69.08    2.87
   2   8   3   66.09    2.88
   2   8   4  163.97    5.43
   2   8   4  168.43    5.56
   2   8   5  106.66    4.46
   2   8   5  107.87    4.28
  -2   8  -6   21.53    1.19
   2   8   6   17.48    1.55
   2   8   7   17.82    1.63
   2   8   7   24.79    1.83
   2   8   8   54.09    3.20
   2   8   8   68.08    3.48
   2   8   9   13.87    1.46
   2   8   9   12.65    1.47
   2   8  10   38.18    2.74
   2   8  11   13.11    1.58
   2   8  12    0.76    0.52
   2   8  13    0.71    0.37
   2   8  14   14.97    1.80
   2   8  15    2.18    0.74
  -2   8 -16    0.01    0.12
  -2  -8 -16    0.09    0.12
   2   8  16    0.30    0.15
   2   8  16    0.06    0.15
  -2  -8 -17    0.74    0.21
   2   8  17    0.92    0.25
  -2  -8 -17    0.70    0.21
  -2  -8 -17    0.84    0.22
  -2   8 -17    1.00    0.25
   2   8  17    0.94    0.27
  -2  -8 -17    0.96    0.24
   2   8  18   39.80    1.67
   2   8  18   38.14    1.72
  -2  -8 -18   39.50    1.69
  -2  -8 -18   38.69    1.73
  -2  -8 -18   37.73    1.68
  -2  -8 -18   37.23    1.64
  -2   8 -18   35.54    1.69
  -2  -8 -18   38.31    1.71
   2   8  19   28.00    1.34
  -2  -8 -19   27.41    1.36
   2   8  19   25.87    1.37
  -2  -8 -19   27.54    1.39
  -2   8 -19   24.65    1.35
  -2  -8 -19   27.98    1.40
  -2  -8 -20   38.73    1.74
  -2   8 -20   37.46    1.74
  -2  -8 -20   38.67    1.74
   2   8  20   37.40    1.71
  -2  -8 -20   39.92    1.73
   2   8  20   39.95    1.69
   2   8  21    0.87    0.27
  -2  -8 -21    0.80    0.24
  -2   8 -21    0.77    0.24
  -2  -8 -21    1.20    0.28
   2   8  21    1.08    0.28
  -2  -8 -21    1.25    0.27
   2   8  21    1.12    0.27
   2   8  21    1.06    0.28
  -2  -8 -22   29.07    1.41
   2   8  22   30.15    1.44
   2   8  22   29.77    1.42
  -2   8 -22   27.27    1.42
   2   8  22   29.10    1.35
  -2  -8 -22   28.98    1.43
   2   8  22   28.90    1.41
  -2   8 -23   19.89    1.14
   2   8  23   20.01    1.04
   2   8  23   20.25    1.11
   2   8  23   20.07    1.12
   2   8  23   19.10    1.09
  -2  -8 -23   19.96    1.11
  -2  -8 -24   63.12    2.29
  -2   8 -24   60.36    2.29
   2   8  24   61.85    2.26
   2   8  24   60.86    2.27
   2   8  24   60.97    2.27
   2   8  25    4.30    0.45
  -2  -8 -25    3.76    0.42
   2   8  25    3.58    0.42
   2   8  25    3.92    0.43
   2   8  26    1.22    0.26
  -2  -8 -26    1.20    0.23
   2   8  26    1.13    0.26
   2   8  26    1.13    0.25
   2   8  27   14.74    0.78
   2   8  27   14.96    0.79
  -2  -8 -27   14.65    0.77
   2   8  27   14.81    0.77
   2   8  28   21.60    0.91
   2   8  28   22.72    0.95
   2   8  28   21.41    0.92
   2   8  29    5.12    0.35
  -2   9  29    3.27    0.28
  -2   9  28    0.36    0.12
  -2   9  28    0.39    0.15
   2   9 -28    0.50    0.14
  -2   9  28    0.47    0.15
   2  -9 -27    8.19    0.56
  -2   9  27    8.00    0.57
   2   9 -27    8.71    0.59
  -2   9  27    8.37    0.56
   2  -9 -26    3.41    0.35
  -2   9  26    2.76    0.36
   2  -9 -26    3.05    0.35
   2   9 -26    2.77    0.36
   2  -9 -26    2.70    0.36
   2  -9 -25   39.74    1.61
   2  -9 -25   38.04    1.59
   2  -9 -25   39.19    1.63
   2  -9 -25   39.58    1.58
  -2   9  25   39.91    1.63
   2   9 -25   39.16    1.65
   2  -9 -24   10.44    0.72
   2   9 -24    9.82    0.75
   2  -9 -24   10.37    0.76
   2  -9 -24   10.05    0.72
  -2   9  24    9.91    0.74
   2  -9 -24   10.22    0.73
   2  -9 -23    5.14    0.52
  -2   9  23    4.92    0.54
   2   9 -23    5.66    0.58
   2  -9 -23    5.31    0.55
   2  -9 -23    5.15    0.52
   2  -9 -23    5.34    0.53
  -2   9  22    7.40    0.67
   2  -9 -22    7.29    0.66
   2  -9 -22    8.77    0.70
   2  -9 -22    7.45    0.65
   2   9 -22    7.74    0.69
   2  -9 -22    9.03    0.70
   2  -9 -21   60.96    2.32
   2  -9 -21   63.23    2.35
   2  -9 -21   61.44    2.32
   2  -9 -21   57.14    2.32
   2  -9 -21   59.26    2.34
   2   9 -21   58.78    2.35
   2  -9 -21   58.43    2.28
   2  -9 -20   23.46    1.26
   2  -9 -20   24.64    1.32
   2  -9 -20   24.58    1.30
   2   9 -20   23.01    1.29
   2  -9 -20   25.61    1.33
   2  -9 -20   24.67    1.29
   2  -9 -20   23.74    1.25
   2  -9 -19   22.41    1.23
   2  -9 -19   25.36    1.32
  -2   9  19   25.73    1.22
   2  -9 -19   23.17    1.23
   2  -9 -19   22.15    1.27
   2  -9 -19   23.28    1.28
   2  -9 -18   19.47    1.11
   2  -9 -18   20.71    1.19
   2  -9 -18   21.02    1.18
   2   9 -18   20.94    1.20
   2  -9 -18   20.07    1.14
   2  -9 -18   21.28    1.19
  -2   9  18   20.83    1.09
   2  -9 -17  105.49    3.55
   2  -9 -17  100.79    3.41
   2  -9 -17  109.75    3.56
  -2   9  17  109.81    3.41
   2  -9 -17  103.57    3.54
   2   9 -17   96.50    3.44
   2  -9 -16   20.45    1.09
   2  -9 -16   20.15    1.16
   2   9 -16   20.11    1.12
  -2   9  16   20.04    2.22
   2  -9 -16   19.65    1.15
  -2   9  15    0.63    0.40
  -2   9  14   85.24    4.82
  -2   9  13   14.71    1.83
  -2   9  12    6.78    1.23
  -2   9  11    1.87    0.61
  -2   9  10   30.33    2.44
  -2   9   9    0.37    0.36
  -2   9   8   15.16    1.60
  -2   9   7   62.53    3.35
   2   9  -7   63.11    2.94
   2   9  -6   14.47    1.22
  -2   9   6   13.77    1.38
  -2   9   5   14.00    1.32
   2   9  -5   14.13    1.18
  -2   9   4    9.64    1.02
   2   9  -4    9.08    0.93
   2   9  -3  531.30   15.19
  -2   9   3  551.88   15.28
   2   9  -2   45.73    2.27
  -2   9   2   44.74    2.19
   2   9  -1  147.55    5.41
   2   9  -1  157.09    4.88
  -2   9   1  163.01    5.28
  -2   9   0    4.07    0.53
   2   9   0    3.55    0.44
   2   9   0    3.31    0.58
  -2   9   0    3.52    0.57
  -2   9  -1  125.31    4.47
   2   9   1  139.07    4.51
   2   9   1  130.81    4.93
   2   9   2   20.72    1.51
   2   9   2   21.05    1.27
  -2   9  -2   18.26    1.21
   2   9   3  167.59    5.76
  -2   9  -3  190.57    5.67
   2   9   3  188.67    6.31
   2   9   3  173.66    5.70
   2   9   4    4.73    0.80
   2   9   4    5.96    0.76
   2   9   4    6.02    0.74
  -2   9  -4    5.91    0.63
  -2   9  -5   87.40    3.07
   2   9   5   82.01    3.43
   2   9   5   74.42    3.64
   2   9   5   79.66    3.56
   2   9   6    2.13    0.54
   2   9   6    3.13    0.68
   2   9   6    2.67    0.56
   2   9   7    8.21    1.12
   2   9   7    7.22    1.00
   2   9   8   63.90    3.46
   2   9   8   59.60    3.29
   2   9   9    4.26    0.83
   2   9   9    7.51    1.08
   2   9  10   18.39    1.86
   2   9  10   16.33    1.72
   2   9  11    8.87    1.26
   2   9  11   12.96    1.55
   2   9  12   19.28    1.97
   2   9  12   13.06    1.66
   2   9  13    5.15    1.04
   2   9  13    5.17    1.06
   2   9  14   24.79    2.62
   2   9  14   36.44    2.90
   2   9  15    0.42    0.41
   2   9  15    0.59    0.41
  -2   9 -16    0.01    0.14
   2   9  16   -0.29    0.17
   2   9  16    0.31    0.38
   2   9  16    0.82    0.44
  -2  -9 -16    0.09    0.10
  -2  -9 -16    0.38    0.17
   2   9  16    0.32    0.18
  -2  -9 -16    0.00    0.13
  -2  -9 -16    0.04    0.10
   2   9  17   22.74    1.23
   2   9  17   23.09    1.18
  -2  -9 -17   22.04    1.17
  -2  -9 -17   20.74    1.16
  -2  -9 -17   21.21    1.19
  -2  -9 -17   21.16    1.20
  -2   9 -17   21.07    1.20
   2   9  18   47.26    2.00
  -2  -9 -18   46.00    1.97
  -2  -9 -18   47.22    1.99
  -2  -9 -18   48.56    1.95
   2   9  18   50.03    1.96
  -2   9 -18   46.68    2.00
  -2   9 -19    0.53    0.22
  -2  -9 -19    0.62    0.22
   2   9  19    1.13    0.28
   2   9  19    0.69    0.26
  -2  -9 -19    0.83    0.24
  -2  -9 -19    1.22    0.29
  -2   9 -20    4.33    0.52
  -2  -9 -20    5.00    0.52
   2   9  20    5.19    0.56
  -2  -9 -20    4.96    0.54
   2   9  20    4.57    0.53
  -2  -9 -20    4.64    0.53
   2   9  20    4.98    0.52
  -2   9 -20    4.82    0.52
  -2  -9 -21   32.08    1.51
   2   9  21   32.93    1.54
   2   9  21   31.78    1.52
  -2  -9 -21   33.68    1.56
   2   9  21   32.44    1.51
  -2   9 -21   30.78    1.53
  -2  -9 -21   32.94    1.55
   2   9  21   32.73    1.48
  -2  -9 -22   17.88    1.05
   2   9  22   18.09    1.00
   2   9  22   17.61    1.05
   2   9  22   16.95    1.03
  -2  -9 -22   17.81    1.04
  -2   9 -22   16.34    1.04
   2   9  22   17.51    1.02
   2   9  23    0.27    0.19
   2   9  23    0.58    0.23
   2   9  23    0.34    0.20
  -2  -9 -23    0.11    0.16
  -2   9 -23    0.57    0.23
   2   9  23    0.43    0.20
   2   9  24    5.34    0.52
   2   9  24    5.16    0.51
  -2  -9 -24    4.86    0.50
   2   9  24    5.19    0.49
   2   9  24    5.42    0.48
   2   9  25   56.31    2.06
   2   9  25   57.96    2.05
  -2  -9 -25   55.19    2.06
   2   9  25   56.56    2.06
   2   9  26    1.00    0.22
  -2  -9 -26    1.13    0.23
   2   9  26    0.98    0.21
   2   9  26    0.90    0.22
   2   9  27   10.18    0.61
   2   9  27   10.17    0.61
   2   9  27    9.91    0.58
  -2  -9 -27    9.47    0.58
   2   9  28    0.08    0.09
   2   9  28    0.10    0.09
   2   9  28    0.10    0.09
  -2  10  28    0.30    0.12
  -2  10  28    0.28    0.11
  -2  10  28    0.28    0.12
  -2  10  27    0.37    0.14
  -2  10  27    0.71    0.19
   2  10 -27    0.49    0.14
  -2  10  27    0.87    0.18
   2  10 -27    0.06    0.19
   2 -10 -26    6.27    0.49
   2  10 -26    5.69    0.49
   2 -10 -26    5.82    0.46
   2 -10 -26    6.79    0.53
  -2  10  26    5.97    0.50
   2  10 -25    4.42    0.46
   2 -10 -25    4.98    0.47
   2 -10 -25    4.54    0.46
   2 -10 -25    4.55    0.44
   2 -10 -25    4.73    0.45
  -2  10  25    4.64    0.47
   2 -10 -24    1.51    0.28
  -2  10  24    2.16    0.36
   2  10 -24    1.77    0.31
   2 -10 -24    2.03    0.31
   2 -10 -24    1.80    0.29
   2 -10 -24    2.26    0.36
   2 -10 -23    3.26    0.41
  -2  10  23    3.23    0.42
   2 -10 -23    2.80    0.39
   2 -10 -23    3.13    0.41
   2  10 -23    3.74    0.46
   2 -10 -23    3.11    0.42
   2 -10 -22   18.68    1.06
   2  10 -22   17.38    1.06
   2 -10 -22   17.60    1.05
   2 -10 -22   18.45    1.05
   2 -10 -22   18.28    1.04
  -2  10  22   17.72    1.07
   2 -10 -21   69.76    2.56
   2 -10 -21   69.54    2.54
   2  10 -21   65.19    2.55
   2 -10 -21   69.56    2.53
   2 -10 -21   69.00    2.58
   2 -10 -21   71.27    2.57
   2 -10 -20   11.64    0.86
  -2  10  20   12.87    0.82
   2 -10 -20   13.05    0.90
   2 -10 -20   12.24    0.86
   2 -10 -20   11.25    0.82
   2 -10 -20   12.81    0.86
   2  10 -20   12.55    0.89
   2 -10 -20   12.48    0.87
   2  10 -19    3.16    0.44
   2 -10 -19    3.53    0.46
   2 -10 -19    2.89    0.41
   2 -10 -19    2.59    0.40
   2 -10 -19    3.26    0.45
   2 -10 -19    3.16    0.42
  -2  10  19    3.25    0.41
   2 -10 -18   84.08    2.94
   2  10 -18   84.55    3.02
  -2  10  18   90.42    2.94
   2  10 -18   84.58    3.02
   2 -10 -18   80.66    2.97
   2 -10 -18   85.93    3.05
   2 -10 -18   84.02    3.00
   2 -10 -18   84.77    3.03
   2 -10 -17  110.57    3.67
   2  10 -17  109.60    3.73
   2 -10 -17  113.59    3.78
   2 -10 -17  112.41    3.78
   2 -10 -17  118.66    3.79
  -2  10  17  115.74    3.66
   2 -10 -16   10.48    0.75
   2 -10 -16   10.23    0.80
   2  10 -16   10.26    0.79
   2 -10 -16   10.71    0.80
  -2  10  16   10.83    0.75
   2 -10 -16   11.33    0.83
  -2  10  15   15.24    1.98
   2  10 -15   13.58    0.90
  -2  10  14   13.33    1.80
  -2  10  13   96.99    5.22
  -2  10  12   38.57    2.99
  -2  10  11   58.12    3.68
  -2  10  10    2.50    0.78
  -2  10   9  113.80    5.28
  -2  10   8   13.92    1.57
  -2  10   7   17.72    1.70
   2  10  -7   16.46    1.40
   2  10  -6    0.89    0.35
  -2  10   6    1.36    0.47
  -2  10   5    5.62    0.87
   2  10  -5    6.64    0.85
  -2  10   4   74.87    3.47
   2  10  -4   78.23    3.36
  -2  10   3   65.67    2.91
   2  10  -3   60.28    2.79
   2  10  -2   20.26    1.49
  -2  10   2   16.85    1.43
  -2  10   2   20.71    1.45
  -2  10   1    0.77    0.28
  -2  10   1    0.64    0.31
   2  10  -1    0.52    0.28
  -2  10   0   35.57    2.00
  -2  10   0   35.04    1.80
   2  10   0   35.91    2.10
   2  10   1    2.84    0.43
   2  10   1    2.36    0.56
  -2  10  -2   24.62    1.49
   2  10   2   25.21    1.43
   2  10   3   29.09    1.65
  -2  10  -3   27.81    1.58
   2  10   3   27.63    1.92
   2  10   4   36.32    2.04
  -2  10  -4   39.98    1.95
  -2  10  -5   22.77    1.38
   2  10   5   21.87    1.79
   2  10   5   21.54    1.55
   2  10   6   71.70    3.52
   2  10   6   78.97    3.45
   2  10   6   72.25    3.69
   2  10   7   31.65    2.38
   2  10   7   38.03    2.37
   2  10   8   13.42    1.47
   2  10   8   15.83    1.63
   2  10   9   13.19    1.50
   2  10   9   12.27    1.44
   2  10  10    1.96    0.63
   2  10  10    2.49    0.67
   2  10  11  144.21    6.59
   2  10  11  183.49    6.97
   2  10  12   32.61    2.69
   2  10  12   38.39    2.82
   2  10  13    7.72    1.32
   2  10  13    9.05    1.30
   2  10  14   28.00    2.54
   2  10  14   26.55    2.49
  -2  10 -15    9.24    0.74
   2  10  15    9.16    0.74
  -2 -10 -15    9.10    0.73
  -2 -10 -15   10.07    0.76
   2  10  15   11.45    1.66
   2  10  15    9.50    0.71
   2  10  15   11.43    1.54
   2  10  16  105.03    3.21
   2  10  16   96.36    3.31
  -2 -10 -16   95.29    3.29
  -2 -10 -16   92.39    3.26
  -2  10 -16   92.41    3.28
   2  10  16   94.78    3.23
  -2 -10 -16   97.64    3.24
  -2 -10 -17   96.73    3.31
  -2  10 -17   93.49    3.31
  -2 -10 -17   94.86    3.24
  -2 -10 -17   98.32    3.33
   2  10  17  100.08    3.34
   2  10  17   96.12    3.24
  -2 -10 -18   76.18    2.73
  -2 -10 -18   73.94    2.66
  -2 -10 -18   72.78    2.70
   2  10  18   73.39    2.71
  -2  10 -18   68.56    2.69
   2  10  18   74.65    2.65
  -2 -10 -19   34.50    1.57
   2  10  19   34.03    1.57
  -2 -10 -19   36.04    1.65
  -2  10 -19   33.95    1.62
  -2 -10 -19   35.33    1.64
   2  10  19   35.60    1.58
   2  10  19   34.96    1.62
  -2  10 -19   34.23    1.63
   2  10  20   15.76    0.98
  -2 -10 -20   14.41    0.93
  -2  10 -20   15.20    0.98
  -2  10 -20   13.46    0.95
  -2 -10 -20   15.73    0.99
   2  10  20   16.26    0.97
  -2 -10 -20   13.88    0.94
   2  10  20   14.77    0.97
   2  10  20   16.32    0.98
  -2  10 -21    5.25    0.57
  -2 -10 -21    4.44    0.49
   2  10  21    5.76    0.58
   2  10  21    4.95    0.54
  -2  10 -21    5.17    0.54
  -2 -10 -21    5.55    0.56
   2  10  21    4.59    0.50
   2  10  21    5.65    0.54
  -2 -10 -22   20.39    1.14
   2  10  22   20.65    1.08
   2  10  22   20.26    1.12
   2  10  22   19.20    1.07
  -2  10 -22   18.54    1.11
   2  10  22   21.08    1.12
  -2 -10 -22   20.57    1.11
   2  10  23    0.02    0.18
  -2 -10 -23    0.04    0.14
   2  10  23    0.02    0.14
   2  10  23    0.34    0.17
  -2 -10 -23    0.14    0.17
   2  10  23    0.11    0.15
   2  10  24    0.14    0.13
   2  10  24    0.16    0.16
   2  10  24    0.13    0.15
   2  10  24    0.38    0.18
  -2 -10 -24    0.07    0.12
   2  10  25    0.24    0.17
  -2 -10 -25    0.22    0.14
   2  10  25    0.39    0.17
   2  10  25    0.47    0.22
  -2 -10 -26    3.21    0.35
   2  10  26    3.22    0.35
   2  10  26    3.50    0.34
   2  10  26    3.69    0.37
   2  10  27    2.10    0.26
   2  10  27    2.26    0.27
   2  10  27    2.40    0.26
  -2 -10 -27    2.01    0.25
   2  10  28    1.40    0.19
   2  10  28    1.11    0.18
  -2  11  28    0.90    0.16
  -2  11  28    0.85    0.16
   2  11 -27    0.23    0.12
   2 -11 -27    0.19    0.09
  -2  11  27    0.07    0.11
  -2  11  27    0.14    0.11
  -2  11  27    0.29    0.13
   2 -11 -26   13.28    0.75
   2 -11 -26   13.87    0.75
   2  11 -26   13.11    0.73
   2 -11 -26   13.76    0.72
   2  11 -26   13.33    0.76
  -2  11  26   13.43    0.75
  -2  11  26   12.63    0.70
   2 -11 -25   13.19    0.75
   2 -11 -25   12.83    0.76
   2 -11 -25   12.80    0.78
  -2  11  25   12.61    0.77
   2  11 -25   13.06    0.79
  -2  11  24    3.58    0.43
   2  11 -24    3.12    0.40
   2 -11 -24    3.76    0.44
   2 -11 -24    3.76    0.41
   2 -11 -24    3.42    0.40
   2 -11 -24    3.95    0.42
  -2  11  23    9.68    0.75
   2  11 -23    8.91    0.70
   2 -11 -23    8.50    0.67
   2 -11 -23   10.07    0.71
   2 -11 -23   10.10    0.72
   2 -11 -23   10.12    0.74
   2 -11 -22    2.88    0.40
   2  11 -22    2.80    0.41
   2 -11 -22    2.83    0.41
  -2  11  22    2.75    0.42
   2 -11 -22    2.79    0.39
   2 -11 -22    3.21    0.40
   2 -11 -21    8.07    0.68
   2 -11 -21    7.70    0.65
  -2  11  21    8.02    0.71
   2  11 -21    7.24    0.66
   2 -11 -21    9.19    0.70
   2 -11 -21    8.30    0.68
  -2  11  21    8.65    0.65
   2 -11 -21    8.03    0.69
   2 -11 -20   25.66    1.34
   2  11 -20   24.36    1.31
   2 -11 -20   23.42    1.27
   2 -11 -20   26.34    1.31
   2 -11 -20   24.01    1.25
  -2  11  20   26.22    1.25
   2 -11 -20   23.97    1.27
   2 -11 -19   59.92    2.30
   2 -11 -19   57.68    2.26
   2  11 -19   55.90    2.27
   2 -11 -19   57.78    2.30
  -2  11  19   62.76    2.24
   2 -11 -19   55.53    2.26
   2 -11 -19   56.57    2.21
   2 -11 -18   12.62    0.86
   2 -11 -18   13.37    0.91
   2  11 -18   11.81    0.87
   2 -11 -18   14.17    0.92
   2 -11 -18   13.86    0.94
   2 -11 -18   13.37    0.91
  -2  11  18   14.33    0.89
   2 -11 -17    0.32    0.19
   2 -11 -17    0.21    0.17
   2 -11 -17    0.85    0.22
   2  11 -17    0.26    0.17
   2 -11 -17    0.27    0.16
  -2  11  17    0.51    0.22
   2 -11 -16   16.94    1.03
   2  11 -16   16.49    1.00
  -2  11  16   16.66    0.98
   2 -11 -16   16.16    1.03
   2 -11 -16   17.12    1.00
   2 -11 -16   17.58    1.03
   2  11 -16   14.60    0.99
   2 -11 -15   93.21    3.13
   2 -11 -15   95.25    3.24
   2  11 -15   90.78    3.19
   2 -11 -15   95.08    3.26
   2  11 -15   94.04    3.18
  -2  11  14    4.14    0.99
  -2  11  13   18.87    2.12
  -2  11  12   23.18    2.33
  -2  11  11   52.08    3.53
  -2  11  10   44.92    3.18
  -2  11   9   65.88    3.85
  -2  11   8   26.41    2.25
   2  11  -7   14.81    1.38
  -2  11   7   18.03    1.74
   2  11  -6   11.60    1.20
  -2  11   6   12.96    1.41
  -2  11   5    1.60    0.51
   2  11  -5    1.45    0.42
  -2  11   5    0.68    0.56
  -2  11   4    6.37    0.92
   2  11  -4    6.07    0.85
  -2  11   4    5.33    0.87
  -2  11   3   85.93    3.64
   2  11  -3   85.46    3.56
   2  11  -2  121.79    4.58
  -2  11   2  102.30    4.43
   2  11  -1   25.12    1.78
  -2  11   1   28.22    1.98
   2  11   0    2.85    0.57
  -2  11   0    2.43    0.54
  -2  11  -1    0.85    0.33
   2  11   1    1.20    0.47
  -2  11  -2    6.76    0.79
   2  11   2    6.19    0.91
  -2  11  -3    1.72    0.38
   2  11   3    0.93    0.40
   2  11   4    5.35    0.74
   2  11   4    5.99    0.91
  -2  11  -4    4.27    0.63
   2  11   5   27.88    2.07
   2  11   5   22.91    1.65
   2  11   6    7.53    1.11
   2  11   6    6.25    0.85
   2  11   7    1.39    0.54
   2  11   7    0.61    0.29
   2  11   8   41.81    2.57
   2  11   8   44.23    2.90
   2  11   9   30.62    2.39
   2  11   9   30.63    2.45
   2  11  10    4.32    0.90
   2  11  10    5.02    0.98
   2  11  11   11.87    1.54
   2  11  11    9.68    1.37
   2  11  12   31.83    2.67
   2  11  12   25.26    2.40
   2  11  13   17.64    1.96
   2  11  13   18.98    1.98
   2  11  14    8.86    0.72
   2  11  14    8.94    0.70
  -2 -11 -14    8.33    0.68
   2  11  14   11.54    1.58
   2  11  14    9.21    1.39
  -2  11 -14    8.84    0.70
   2  11  15   96.53    3.31
  -2 -11 -15  100.45    3.25
  -2 -11 -15   94.70    3.30
  -2  11 -15   93.41    3.28
  -2 -11 -15   93.32    3.27
  -2  11 -15   99.04    3.45
   2  11  15  102.78    3.22
   2  11  15   96.46    3.25
   2  11  16   42.25    1.85
  -2 -11 -16   43.30    1.85
  -2 -11 -16   42.14    1.84
  -2 -11 -16   41.09    1.77
   2  11  16   46.83    1.79
  -2  11 -16   42.39    1.85
   2  11  16   42.42    1.79
   2  11  17   25.76    1.28
  -2 -11 -17   25.49    1.27
  -2 -11 -17   22.77    1.26
   2  11  17   23.65    1.28
  -2 -11 -17   23.26    1.26
  -2  11 -17   22.50    1.26
   2  11  18    0.22    0.20
  -2 -11 -18    0.65    0.23
  -2  11 -18    0.13    0.19
  -2 -11 -18    0.46    0.20
  -2  11 -18    0.85    0.25
   2  11  18    0.37    0.21
  -2 -11 -18    0.22    0.17
  -2 -11 -19   47.82    1.91
   2  11  19   47.43    1.90
  -2  11 -19   42.84    1.92
   2  11  19   44.94    1.92
  -2  11 -19   45.14    1.94
  -2 -11 -19   46.56    1.93
  -2 -11 -19   42.94    1.90
   2  11  19   44.66    1.88
   2  11  20    0.26    0.20
  -2  11 -20    0.43    0.23
  -2 -11 -20    0.20    0.17
  -2  11 -20    0.34    0.20
   2  11  20    0.24    0.20
  -2 -11 -20    0.22    0.15
   2  11  20   -0.03    0.17
   2  11  20    0.36    0.21
  -2 -11 -21    8.04    0.67
   2  11  21    7.53    0.66
  -2 -11 -21    7.60    0.63
   2  11  21    6.86    0.61
   2  11  21    7.17    0.62
   2  11  21    6.99    0.63
  -2  11 -21    7.34    0.64
  -2  11 -21    7.86    0.68
  -2  11 -22   13.86    0.87
   2  11  22   11.94    0.82
  -2 -11 -22   12.84    0.86
   2  11  22   13.45    0.83
   2  11  22   13.37    0.83
  -2 -11 -22   13.10    0.84
   2  11  22   13.30    0.87
   2  11  23   22.50    1.15
  -2 -11 -23   21.09    1.09
   2  11  23   22.05    1.13
  -2 -11 -23   22.65    1.16
   2  11  23   22.11    1.09
   2  11  23   22.17    1.08
   2  11  24   -0.02    0.14
   2  11  24    0.03    0.12
  -2 -11 -24    0.05    0.14
   2  11  24    0.21    0.20
   2  11  24    0.11    0.15
   2  11  25    1.19    0.23
   2  11  25    0.99    0.21
  -2 -11 -25    1.38    0.25
   2  11  25    1.57    0.27
   2  11  25    1.27    0.21
   2  11  26   24.73    1.06
  -2 -11 -26   25.69    1.09
   2  11  26   26.07    1.10
   2  11  26   25.29    1.02
  -2 -11 -27    2.83    0.28
   2  11  27    2.87    0.29
   2  11  27    3.21    0.31
  -2  12  27    0.84    0.17
  -2  12  27    1.17    0.19
   2 -12 -27    1.02    0.16
  -2  12  26    1.38    0.21
   2  12 -26    1.53    0.24
  -2  12  26    1.42    0.23
  -2  12  26    1.49    0.24
   2  12 -26    0.83    0.19
   2 -12 -26    1.45    0.22
   2 -12 -26    1.88    0.24
   2  12 -25   23.77    1.11
  -2  12  25   24.31    1.11
   2 -12 -25   25.91    1.12
   2 -12 -25   24.67    1.12
   2 -12 -25   25.06    1.10
  -2  12  25   22.86    1.03
   2  12 -24   16.69    0.94
   2 -12 -24   16.48    0.93
  -2  12  24   16.79    0.93
   2 -12 -24   17.55    0.93
   2 -12 -24   18.40    0.95
  -2  12  23    1.27    0.29
   2 -12 -23    1.02    0.26
   2 -12 -23    1.29    0.26
   2  12 -23    1.15    0.25
   2 -12 -23    1.20    0.25
   2 -12 -23    1.43    0.27
   2 -12 -22    3.30    0.41
  -2  12  22    2.97    0.36
   2 -12 -22    3.55    0.43
   2 -12 -22    3.78    0.43
  -2  12  22    2.72    0.41
   2 -12 -22    3.16    0.39
   2  12 -22    2.70    0.38
  -2  12  21    3.52    0.42
   2  12 -21    3.52    0.44
   2 -12 -21    3.35    0.42
  -2  12  21    3.59    0.46
   2 -12 -21    3.02    0.39
   2 -12 -21    3.03    0.40
   2 -12 -21    3.12    0.41
   2 -12 -21    3.83    0.46
   2 -12 -20   14.25    0.90
   2 -12 -20   14.05    0.92
   2  12 -20   14.19    0.94
   2 -12 -20   14.22    0.90
   2 -12 -20   14.07    0.91
   2 -12 -20   13.40    0.91
  -2  12  20   14.36    0.88
   2 -12 -19    4.81    0.55
   2 -12 -19    5.32    0.53
  -2  12  19    5.52    0.53
   2 -12 -19    4.46    0.50
   2  12 -19    4.64    0.53
   2 -12 -19    4.75    0.53
  -2  12  18    0.59    0.21
   2 -12 -18    0.39    0.18
   2  12 -18    0.30    0.20
   2 -12 -18    0.69    0.21
   2 -12 -18    0.52    0.18
   2 -12 -18    0.36    0.18
   2 -12 -18    0.74    0.23
  -2  12  17    0.48    0.20
   2 -12 -17    1.08    0.27
   2 -12 -17    1.04    0.25
   2 -12 -17    0.96    0.23
   2  12 -17    0.72    0.23
   2 -12 -17    0.94    0.25
   2 -12 -16    6.09    0.58
   2 -12 -16    5.78    0.56
   2 -12 -16    5.95    0.59
   2 -12 -16    6.73    0.60
  -2  12  16    6.51    0.58
   2  12 -16    5.81    0.60
   2  12 -16    4.78    0.52
   2  12 -15    8.46    0.71
   2 -12 -15    9.81    0.75
   2 -12 -15    8.72    0.68
   2  12 -15    7.81    0.66
   2 -12 -15    8.20    0.71
   2 -12 -14    3.00    0.40
   2  12 -14    2.41    0.36
   2 -12 -14    3.05    0.41
   2  12 -14    2.44    0.39
   2 -12 -14    3.06    0.43
   2  12 -14    2.37    0.42
  -2  12  14    3.53    0.95
  -2  12  13    5.25    1.10
   2  12 -13    5.30    0.54
  -2  12  12   19.77    2.18
  -2  12  11   27.44    2.54
  -2  12  10   10.43    1.50
  -2  12   9    4.99    1.04
  -2  12   8    3.12    0.77
  -2  12   7   -0.09    0.15
   2  12  -7    0.06    0.20
  -2  12   6   69.87    3.72
   2  12  -6   63.58    3.26
  -2  12   6   67.53    3.85
   2  12  -5   67.98    3.38
  -2  12   5   79.65    3.93
   2  12  -4    5.59    0.85
  -2  12   4    4.70    0.86
   2  12  -3    0.07    0.22
  -2  12   3    0.16    0.27
   2  12  -2    1.61    0.46
  -2  12   2    0.94    0.37
  -2  12   1   34.69    2.16
   2  12  -1   30.37    2.09
   2  12   0   64.12    3.26
  -2  12   0   67.44    3.17
   2  12   1   11.74    1.26
  -2  12  -1   12.27    1.15
   2  12   2    0.05    0.20
  -2  12  -2    0.03    0.13
  -2  12  -3   28.16    1.77
   2  12   3   29.19    2.13
   2  12   4   34.66    2.39
   2  12   5  130.59    5.49
   2  12   6   22.34    1.96
   2  12   7    4.27    0.88
   2  12   7    6.94    0.94
   2  12   8   -0.21    0.25
   2  12   8   -0.04    0.24
   2  12   9   24.91    2.03
   2  12   9   29.69    2.42
   2  12  10   31.62    2.52
   2  12  10   16.94    1.68
   2  12  11    4.02    0.83
   2  12  11    9.64    1.37
   2  12  12   11.57    1.45
   2  12  12   22.48    2.24
  -2 -12 -13   11.28    0.80
   2  12  13   11.23    0.80
  -2  12 -13   10.64    0.77
   2  12  13   10.84    0.77
   2  12  14    7.22    0.62
   2  12  14    6.59    0.63
   2  12  14    7.95    0.63
  -2 -12 -14    6.93    0.64
  -2 -12 -14    7.46    0.65
  -2  12 -14    7.04    0.72
  -2  12 -14    6.49    0.61
  -2 -12 -15    0.41    0.18
  -2  12 -15    0.56    0.23
  -2 -12 -15    0.03    0.09
  -2  12 -15    0.05    0.12
  -2 -12 -15    0.58    0.20
  -2  12 -15    0.11    0.18
   2  12  15    0.09    0.16
   2  12  15    0.14    0.14
   2  12  15   -0.02    0.16
  -2  12 -16    5.31    0.59
  -2  12 -16    5.11    0.57
   2  12  16    5.18    0.55
   2  12  16    5.33    0.51
  -2 -12 -16    5.49    0.57
  -2 -12 -16    5.18    0.52
  -2 -12 -16    4.47    0.50
   2  12  16    5.55    0.55
  -2  12 -16    5.45    0.56
  -2  12 -17    5.54    0.59
   2  12  17    5.83    0.60
   2  12  17    6.23    0.56
  -2 -12 -17    6.13    0.58
  -2 -12 -17    5.75    0.57
  -2  12 -17    5.72    0.59
  -2 -12 -17    5.71    0.58
   2  12  17    6.90    0.62
   2  12  18    2.55    0.40
   2  12  18    3.36    0.46
  -2  12 -18    3.44    0.47
   2  12  18    3.66    0.47
  -2 -12 -18    3.86    0.47
  -2 -12 -18    3.20    0.43
  -2 -12 -18    3.43    0.44
  -2  12 -18    2.93    0.45
  -2 -12 -19    2.07    0.35
   2  12  19    2.68    0.42
  -2 -12 -19    1.70    0.30
   2  12  19    1.88    0.33
  -2  12 -19    2.15    0.37
  -2  12 -19    2.04    0.37
   2  12  19    1.77    0.31
  -2 -12 -19    2.18    0.37
   2  12  20   11.81    0.84
  -2 -12 -20   12.05    0.82
  -2 -12 -20   12.02    0.85
   2  12  20   12.34    0.83
   2  12  20   12.05    0.83
  -2  12 -20   12.50    0.87
   2  12  21    9.35    0.70
   2  12  21   10.17    0.76
  -2 -12 -21    9.29    0.70
  -2  12 -21    9.47    0.73
   2  12  21   10.03    0.72
  -2 -12 -21    9.21    0.73
   2  12  22   11.89    0.78
   2  12  22   11.18    0.78
   2  12  22   12.00    0.76
  -2 -12 -22   10.86    0.74
  -2  12 -22   11.39    0.77
  -2 -12 -22   11.59    0.80
  -2  12 -23   22.19    1.08
   2  12  23   21.20    1.07
  -2 -12 -23   21.85    1.12
   2  12  23   21.70    1.05
   2  12  23   23.83    1.15
   2  12  24   18.92    0.97
   2  12  24   19.06    0.95
  -2 -12 -24   18.67    0.98
   2  12  24   19.14    0.92
   2  12  25   25.75    1.11
   2  12  25   24.47    1.02
   2  12  25   26.10    1.10
  -2 -12 -25   25.31    1.12
   2  12  26    0.12    0.10
  -2 -12 -26    0.09    0.08
   2  12  26    0.08    0.11
   2  12  27    1.44    0.20
  -2  13  27   28.89    1.06
  -2  13  26    0.34    0.14
  -2  13  26    0.57    0.15
   2 -13 -26    0.24    0.12
   2 -13 -26    0.30    0.11
   2  13 -25    2.40    0.30
  -2  13  25    2.84    0.34
   2 -13 -25    3.04    0.32
   2  13 -25    2.48    0.31
   2 -13 -25    3.10    0.33
   2 -13 -25    2.99    0.32
  -2  13  25    2.75    0.32
   2  13 -24    1.94    0.30
  -2  13  24    2.28    0.32
   2 -13 -24    2.00    0.30
   2 -13 -24    2.58    0.32
   2 -13 -24    1.89    0.28
  -2  13  23   33.03    1.42
   2  13 -23   32.38    1.40
   2 -13 -23   31.18    1.37
   2 -13 -23   29.49    1.36
   2 -13 -23   32.48    1.39
   2  13 -22    0.15    0.15
   2 -13 -22    0.06    0.14
  -2  13  22    0.28    0.15
  -2  13  22    0.13    0.17
   2 -13 -22    0.24    0.13
   2 -13 -22    0.30    0.14
   2 -13 -22    0.18    0.17
   2 -13 -21    6.15    0.54
   2  13 -21    5.98    0.58
  -2  13  21    6.56    0.61
   2 -13 -21    6.19    0.58
  -2  13  21    6.16    0.53
   2 -13 -21    6.51    0.59
   2 -13 -21    5.52    0.54
  -2  13  20    8.65    0.72
   2 -13 -20    8.72    0.67
   2 -13 -20    8.72    0.69
   2 -13 -20    8.67    0.70
   2  13 -20    8.22    0.68
   2 -13 -20    7.39    0.65
  -2  13  20    9.00    0.67
   2 -13 -20    9.20    0.68
   2  13 -19    7.69    0.66
   2 -13 -19    7.26    0.62
  -2  13  19    7.34    0.62
   2 -13 -19    7.76    0.63
   2 -13 -19    7.33    0.66
   2 -13 -19    7.93    0.68
   2 -13 -18   11.55    0.85
   2 -13 -18   12.03    0.82
   2  13 -18   12.16    0.86
  -2  13  18   12.35    0.84
   2 -13 -18   13.02    0.90
   2  13 -17    4.54    0.60
   2 -13 -17    2.85    0.39
   2 -13 -17    2.94    0.42
   2 -13 -17    2.94    0.43
   2  13 -17    2.85    0.41
  -2  13  17    3.53    0.44
   2 -13 -16    3.07    0.43
   2  13 -16    3.02    0.41
   2  13 -16    3.77    0.49
  -2  13  16    3.43    0.44
   2 -13 -16    3.57    0.46
   2 -13 -16    3.50    0.42
   2 -13 -15    1.47    0.28
   2  13 -15    1.21    0.28
   2 -13 -15    1.21    0.28
   2  13 -15    1.91    0.35
   2 -13 -15    1.75    0.31
   2  13 -15    1.02    0.28
  -2  13  14   27.61    1.33
   2 -13 -14   29.26    1.43
   2  13 -14   28.21    1.51
   2  13 -14   27.36    1.42
   2 -13 -14   31.50    1.44
   2 -13 -14   29.49    1.39
  -2  13  13    6.24    0.56
  -2  13  13    6.35    1.26
   2 -13 -13    6.21    0.60
   2  13 -13    5.80    0.58
   2  13 -13    5.34    0.61
   2  13 -12    0.37    0.20
   2  13 -12    0.77    0.26
  -2  13  11    6.13    1.16
  -2  13  10   33.34    2.89
  -2  13   9   25.08    2.33
  -2  13   8   15.37    1.87
   2  13  -7   20.00    1.75
  -2  13   7   23.88    2.15
  -2  13   6    9.93    1.31
   2  13  -6    8.39    1.10
   2  13  -5   14.27    1.43
  -2  13   5   21.61    1.93
   2  13  -4   55.87    3.10
  -2  13   4   67.07    3.57
   2  13  -3   64.04    3.23
  -2  13   3   53.11    3.14
   2  13  -2    7.76    1.04
  -2  13   2    9.04    1.14
  -2  13   1   60.62    3.10
   2  13  -1   51.89    2.98
   2  13   0    7.08    1.03
  -2  13   0    8.48    1.03
  -2  13  -1    1.54    0.43
   2  13   1    1.89    0.52
   2  13   2    0.24    0.28
  -2  13  -2    0.35    0.24
   2  13   3   25.46    2.04
   2  13   4   25.78    2.11
   2  13   5   12.80    1.49
   2  13   6    8.41    1.23
   2  13   7   51.08    3.27
   2  13   8   71.22    4.06
   2  13   9    1.18    0.48
   2  13  10   27.96    2.44
   2  13  11    0.33    0.35
  -2 -13 -12    0.54    0.19
  -2  13 -12    0.59    0.23
   2  13  12    0.08    0.46
   2  13  12    0.00    0.17
  -2  13 -12    0.22    0.16
   2  13  12    0.05    0.15
  -2  13 -13    1.01    0.31
   2  13  13    1.10    0.27
  -2  13 -13    0.82    0.27
   2  13  13    1.29    0.28
   2  13  13    1.18    0.27
  -2 -13 -13    0.55    0.20
  -2 -13 -13    0.90    0.23
  -2 -13 -14   63.48    2.38
   2  13  14   64.38    2.30
  -2  13 -14   58.93    2.47
  -2  13 -14   58.90    2.37
  -2 -13 -14   62.84    2.34
   2  13  14   59.73    2.31
   2  13  14   61.10    2.34
  -2 -13 -15    5.80    0.55
  -2  13 -15    5.80    0.64
  -2 -13 -15    5.96    0.56
   2  13  15    6.48    0.61
  -2  13 -15    5.69    0.61
   2  13  15    5.80    0.58
   2  13  15    6.29    0.58
  -2 -13 -15    6.61    0.62
  -2 -13 -16    0.22    0.14
  -2 -13 -16    0.33    0.16
   2  13  16    0.24    0.17
   2  13  16    0.32    0.19
  -2  13 -16    0.48    0.24
   2  13  16    0.49    0.20
  -2 -13 -16    0.24    0.17
  -2 -13 -17    0.17    0.13
  -2  13 -17    0.07    0.21
   2  13  17    0.25    0.21
  -2  13 -17    0.36    0.20
   2  13  17    0.54    0.24
  -2 -13 -17    0.45    0.17
   2  13  17    0.15    0.16
  -2 -13 -17    0.58    0.19
   2  13  18   39.14    1.74
  -2 -13 -18   38.99    1.75
   2  13  18   41.10    1.74
  -2  13 -18   37.28    1.75
  -2 -13 -18   39.46    1.69
   2  13  18   42.27    1.73
  -2 -13 -19    0.07    0.11
   2  13  19    0.33    0.22
  -2 -13 -19    0.14    0.15
  -2  13 -19    0.13    0.18
   2  13  19   -0.06    0.17
   2  13  19    0.43    0.18
   2  13  20   15.95    0.98
   2  13  20   18.30    1.00
  -2  13 -20   16.62    1.02
  -2 -13 -20   17.08    1.02
  -2 -13 -20   17.20    0.98
   2  13  20   16.97    0.98
   2  13  21    6.31    0.56
  -2  13 -21    6.27    0.58
   2  13  21    5.81    0.56
  -2 -13 -21    6.89    0.58
  -2 -13 -21    6.09    0.58
   2  13  21    6.42    0.56
  -2 -13 -22    0.18    0.15
  -2  13 -22    0.33    0.20
   2  13  22    0.47    0.21
  -2 -13 -22    0.44    0.19
   2  13  22    0.36    0.20
   2  13  22    0.38    0.16
   2  13  23    7.62    0.59
   2  13  23    7.72    0.57
  -2 -13 -23    8.41    0.62
   2  13  23    7.65    0.56
  -2  13 -23    8.08    0.59
  -2 -13 -24    6.29    0.50
   2  13  24    7.29    0.51
   2  13  24    6.83    0.48
   2  13  24    6.25    0.50
   2  13  25    4.70    0.36
   2  13  25    4.80    0.40
   2  13  25    4.92    0.39
  -2 -13 -25    4.39    0.39
   2  13  26    0.89    0.16
  -2 -13 -26    0.75    0.16
   2  13  26    0.67    0.16
  -2  14  26    2.54    0.25
  -2  14  26    2.78    0.27
   2  14 -26    2.31    0.26
   2 -14 -26    2.39    0.24
  -2  14  25    4.29    0.36
   2 -14 -25    4.80    0.39
   2  14 -25    4.05    0.37
   2 -14 -25    4.55    0.38
  -2  14  25    4.84    0.40
   2 -14 -24    3.49    0.36
  -2  14  24    2.98    0.35
   2 -14 -24    2.99    0.34
   2 -14 -24    2.58    0.32
   2  14 -24    2.43    0.32
   2 -14 -23    3.72    0.40
  -2  14  23    3.58    0.35
   2  14 -23    3.42    0.38
  -2  14  23    4.33    0.44
   2 -14 -23    4.53    0.44
   2 -14 -23    3.65    0.39
   2 -14 -22    2.87    0.37
  -2  14  22    2.56    0.37
   2  14 -22    2.66    0.36
  -2  14  22    3.14    0.35
   2 -14 -22    3.35    0.40
   2 -14 -22    2.73    0.36
  -2  14  21   33.25    1.40
  -2  14  21   31.28    1.45
   2 -14 -21   32.38    1.44
   2  14 -21   31.23    1.42
   2 -14 -21   31.76    1.45
   2 -14 -21   31.08    1.43
   2 -14 -20    5.21    0.50
   2 -14 -20    4.29    0.49
   2 -14 -20    4.67    0.50
   2 -14 -20    4.81    0.51
   2  14 -20    4.73    0.50
  -2  14  20    4.20    0.50
  -2  14  20    4.51    0.48
  -2  14  19    0.20    0.16
   2  14 -19    0.29    0.19
   2 -14 -19    0.15    0.14
  -2  14  19    0.15    0.19
   2 -14 -19    0.32    0.17
   2 -14 -19    0.11    0.16
   2 -14 -18    0.65    0.22
   2  14 -18    0.50    0.21
   2 -14 -18    0.46    0.20
   2 -14 -18    0.48    0.21
  -2  14  18    0.74    0.27
   2 -14 -17   94.61    3.22
  -2  14  17   95.50    3.24
   2  14 -17   96.89    3.26
   2 -14 -17   97.62    3.30
   2 -14 -16   28.08    1.35
  -2  14  16   27.24    1.36
   2  14 -16   29.28    1.50
   2 -14 -16   29.18    1.43
   2  14 -16   26.16    1.41
   2  14 -16   28.07    1.37
  -2  14  15   14.94    0.91
   2  14 -15   15.63    1.06
   2 -14 -15   14.01    0.90
   2 -14 -15   14.96    0.97
   2  14 -15   14.00    0.97
   2 -14 -15   15.37    0.94
   2 -14 -14    6.19    0.59
   2  14 -14    5.09    0.59
   2  14 -14    4.55    0.54
  -2  14  14    5.09    0.51
   2 -14 -14    4.99    0.52
   2  14 -13   63.32    2.47
  -2  14  13   62.84    2.38
   2  14 -13   63.82    2.59
   2 -14 -13   71.65    2.52
   2  14 -12   45.12    2.05
   2  14 -12   45.31    1.94
   2  14 -12   48.90    1.98
  -2  14  12   46.72    1.90
   2  14 -11   35.03    1.62
  -2  14  11   35.51    1.59
   2  14 -11   35.60    1.74
   2  14 -11   37.76    1.66
  -2  14  10   14.39    1.83
  -2  14   9   39.50    3.07
  -2  14   8   48.07    3.35
  -2  14   7   65.90    3.98
   2  14  -7   73.68    3.75
  -2  14   6   66.78    3.88
   2  14  -6   62.73    3.44
   2  14  -5   15.33    1.55
  -2  14   5   19.92    1.89
  -2  14   4   13.35    1.57
   2  14  -4   11.11    1.31
   2  14  -3    1.73    0.53
  -2  14   3    2.11    0.67
  -2  14   2    1.62    0.55
   2  14  -2    0.87    0.43
   2  14  -1    0.86    0.38
  -2  14   1    0.58    0.34
  -2  14   0    2.88    0.62
   2  14   0    2.40    0.62
   2  14   1    1.35    0.47
  -2  14  -1    1.06    0.41
   2  14   2   15.05    1.59
   2  14   3    0.60    0.36
   2  14   4    0.85    0.46
   2  14   5    3.10    0.77
   2  14   6   45.11    3.08
   2  14   7   40.42    2.91
   2  14   8  118.65    5.61
   2  14   9    2.65    0.76
   2  14  10   21.71    1.17
  -2  14 -10   23.06    1.30
  -2  14 -10   22.08    1.21
   2  14  10   25.48    2.33
  -2  14 -11   20.49    1.22
   2  14  11   20.38    1.10
   2  14  11   20.52    1.12
  -2  14 -11   19.79    1.15
   2  14  11   20.44    1.08
  -2 -14 -11   19.48    1.11
   2  14  11   19.81    1.08
   2  14  12   52.83    1.97
  -2  14 -12   44.72    1.98
   2  14  12   49.34    1.99
   2  14  12   49.92    1.95
  -2  14 -12   47.15    2.10
  -2 -14 -12   48.92    2.01
   2  14  13   58.49    2.29
   2  14  13   66.74    2.30
  -2 -14 -13   60.53    2.33
  -2  14 -13   57.60    2.34
  -2  14 -13   57.67    2.43
   2  14  13   61.84    2.28
  -2  14 -14   42.81    1.99
   2  14  14   47.91    1.90
   2  14  14   42.87    1.85
   2  14  14   44.98    1.82
  -2  14 -14   43.14    1.91
  -2 -14 -14   43.47    1.88
   2  14  15   52.40    2.09
  -2 -14 -15   53.53    2.15
   2  14  15   54.76    2.08
   2  14  15   52.84    2.10
  -2  14 -15   51.99    2.18
  -2 -14 -15   51.81    2.06
  -2  14 -15   51.71    2.24
  -2 -14 -15   54.60    2.10
  -2 -14 -16   30.28    1.49
  -2  14 -16   30.13    1.57
   2  14  16   31.98    1.49
   2  14  16   31.70    1.44
  -2  14 -16   30.68    1.53
  -2 -14 -16   30.54    1.43
   2  14  16   31.12    1.47
  -2  14 -17   24.12    1.34
   2  14  17   24.38    1.26
   2  14  17   24.14    1.26
   2  14  17   25.32    1.23
  -2  14 -17   23.28    1.30
  -2 -14 -17   25.02    1.25
  -2 -14 -17   25.28    1.31
  -2  14 -18    2.25    0.38
  -2 -14 -18    2.69    0.38
  -2 -14 -18    3.18    0.43
   2  14  18    2.75    0.40
   2  14  18    3.27    0.43
  -2  14 -18    2.71    0.42
   2  14  19    4.50    0.50
  -2 -14 -19    4.35    0.49
  -2  14 -19    4.05    0.51
  -2 -14 -19    4.27    0.46
   2  14  19    4.13    0.48
  -2 -14 -20    2.06    0.33
   2  14  20    1.61    0.31
  -2  14 -20    1.84    0.34
   2  14  20    2.37    0.36
  -2 -14 -20    1.91    0.31
  -2  14 -21   43.04    1.79
  -2 -14 -21   44.64    1.74
  -2 -14 -21   43.99    1.80
   2  14  21   45.93    1.79
   2  14  21   45.71    1.73
   2  14  21   45.24    1.76
   2  14  22    0.66    0.22
  -2  14 -22    0.78    0.26
  -2 -14 -22    0.40    0.18
   2  14  22    0.48    0.18
   2  14  22    0.67    0.19
  -2 -14 -22    0.68    0.18
  -2 -14 -23    2.01    0.30
  -2  14 -23    2.31    0.34
   2  14  23    1.83    0.28
   2  14  23    1.64    0.25
   2  14  23    1.89    0.26
   2  14  24    0.23    0.12
   2  14  24    0.03    0.11
   2  14  24    0.23    0.14
  -2 -14 -24    0.22    0.12
   2  14  25    7.33    0.48
   2  14  25    6.97    0.42
  -2 -14 -25    7.39    0.48
   2  14  26    0.94    0.16
  -2 -14 -26    1.38    0.18
  -2  15  25   -0.01    0.08
  -2  15  25    0.26    0.13
   2  15 -25   -0.01    0.16
   2 -15 -25    0.11    0.09
   2 -15 -25    0.08    0.08
  -2  15  24   13.50    0.71
   2 -15 -24   13.32    0.71
   2 -15 -24   13.99    0.72
  -2  15  24   12.51    0.66
   2  15 -24   12.66    0.72
  -2  15  23    3.50    0.37
   2 -15 -23    3.59    0.37
   2 -15 -23    3.68    0.38
  -2  15  23    3.77    0.35
   2  15 -23    3.00    0.36
   2 -15 -23    3.22    0.35
   2 -15 -22    8.12    0.59
   2  15 -22    6.77    0.57
   2 -15 -22    7.99    0.59
  -2  15  22    6.78    0.55
   2 -15 -22    7.71    0.59
  -2  15  22    7.31    0.53
  -2  15  21    0.86    0.21
   2  15 -21    1.06    0.24
   2 -15 -21    1.08    0.24
  -2  15  21    0.97    0.25
   2 -15 -21    1.06    0.24
   2 -15 -21    1.12    0.25
   2 -15 -20   30.74    1.41
  -2  15  20   30.70    1.42
   2 -15 -20   30.10    1.39
  -2  15  20   32.30    1.39
   2 -15 -20   29.81    1.35
   2 -15 -20   32.05    1.45
   2  15 -20   31.52    1.40
  -2  15  19   51.38    2.03
   2  15 -19   48.11    1.95
   2 -15 -19   53.08    2.02
   2 -15 -19   50.21    2.03
   2 -15 -19   51.54    1.96
  -2  15  19   50.82    1.97
   2 -15 -18    0.90    0.24
  -2  15  18    0.75    0.27
  -2  15  18    1.10    0.27
   2 -15 -18    1.16    0.26
   2 -15 -18    0.45    0.21
   2  15 -18    0.84    0.24
   2 -15 -17   18.41    1.03
   2  15 -17   16.53    1.07
   2 -15 -17   17.58    1.04
   2 -15 -17   16.86    1.06
  -2  15  17   18.43    1.05
   2 -15 -16   33.05    1.47
  -2  15  16   30.39    1.47
   2  15 -16   29.24    1.54
   2  15 -16   32.81    1.57
   2 -15 -16   31.86    1.51
  -2  15  15  107.04    3.47
   2 -15 -15  107.91    3.52
   2 -15 -15  110.38    3.58
  -2  15  15  107.82    3.56
   2  15 -15  107.08    3.72
   2  15 -15  101.99    3.60
  -2  15  14   13.33    0.87
   2 -15 -14   15.08    0.91
   2 -15 -14   14.65    0.93
   2  15 -14   12.71    0.97
   2  15 -14   13.41    0.94
   2  15 -13  115.95    3.76
   2  15 -13  108.97    3.87
  -2  15  13  113.29    3.67
   2  15 -13  113.63    3.79
   2  15 -12    8.20    0.70
  -2  15  12    7.60    0.65
   2  15 -12    8.51    0.77
   2  15 -12    8.74    0.73
  -2  15  11   20.26    1.13
   2  15 -11   20.86    1.19
   2  15 -11   20.02    1.24
   2  15 -11   19.02    1.13
   2  15 -10    5.76    0.59
  -2  15  10    5.75    0.58
   2  15 -10    5.69    0.62
   2  15 -10    6.41    0.63
  -2  15   9   83.86    2.98
   2  15  -9   87.87    3.10
   2  15  -9   84.63    3.13
  -2  15   8   16.25    1.82
   2  15  -7    5.45    0.95
  -2  15   7    8.07    1.29
   2  15  -6   44.80    2.94
  -2  15   6   54.68    3.49
   2  15  -5   15.64    1.62
  -2  15   5   10.69    1.43
  -2  15   4    9.41    1.29
   2  15  -4    8.91    1.20
  -2  15   3   28.05    2.26
   2  15  -3   25.78    2.14
  -2  15   2   53.97    3.20
   2  15  -2   55.64    3.28
  -2  15   1   -0.06    0.16
   2  15  -1   -0.26    0.38
   2  15   0    0.42    0.38
  -2  15   0    0.02    0.20
   2  15   1   41.66    2.83
   2  15   2  114.51    5.29
   2  15   3   17.29    1.78
   2  15   4   11.19    1.45
   2  15   5   29.23    2.44
   2  15   6   16.55    1.84
   2  15   7    0.92    0.48
   2  15   8   24.23    2.27
   2  15   8   20.20    1.11
  -2  15  -8   20.01    1.20
   2  15   8   21.03    1.14
  -2  15  -8   20.70    1.14
   2  15   9  130.67    4.19
   2  15   9  134.46    4.22
  -2  15  -9  137.02    4.30
   2  15   9  138.54    4.27
  -2  15  -9  133.09    4.39
  -2  15 -10    0.86    0.27
  -2 -15 -10    0.63    0.19
  -2  15 -10    0.52    0.25
   2  15  10    0.43    0.23
   2  15  10    0.90    0.28
   2  15  10    0.49    0.20
   2  15  11   17.85    1.03
  -2  15 -11   16.94    1.07
   2  15  11   17.84    1.05
  -2 -15 -11   19.00    1.09
   2  15  11   18.82    1.05
  -2  15 -11   17.39    1.13
  -2  15 -12   16.59    1.06
  -2 -15 -12   17.52    1.05
   2  15  12   17.49    1.04
  -2  15 -12   16.35    1.11
   2  15  12   18.62    1.03
   2  15  12   18.09    1.03
   2  15  13   80.77    2.78
   2  15  13   78.43    2.81
   2  15  13   82.82    2.77
  -2  15 -13   74.62    2.85
  -2  15 -13   76.19    2.94
  -2 -15 -13   77.97    2.83
   2  15  14    7.40    0.61
  -2 -15 -14    8.46    0.70
   2  15  14    6.69    0.64
  -2  15 -14    6.23    0.67
  -2  15 -14    6.71    0.67
   2  15  14    8.01    0.65
   2  15  15   15.69    0.96
  -2 -15 -15   15.78    0.99
  -2 -15 -15   14.74    0.91
   2  15  15   15.23    0.97
  -2  15 -15   13.85    0.97
  -2  15 -15   14.24    1.03
   2  15  15   15.45    0.94
  -2  15 -16   12.70    0.93
   2  15  16   13.05    0.86
   2  15  16   12.54    0.83
   2  15  16   11.19    0.83
  -2 -15 -16   12.28    0.87
  -2  15 -16   13.06    0.93
  -2 -15 -16   11.52    0.79
   2  15  17   56.33    2.09
   2  15  17   56.94    2.15
  -2 -15 -17   53.81    2.08
  -2 -15 -17   52.39    2.14
  -2  15 -17   52.69    2.19
   2  15  17   55.04    2.14
  -2  15 -17   54.79    2.24
  -2  15 -18   12.92    0.89
   2  15  18   12.97    0.85
  -2  15 -18   11.43    0.86
  -2 -15 -18   11.87    0.79
  -2 -15 -18   11.97    0.84
   2  15  18   12.22    0.83
   2  15  19   54.17    2.06
  -2  15 -19   53.52    2.12
  -2 -15 -19   54.32    2.03
   2  15  19   54.52    2.07
  -2 -15 -19   53.38    2.09
   2  15  20   30.60    1.37
  -2 -15 -20   30.86    1.35
   2  15  20   31.97    1.39
  -2 -15 -20   30.46    1.40
  -2  15 -20   29.44    1.41
   2  15  21    0.18    0.16
  -2 -15 -21    0.61    0.20
   2  15  21    0.64    0.21
  -2  15 -21    0.83    0.27
  -2 -15 -21    0.35    0.14
   2  15  22    2.51    0.33
  -2 -15 -22    2.41    0.30
   2  15  22    2.44    0.32
  -2 -15 -22    2.77    0.35
  -2  15 -22    3.39    0.40
  -2 -15 -23    6.38    0.50
   2  15  23    6.63    0.49
   2  15  23    6.75    0.49
  -2  15 -23    7.61    0.54
   2  15  24    5.93    0.41
  -2 -15 -24    6.68    0.47
  -2  15 -24    6.19    0.43
   2  15  24    5.97    0.43
   2  15  25    0.11    0.09
  -2 -15 -25    0.23    0.11
   2 -16 -25    6.26    0.38
  -2  16  24    1.60    0.22
   2  16 -24    1.63    0.24
   2 -16 -24    1.97    0.24
   2 -16 -24    2.10    0.25
   2 -16 -23   40.53    1.50
  -2  16  23   40.51    1.47
   2  16 -23   39.55    1.52
   2 -16 -23   38.63    1.46
  -2  16  23   39.86    1.40
   2 -16 -22   14.90    0.81
  -2  16  22   15.68    0.83
   2  16 -22   13.98    0.83
   2 -16 -22   15.39    0.80
  -2  16  22   14.92    0.77
   2 -16 -22   15.52    0.84
  -2  16  21    0.73    0.21
   2 -16 -21    0.49    0.19
  -2  16  21    0.40    0.18
   2 -16 -21    0.30    0.14
   2  16 -21    0.24    0.24
   2 -16 -21    0.52    0.16
   2 -16 -20    4.84    0.48
  -2  16  20    3.79    0.44
   2 -16 -20    4.56    0.46
   2  16 -20    3.48    0.43
   2 -16 -20    3.95    0.43
  -2  16  20    4.22    0.44
   2 -16 -19   40.25    1.59
  -2  16  19   36.74    1.61
   2 -16 -19   39.13    1.67
  -2  16  19   39.16    1.61
   2 -16 -19   38.06    1.60
   2 -16 -18    8.05    0.62
  -2  16  18    6.93    0.62
  -2  16  18    7.63    0.64
   2 -16 -18    7.93    0.67
   2 -16 -18    6.89    0.60
   2 -16 -17    0.31    0.16
   2 -16 -17    0.08    0.12
  -2  16  17    0.33    0.21
   2 -16 -17    0.10    0.13
  -2  16  17    0.15    0.18
   2  16 -17    0.03    0.19
  -2  16  16   10.57    0.74
   2 -16 -16   11.25    0.77
   2  16 -16   10.63    0.85
   2 -16 -16   11.70    0.80
  -2  16  16   11.98    0.83
  -2  16  16   11.49    0.81
  -2  16  15   25.67    1.30
   2  16 -15   25.33    1.37
  -2  16  15   25.04    1.24
   2 -16 -15   25.63    1.26
   2  16 -15   24.82    1.39
   2  16 -14    0.61    0.30
  -2  16  14    0.09    0.16
   2  16 -14    0.34    0.21
   2 -16 -14    0.44    0.17
   2  16 -13    0.46    0.23
   2  16 -13    0.81    0.25
   2 -16 -13    0.31    0.17
   2  16 -13    1.08    0.29
  -2  16  13    0.71    0.24
   2  16 -12    2.69    0.41
  -2  16  12    2.53    0.38
   2  16 -12    2.08    0.36
   2  16 -12    2.65    0.45
   2  16 -11    0.67    0.20
   2  16 -11    1.14    0.29
  -2  16  11    0.82    0.21
   2  16 -11    0.84    0.26
   2  16 -10    1.70    0.36
   2  16 -10    0.51    0.19
   2  16 -10    1.22    0.31
  -2  16  10    1.40    0.26
  -2  16   9   56.00    2.24
   2  16  -9   58.62    2.39
   2  16  -9   60.04    2.38
  -2  16   8    9.78    0.76
   2  16  -8   10.58    0.84
   2  16  -8   10.01    0.82
  -2  16   7    1.96    0.36
   2  16  -7    1.51    0.34
   2  16  -7    1.28    0.47
  -2  16   7    0.72    0.51
   2  16  -7    2.13    0.37
  -2  16   6   25.11    1.30
   2  16  -6   25.65    2.22
  -2  16   6   27.71    2.45
   2  16  -6   26.45    1.37
   2  16  -6   24.93    1.37
   2  16  -5  213.83    7.76
  -2  16   5  176.93    7.59
  -2  16   4    3.30    0.85
   2  16  -4    2.62    0.72
   2  16  -3   56.75    3.38
  -2  16   3   48.49    3.18
   2  16  -2    5.99    1.04
  -2  16   2    5.67    0.99
   2  16  -1  143.07    6.19
  -2  16   1  148.69    6.09
   2  16   0    4.54    0.94
   2  16   1   92.25    4.68
   2  16   2    1.25    0.52
   2  16   3   64.82    3.85
   2  16   4    8.82    1.33
   2  16   5   73.59    2.65
  -2  16  -5   73.25    2.65
   2  16   5   80.12    4.36
   2  16   6    6.19    0.59
  -2  16  -6    6.60    0.57
  -2  16  -6    6.71    0.63
   2  16   6    6.12    1.14
  -2  16  -6    6.99    0.64
   2  16   6    6.81    0.61
   2  16   6    6.63    0.62
  -2  16  -7   10.55    0.80
   2  16   7   10.01    0.75
   2  16   7    9.10    0.74
  -2  16  -7   10.41    0.81
   2  16   7   10.02    0.75
  -2  16  -7   10.18    0.73
   2  16   8    3.98    0.48
  -2  16  -8    4.33    0.53
  -2  16  -8    4.45    0.48
  -2  16  -8    4.17    0.50
   2  16   8    4.01    0.48
   2  16   8    4.78    0.51
  -2  16  -9   40.48    1.88
   2  16   9   43.31    1.79
   2  16   9   40.41    1.76
   2  16   9   41.57    1.79
  -2  16  -9   41.87    1.83
  -2  16  -9   44.61    1.79
   2  16  10   38.67    1.65
   2  16  10   36.93    1.62
   2  16  10   36.99    1.66
  -2 -16 -10   37.33    1.66
   2  16  10   36.13    1.61
  -2  16 -10   37.52    1.71
  -2  16 -10   36.39    1.75
   2  16  11   36.94    1.61
  -2  16 -11   35.67    1.68
   2  16  11   36.97    1.62
  -2  16 -11   35.46    1.74
   2  16  11   37.57    1.65
  -2 -16 -11   35.54    1.63
  -2  16 -12   22.98    1.29
   2  16  12   22.67    1.24
   2  16  12   23.84    1.22
  -2  16 -12   23.97    1.36
   2  16  12   25.68    1.27
  -2 -16 -12   24.29    1.27
  -2  16 -13    6.44    0.65
  -2  16 -13    7.30    0.70
   2  16  13    6.44    0.59
   2  16  13    7.00    0.60
  -2 -16 -13    6.19    0.60
   2  16  13    6.45    0.62
  -2  16 -14    0.02    0.16
   2  16  14    0.35    0.17
   2  16  14    0.35    0.18
  -2 -16 -14    0.10    0.11
  -2  16 -14    0.36    0.25
   2  16  14   -0.14    0.20
  -2  16 -15   10.57    0.84
   2  16  15   11.07    0.78
  -2 -16 -15   10.20    0.78
  -2  16 -15   10.45    0.85
   2  16  15   11.09    0.80
  -2 -16 -15   11.33    0.77
  -2 -16 -16    6.13    0.55
  -2  16 -16    5.39    0.61
   2  16  16    5.21    0.56
   2  16  16    5.88    0.55
  -2 -16 -16    5.77    0.57
  -2  16 -16    5.75    0.62
   2  16  17    2.30    0.35
  -2 -16 -17    3.06    0.42
   2  16  17    2.51    0.37
  -2  16 -17    2.82    0.44
   2  16  17    2.75    0.39
  -2 -16 -17    2.67    0.36
  -2  16 -17    2.82    0.43
  -2  16 -18   18.38    1.10
   2  16  18   19.62    1.03
  -2 -16 -18   18.57    1.05
  -2 -16 -18   18.24    0.99
  -2  16 -18   18.69    1.09
   2  16  18   19.01    1.05
  -2 -16 -19    9.64    0.66
   2  16  19    9.51    0.68
  -2 -16 -19   10.10    0.73
   2  16  19    9.72    0.71
  -2  16 -19    9.78    0.72
  -2  16 -19    9.60    0.75
  -2 -16 -20    0.03    0.12
   2  16  20    0.09    0.14
   2  16  20    0.09    0.15
  -2 -16 -20    0.03    0.10
   2  16  21    0.06    0.13
   2  16  21    0.30    0.17
  -2 -16 -21    0.12    0.13
  -2 -16 -21    0.30    0.13
  -2  16 -21    0.49    0.24
  -2  16 -22    9.10    0.62
   2  16  22    9.27    0.58
  -2 -16 -22    8.01    0.57
   2  16  22    8.32    0.56
  -2  16 -22    7.79    0.54
  -2 -16 -23   20.22    0.91
   2  16  23   20.86    0.88
  -2  16 -23   18.79    0.85
   2  16  23   19.18    0.86
   2  16  24    6.61    0.41
   2  16  24    6.56    0.40
  -2 -16 -24    6.15    0.42
   2  17 -24    0.84    0.19
   2 -17 -24    0.57    0.13
   2 -17 -24    0.62    0.14
  -2  17  23    7.40    0.46
   2  17 -23    7.32    0.51
   2 -17 -23    7.65    0.49
   2 -17 -23    6.86    0.46
  -2  17  23    7.44    0.44
   2 -17 -22    8.96    0.58
   2  17 -22    7.95    0.57
  -2  17  22    8.70    0.53
   2 -17 -22    9.37    0.58
  -2  17  22    8.51    0.55
   2  17 -21   19.01    0.99
   2 -17 -21   19.97    0.96
  -2  17  21   20.83    0.95
  -2  17  21   20.33    0.94
   2 -17 -21   19.98    0.98
   2 -17 -20   15.82    0.83
   2 -17 -20   14.76    0.87
   2 -17 -20   15.53    0.86
   2  17 -20   14.26    0.87
  -2  17  20   15.72    0.85
  -2  17  20   15.63    0.85
  -2  17  19    0.88    0.24
   2 -17 -19    0.73    0.20
   2 -17 -19    1.00    0.25
   2  17 -19    0.23    0.27
   2 -17 -19    0.82    0.21
  -2  17  19    0.96    0.24
   2 -17 -18    2.57    0.33
  -2  17  18    2.64    0.37
   2 -17 -18    2.56    0.33
  -2  17  18    2.82    0.38
   2  17 -18    2.84    0.40
   2 -17 -18    2.77    0.39
   2  17 -18    1.83    0.31
   2 -17 -17   20.47    1.05
  -2  17  17   21.32    1.11
   2  17 -17   21.49    1.19
   2 -17 -17   20.11    1.14
  -2  17  17   21.08    1.12
  -2  17  16    6.54    0.56
   2 -17 -16    6.75    0.56
   2 -17 -16    6.71    0.64
   2  17 -16    5.48    0.60
  -2  17  16    7.50    0.62
  -2  17  16    7.71    0.65
  -2  17  15    3.46    0.43
   2 -17 -15    3.49    0.41
   2  17 -15    2.57    0.42
  -2  17  15    2.85    0.41
  -2  17  15    3.51    0.42
  -2  17  14    3.82    0.45
   2 -17 -14    3.77    0.44
  -2  17  14    4.64    0.52
   2  17 -14    4.66    0.58
   2 -17 -13   13.69    0.86
   2  17 -13   13.64    0.93
   2  17 -13   13.16    0.99
  -2  17  13   13.92    0.89
   2  17 -13   14.11    0.96
  -2  17  12    1.24    0.27
   2  17 -12    1.38    0.31
   2  17 -12    1.14    0.28
   2  17 -12    1.56    0.36
   2  17 -11   35.15    1.72
   2  17 -11   33.96    1.64
  -2  17  11   33.90    1.56
   2  17 -11   33.79    1.59
  -2  17  10    2.70    0.39
   2  17 -10    2.82    0.44
   2  17 -10    2.81    0.44
  -2  17   9    0.65    0.25
   2  17  -9    1.00    0.28
   2  17  -9    0.63    0.25
   2  17  -8    0.58    0.25
   2  17  -8    0.33    0.24
   2  17  -8   -0.15    0.28
  -2  17   8    0.65    0.28
   2  17  -7  118.13    3.98
   2  17  -7  128.67    3.91
  -2  17   7  113.17    3.86
   2  17  -7  116.08    4.00
  -2  17   6    9.69    0.76
   2  17  -6    9.82    0.83
   2  17  -6   10.36    0.82
  -2  17   5   35.75    1.64
   2  17  -5   37.84    1.58
   2  17  -5   36.71    1.70
   2  17  -5   36.00    1.74
  -2  17   4   56.92    2.26
   2  17  -4   55.98    2.35
   2  17  -4   59.56    2.33
   2  17  -4   61.21    2.21
  -2  17   3   82.23    3.01
   2  17  -3   87.55    3.08
  -2  17   3   90.83    4.65
   2  17  -3   93.51    3.00
  -2  17   2   29.10    1.43
   2  17  -2   28.10    2.43
   2  17  -2   32.34    1.43
   2  17  -2   29.22    1.45
  -2  17   1   15.66    0.99
   2  17  -1   15.84    0.99
   2  17  -1   16.07    0.98
   2  17  -1   17.99    1.87
  -2  17   0    3.43    0.46
   2  17   0    3.07    0.80
   2  17   0    3.26    0.43
   2  17   1   55.19    2.21
   2  17   1   59.00    3.68
  -2  17  -1   56.50    2.22
  -2  17  -1   63.48    2.25
  -2  17  -2   83.90    2.99
   2  17   2   83.56    2.96
  -2  17  -2   84.45    2.95
  -2  17  -2   90.10    2.95
  -2  17  -3   91.50    2.97
  -2  17  -3   85.92    2.98
  -2  17  -3   85.74    3.03
   2  17   3   81.24    2.96
  -2  17  -4   22.76    1.16
  -2  17  -4   21.33    1.17
  -2  17  -4   21.22    1.20
   2  17   4   20.54    1.16
   2  17   5   14.42    0.94
  -2  17  -5   15.73    0.94
   2  17   5   14.17    0.94
  -2  17  -5   14.03    0.98
  -2  17  -5   15.87    0.99
  -2  17  -6   24.18    1.34
   2  17   6   24.37    1.27
   2  17   6   25.37    1.31
  -2  17  -6   28.09    1.31
  -2  17  -6   26.54    1.34
   2  17   6   24.97    1.29
   2  17   7   15.05    0.96
  -2  17  -7   17.25    1.06
   2  17   7   17.22    1.03
   2  17   7   16.20    1.00
  -2  17  -7   16.79    1.09
  -2  17  -7   17.10    0.99
  -2  17  -8    8.23    0.72
   2  17   8    6.76    0.62
  -2  17  -8    7.83    0.71
   2  17   8    6.36    0.62
  -2  17  -8    7.38    0.63
   2  17   8    6.50    0.62
  -2  17  -9   27.29    1.45
   2  17   9   26.99    1.35
  -2  17  -9   28.89    1.37
  -2  17  -9   26.63    1.40
   2  17   9   27.30    1.37
  -2  17 -10    9.74    0.83
   2  17  10   10.56    0.78
   2  17  10   10.15    0.78
   2  17  10   10.78    0.78
  -2  17 -10    9.51    0.80
  -2  17 -10   11.10    0.79
  -2 -17 -10   10.73    0.78
  -2 -17 -11   11.69    0.82
  -2  17 -11   12.89    0.85
  -2  17 -11   11.01    0.86
   2  17  11   11.55    0.83
  -2  17 -11   10.26    0.86
   2  17  11   11.03    0.80
   2  17  11   11.65    0.82
  -2  17 -12    4.78    0.58
  -2 -17 -12    4.89    0.52
   2  17  12    5.01    0.53
  -2  17 -12    5.16    0.59
   2  17  12    5.03    0.55
   2  17  12    5.52    0.55
  -2  17 -12    4.93    0.52
  -2  17 -13    7.14    0.63
  -2  17 -13    6.35    0.66
   2  17  13    7.55    0.64
   2  17  13    7.27    0.62
  -2 -17 -13    7.35    0.64
   2  17  13    6.62    0.63
  -2  17 -13    6.77    0.69
  -2  17 -14   15.86    1.07
  -2  17 -14   15.38    0.96
   2  17  14   17.65    0.98
  -2 -17 -14   16.62    1.01
   2  17  14   16.04    1.00
  -2  17 -14   15.68    1.03
   2  17  14   16.58    0.98
   2  17  15   19.78    1.03
  -2  17 -15   18.03    1.03
  -2  17 -15   17.61    1.13
   2  17  15   17.96    1.05
   2  17  15   18.97    1.04
  -2  17 -15   18.11    1.12
  -2 -17 -15   19.74    1.10
  -2  17 -16   14.88    0.91
  -2 -17 -16   16.29    0.97
  -2  17 -16   14.96    0.99
   2  17  16   14.93    0.94
  -2  17 -16   15.05    1.01
   2  17  16   15.40    0.91
  -2 -17 -17   10.34    0.69
   2  17  17   10.73    0.72
  -2  17 -17   10.15    0.79
  -2  17 -17    9.78    0.71
  -2  17 -17   10.70    0.80
   2  17  17    9.61    0.73
  -2 -17 -17   10.01    0.74
   2  17  18    6.77    0.59
  -2  17 -18    6.56    0.62
  -2 -17 -18    6.82    0.53
  -2  17 -18    6.90    0.62
  -2 -17 -18    6.20    0.56
  -2  17 -18    6.66    0.56
  -2 -17 -19    1.36    0.27
   2  17  19    1.67    0.27
  -2 -17 -19    1.49    0.25
  -2  17 -19    1.21    0.24
   2  17  19    1.62    0.30
  -2  17 -19    1.76    0.31
  -2  17 -20   26.64    1.18
  -2 -17 -20   27.89    1.24
   2  17  20   28.68    1.19
   2  17  20   27.80    1.22
  -2 -17 -20   27.65    1.15
  -2  17 -20   27.20    1.25
  -2  17 -21   20.08    0.93
   2  17  21   19.83    0.91
  -2 -17 -21   19.48    0.96
   2  17  21   20.35    0.95
  -2  17 -21   20.66    0.99
  -2 -17 -22    2.05    0.27
   2  17  22    1.49    0.20
  -2  17 -22    1.25    0.20
   2  17  22    1.77    0.24
   2  17  23    1.14    0.19
  -2 -17 -23    1.15    0.18
  -2  17 -23    0.87    0.14
   2 -18 -23    1.47    0.19
   2  18 -23    1.89    0.25
   2 -18 -23    1.58    0.19
   2 -18 -22    3.84    0.34
  -2  18  22    3.23    0.29
   2 -18 -22    3.34    0.32
  -2  18  22    3.89    0.32
   2  18 -22    3.34    0.36
   2 -18 -21   13.40    0.72
   2  18 -21   13.24    0.76
  -2  18  21   13.23    0.68
  -2  18  21   13.48    0.70
   2 -18 -21   14.23    0.76
  -2  18  20    2.54    0.31
  -2  18  20    2.40    0.30
   2 -18 -20    2.86    0.34
   2  18 -20    1.85    0.32
   2 -18 -20    2.95    0.33
   2  18 -19    1.66    0.31
  -2  18  19    2.24    0.30
   2 -18 -19    2.61    0.33
  -2  18  19    2.50    0.33
   2 -18 -19    2.86    0.36
   2  18 -18    5.50    0.53
   2  18 -18    5.75    0.54
   2 -18 -18    6.51    0.57
  -2  18  18    6.89    0.57
   2 -18 -17   76.89    2.69
  -2  18  17   77.03    2.64
   2  18 -17   75.37    2.69
   2  18 -17   75.22    2.71
  -2  18  16    3.49    0.39
   2 -18 -16    3.48    0.44
  -2  18  16    3.15    0.42
   2  18 -16    3.53    0.47
   2  18 -16    2.93    0.41
  -2  18  15   45.69    1.82
  -2  18  15   49.30    1.82
   2 -18 -15   42.17    1.90
  -2  18  15   47.70    1.91
   2  18 -15   47.61    1.95
   2  18 -15   46.01    2.00
   2  18 -14    4.40    0.51
  -2  18  14    5.40    0.57
  -2  18  14    5.57    0.53
  -2  18  14    5.27    0.51
   2  18 -14    5.56    0.60
   2  18 -14    4.79    0.53
  -2  18  13   29.06    1.44
   2  18 -13   30.12    1.55
   2  18 -13   30.99    1.48
   2  18 -13   29.85    1.47
  -2  18  13   29.44    1.39
   2  18 -13   30.26    1.48
  -2  18  12    5.35    0.56
   2  18 -12    5.03    0.56
   2  18 -12    4.13    0.51
   2  18 -12    4.71    0.57
   2  18 -11   44.77    2.01
   2  18 -11   44.68    1.90
   2  18 -11   43.36    1.94
  -2  18  11   45.15    1.86
   2  18 -10   -0.36    0.30
   2  18 -10    0.11    0.18
  -2  18  10    0.44    0.23
   2  18 -10    0.35    0.22
  -2  18   9   23.42    1.24
   2  18  -9   22.76    1.32
   2  18  -9   23.50    1.25
   2  18  -9   21.29    1.27
   2  18  -8    4.96    0.54
   2  18  -8    5.98    0.64
  -2  18   8    5.03    0.56
   2  18  -8    5.00    0.58
  -2  18   7   88.67    3.20
   2  18  -7   95.62    3.35
   2  18  -7   89.40    3.33
  -2  18   6    0.91    0.29
   2  18  -6    0.49    0.24
   2  18  -6    0.73    0.25
  -2  18   5    3.30    0.45
   2  18  -5    3.60    0.49
   2  18  -5    4.05    0.53
   2  18  -4   56.00    2.09
   2  18  -4   54.39    2.26
   2  18  -4   52.28    2.17
  -2  18   4   51.35    2.12
   2  18  -3    1.51    0.29
   2  18  -3    1.61    0.30
   2  18  -3    1.74    0.37
  -2  18   3    1.60    0.35
   2  18  -3    1.91    0.34
  -2  18   2    0.33    0.17
   2  18  -2    0.05    0.13
   2  18  -2    0.17    0.18
   2  18  -2    0.11    0.21
   2  18  -2    0.23    0.20
   2  18  -1    2.13    0.39
   2  18  -1    2.20    0.37
   2  18  -1    2.08    0.38
  -2  18   1    2.14    0.36
   2  18  -1    1.88    0.34
  -2  18   0   65.75    2.49
   2  18   0   69.93    2.55
  -2  18   0   69.66    2.52
   2  18   0   64.78    2.52
   2  18   1    0.91    0.26
   2  18   1    0.65    0.21
  -2  18  -1    1.08    0.27
  -2  18  -1    0.70    0.26
   2  18   1    0.78    0.25
   2  18   1    1.02    0.28
   2  18   2    2.36    0.39
   2  18   2    2.94    0.44
  -2  18  -2    2.08    0.33
  -2  18  -2    2.82    0.41
   2  18   2    3.25    0.43
   2  18   2    2.31    0.37
  -2  18  -2    1.87    0.35
   2  18   3   36.16    1.67
  -2  18  -3   35.53    1.67
   2  18   3   41.56    1.75
  -2  18  -3   36.61    1.63
   2  18   3   35.88    1.64
   2  18   4   44.80    1.93
   2  18   4   51.01    2.01
  -2  18  -4   50.41    1.96
   2  18   4   45.19    1.95
  -2  18  -4   45.65    1.99
  -2  18  -4   48.58    1.99
  -2  18  -5    0.13    0.15
   2  18   5    0.19    0.20
  -2  18  -5   -0.01    0.17
  -2  18  -5    0.41    0.28
   2  18   5    0.00    0.14
   2  18   5    0.11    0.20
   2  18   6    0.65    0.22
   2  18   6    0.33    0.21
   2  18   6    0.32    0.21
  -2  18  -6    0.43    0.21
  -2  18  -6    0.57    0.22
  -2  18  -6    0.55    0.26
   2  18   7   15.23    0.97
  -2  18  -7   15.29    1.00
  -2  18  -7   17.32    1.01
   2  18   7   14.85    0.95
  -2  18  -7   15.72    1.03
   2  18   7   14.11    0.95
  -2  18  -8    0.22    0.20
   2  18   8    0.26    0.18
  -2  18  -8    0.17    0.17
  -2  18  -8    0.62    0.28
   2  18   8    0.19    0.21
  -2  18  -9    0.23    0.16
   2  18   9    0.85    0.25
  -2  18  -9    0.51    0.29
   2  18   9    0.44    0.20
  -2  18  -9    0.20    0.21
   2  18   9    0.73    0.26
  -2  18 -10    2.71    0.44
  -2  18 -10    2.47    0.45
  -2  18 -10    2.33    0.37
   2  18  10    1.92    0.35
   2  18  10    2.43    0.39
   2  18  10    2.31    0.39
  -2  18 -11   97.31    3.48
  -2  18 -11  101.13    3.33
  -2 -18 -11  100.48    3.33
   2  18  11   98.82    3.32
   2  18  11   97.36    3.33
  -2  18 -11   95.69    3.38
   2  18  11  100.31    3.34
  -2  18 -12    1.32    0.33
  -2 -18 -12    1.34    0.28
  -2  18 -12    1.87    0.41
   2  18  12    1.16    0.29
   2  18  12    1.37    0.30
   2  18  12    1.90    0.33
  -2  18 -12    1.27    0.30
   2  18  13   32.15    1.44
   2  18  13   30.01    1.42
   2  18  13   30.59    1.45
  -2  18 -13   30.32    1.43
  -2 -18 -13   30.79    1.45
  -2  18 -13   30.49    1.51
  -2  18 -13   28.44    1.51
   2  18  14    3.08    0.43
  -2  18 -14    3.07    0.46
   2  18  14    3.42    0.44
  -2  18 -14    3.64    0.49
  -2  18 -14    3.14    0.42
  -2 -18 -14    3.46    0.43
   2  18  14    3.56    0.43
  -2  18 -15   36.86    1.69
  -2  18 -15   37.06    1.59
  -2  18 -15   36.62    1.72
   2  18  15   39.32    1.57
   2  18  15   37.63    1.63
   2  18  15   36.89    1.58
  -2 -18 -15   37.19    1.62
  -2  18 -16    0.97    0.36
   2  18  16    0.67    0.21
   2  18  16    0.61    0.24
  -2  18 -16    0.60    0.22
  -2 -18 -16    0.56    0.19
  -2  18 -16    0.39    0.21
   2  18  17   25.42    1.16
  -2  18 -17   24.09    1.25
  -2  18 -17   25.33    1.28
  -2 -18 -17   25.29    1.21
  -2  18 -17   23.26    1.15
   2  18  17   24.07    1.20
  -2  18 -18   35.49    1.51
  -2  18 -18   32.06    1.39
   2  18  18   35.62    1.47
  -2  18 -18   32.85    1.49
  -2 -18 -18   34.53    1.46
   2  18  19    3.70    0.40
  -2  18 -19    3.24    0.38
[truncated: 1,263,204 more chars]
