# Supplementary material for: μ-Chlorido-bis­{[1-benzyl-3-(2,4,6-tri­methyl­phen­yl)imidazol-2-yl­idene-κC]silver(I)} chloride 1,2-di­chloro­ethane hemisolvate
Source: IUCrdata. 2024 Sep 10;9(Pt 9):x240861. doi: 10.1107/S2414314624008617 (PMC11451033; doi:10.1107/S2414314624008617)
Supplement: Supplementary file 2 [file x-09-x240861-Isup2.hkl]

data_I                                                                          
_shelx_title ' exp_1217 in P2(1)/c'                                             
_shelx_refln_list_code          4                                               
_shelx_F_calc_maximum      521.77                                               
_exptl_crystal_F_000      2980.00                                               
_reflns_d_resolution_high  0.8096                                               
                                                                                
loop_                                                                           
 _space_group_symop_operation_xyz                                               
 'x, y, z'                                                                      
 '-x, y+1/2, -z+1/2'                                                            
 '-x, -y, -z'                                                                   
 'x, -y-1/2, z-1/2'                                                             
                                                                                
_cell_length_a    12.7605                                                       
_cell_length_b    22.4142                                                       
_cell_length_c    25.0233                                                       
_cell_angle_alpha  90.000                                                       
_cell_angle_beta   93.055                                                       
_cell_angle_gamma  90.000                                                       
                                                                                
_shelx_F_squared_multiplier     1.000                                           
                                                                                
loop_                                                                           
 _refln_index_h                                                                 
 _refln_index_k                                                                 
 _refln_index_l                                                                 
 _refln_F_squared_calc                                                          
 _refln_F_squared_meas                                                          
 _refln_F_squared_sigma                                                         
 _refln_observed_status                                                         
   1   0   0         29.91         48.41        12.63 o                         
   2   0   0       4032.79       4945.88       210.46 o                         
   3   0   0        228.13        290.44        54.72 o                         
   4   0   0     115711.59      92100.66      2576.07 o                         
   5   0   0       7179.91       6113.95       343.05 o                         
   6   0   0     117767.70      99534.23      2853.88 o                         
   7   0   0      15549.06      15378.52       709.26 o                         
   8   0   0     103082.35     115112.69      3398.98 o                         
   9   0   0      10472.29      11455.50       677.69 o                         
  10   0   0      28016.46      28566.13       898.68 o                         
  11   0   0       9741.07       9643.23       461.97 o                         
  12   0   0      26247.73      25247.95       608.67 o                         
  13   0   0       9472.04       8668.07       266.37 o                         
  14   0   0       6703.04       6430.76       168.82 o                         
  15   0   0       4018.58       3986.10       140.58 o                         
   1   1   0      45544.89      48637.70       842.30 o                         
   2   1   0       2857.57       2910.64        97.68 o                         
   3   1   0      12471.91      13015.97       309.32 o                         
   4   1   0         41.42        100.24        92.60 o                         
   5   1   0      12978.71      11908.35      2479.25 o                         
   6   1   0       7253.15       8316.75       324.11 o                         
   7   1   0      10231.61      11394.99       709.26 o                         
   8   1   0      10104.86       8681.30       907.09 o                         
   9   1   0      12402.77      13814.95      1281.72 o                         
  10   1   0       6078.92       6088.64       168.45 o                         
  11   1   0       4983.33       4789.81       227.77 o                         
  12   1   0       6489.29       6147.19       138.95 o                         
  13   1   0       3122.76       3143.74        88.59 o                         
  14   1   0       3356.90       3190.32        85.04 o                         
  15   1   0       1119.79       1111.73        48.32 o                         
   0   2   0         16.01        640.99        67.35 o                         
   1   2   0      18591.10      19633.19       560.84 o                         
   2   2   0         18.76        152.14        21.19 o                         
   3   2   0        279.48        314.83        31.77 o                         
   4   2   0          0.56         61.74        20.66 o                         
   5   2   0         50.42         61.96        30.48 o                         
   6   2   0        792.93        748.68        88.54 o                         
   7   2   0       1117.61        983.86       189.42 o                         
   8   2   0        422.43        529.36       134.70 o                         
   9   2   0       1584.43       1368.60       153.76 o                         
  10   2   0        954.70        887.80        44.40 o                         
  11   2   0         76.29        104.49        24.43 o                         
  12   2   0         60.93         85.69        18.66 o                         
  13   2   0        128.41        148.97        20.98 o                         
  14   2   0        213.24        164.97        27.44 o                         
  15   2   0        603.78        516.46        29.19 o                         
   1   3   0      47030.21      55880.65       855.91 o                         
   2   3   0      13230.02      13878.22       262.01 o                         
   3   3   0        547.36        724.64        47.96 o                         
   4   3   0       9891.99       8759.26       267.13 o                         
   5   3   0      24718.36      26002.05       769.24 o                         
   6   3   0        883.10       1157.17       108.15 o                         
   7   3   0      18059.07      14573.65      5432.05 o                         
   8   3   0       1155.09       1615.66       159.35 o                         
   9   3   0      13545.86      14354.05       555.04 o                         
  10   3   0       1454.75       1610.12        67.53 o                         
  11   3   0       1947.31       1952.64        77.00 o                         
  12   3   0        800.46        844.23        41.63 o                         
  13   3   0       2854.13       2629.37        79.39 o                         
  14   3   0       1077.02       1009.29        44.47 o                         
  15   3   0       1154.65       1101.80        42.01 o                         
   0   4   0     241096.48     173747.34     36916.25 o                         
   1   4   0       1112.83       1200.84        87.59 o                         
   2   4   0      15323.15      18843.11       452.33 o                         
   3   4   0      10209.61       9939.47       225.02 o                         
   4   4   0      57779.79      57007.16       976.04 o                         
   5   4   0       4496.51       4890.58       168.87 o                         
   6   4   0      41198.30      41441.96      1797.35 o                         
   7   4   0       2716.38       2554.39       266.24 o                         
   8   4   0      17433.86      17903.79       599.30 o                         
   9   4   0       3941.48       4419.05       772.40 o                         
  10   4   0       8741.47       9084.86       189.66 o                         
  11   4   0       3286.41       3174.54        90.12 o                         
  12   4   0      11240.40      11242.21       198.38 o                         
  13   4   0      10522.60      10220.07       167.95 o                         
  14   4   0       3504.33       3332.35        85.28 o                         
  15   4   0       6413.35       6538.77       136.69 o                         
   1   5   0       2739.67       2863.74       101.54 o                         
   2   5   0       7149.66       7567.84       237.82 o                         
   3   5   0      11889.05      11184.56       251.42 o                         
   4   5   0         29.05         94.56        25.84 o                         
   5   5   0      12169.31      12174.48       305.32 o                         
   6   5   0       3160.72       3244.69       150.92 o                         
   7   5   0       4360.02       4115.87       391.46 o                         
   8   5   0       5090.86       4917.64       654.54 o                         
   9   5   0       6750.34       7159.95       540.89 o                         
  10   5   0         83.04         71.29        17.69 o                         
  11   5   0         52.18         75.50        15.27 o                         
  12   5   0       2251.74       2179.07        65.94 o                         
  13   5   0        944.00        964.42        42.42 o                         
  14   5   0        451.71        352.48        30.42 o                         
  15   5   0        132.80        149.15        19.29 o                         
   0   6   0      12413.09      13685.80      1121.77 o                         
   1   6   0      25191.01      27305.07       482.89 o                         
   2   6   0       8504.68       9985.85       277.73 o                         
   3   6   0       1337.80       1747.69       112.60 o                         
   4   6   0        152.84        315.90        52.07 o                         
   5   6   0       2088.35       1980.64       108.30 o                         
   6   6   0       6588.96       7084.37       319.51 o                         
   7   6   0          6.16         -9.84        50.51 o                         
   8   6   0       1269.81       1075.47       202.04 o                         
   9   6   0       1423.97       1790.85       133.20 o                         
  10   6   0        215.62        286.61        30.07 o                         
  11   6   0        684.27        576.18        31.01 o                         
  12   6   0         57.48         97.22        19.20 o                         
  13   6   0          1.30         -8.22        13.37 o                         
  14   6   0         32.20         14.44        15.49 o                         
  15   6   0         18.34          7.20         9.96 o                         
   1   7   0      40047.00      43249.68      1185.49 o                         
   2   7   0         24.57         58.54        23.65 o                         
   3   7   0      19543.06      20025.52       451.52 o                         
   4   7   0       1982.48       2032.84       109.63 o                         
   5   7   0      21172.56      20567.47       576.68 o                         
   6   7   0      11576.31      10507.22       393.46 o                         
   7   7   0      13187.39      11697.53       648.23 o                         
   8   7   0       6818.41       5852.97       496.69 o                         
   9   7   0       4070.32       4002.93       110.07 o                         
  10   7   0       7045.20       6845.06       129.53 o                         
  11   7   0       5564.72       5435.33       123.84 o                         
  12   7   0       7401.32       6829.06       189.69 o                         
  13   7   0       3493.54       3342.97        89.04 o                         
  14   7   0       5958.19       5924.50       142.17 o                         
  15   7   0       1621.18       1813.54        90.50 o                         
   0   8   0      97434.38     102716.80      2111.06 o                         
   1   8   0      11039.01      12818.45       233.74 o                         
   2   8   0     118183.67     125077.97      2044.26 o                         
   3   8   0       3661.52       3724.11       183.03 o                         
   4   8   0      57078.21      58541.04      2075.16 o                         
   5   8   0         38.39        115.30        41.59 o                         
   6   8   0      46793.64      49556.84      1174.91 o                         
   7   8   0       3812.35       2182.50       256.76 o                         
   8   8   0      19105.31      18777.50       928.14 o                         
   9   8   0       1263.87       1179.92        57.78 o                         
  10   8   0       9301.70       9501.47       161.95 o                         
  11   8   0       2568.17       2352.92        76.20 o                         
  12   8   0      16771.34      16996.86       338.57 o                         
  13   8   0       3042.68       2863.63        80.45 o                         
  14   8   0       5966.60       6386.24       135.43 o                         
  15   8   0       4614.16       4832.59       150.11 o                         
   1   9   0       3262.90       3861.73       120.01 o                         
   2   9   0        626.06        766.21        54.75 o                         
   3   9   0       1097.65       1108.89        79.75 o                         
   4   9   0         79.96        102.24        34.65 o                         
   5   9   0         78.50        132.02        47.44 o                         
   6   9   0        290.99        300.98        78.92 o                         
   7   9   0        834.83        798.44       116.55 o                         
   8   9   0         98.68        -10.52        50.51 o                         
   9   9   0       3764.32       3981.27       114.33 o                         
  10   9   0         54.45         77.77        17.14 o                         
  11   9   0        317.84        334.36        29.54 o                         
  12   9   0        815.81        728.27        47.09 o                         
  13   9   0        871.90        836.37        46.68 o                         
  14   9   0        312.10        406.85        44.93 o                         
   0  10   0      35273.27      40280.49      1338.54 o                         
   1  10   0       9297.09       9964.71       527.21 o                         
   2  10   0       6639.38       7463.77       237.48 o                         
   3  10   0       1303.71       1657.97        88.94 o                         
   4  10   0      18313.44      19636.90       572.65 o                         
   5  10   0        152.77        188.33        50.53 o                         
   6  10   0       3279.68       2800.26       208.20 o                         
   7  10   0         34.31         93.05        41.93 o                         
   8  10   0       5818.81       6369.69       243.63 o                         
   9  10   0       2656.67       2868.94        95.84 o                         
  10  10   0       2241.30       2060.14        87.40 o                         
  11  10   0       1321.65       1138.89        59.42 o                         
  12  10   0       2292.61       2219.62        81.53 o                         
  13  10   0        288.05        326.73        35.46 o                         
  14  10   0       1014.36        989.82        51.46 o                         
   1  11   0      14040.05      15905.76      1429.04 o                         
   2  11   0        376.43        556.76        82.50 o                         
   3  11   0      40382.92      42028.97      2366.65 o                         
   4  11   0        214.55        275.04        66.30 o                         
   5  11   0       3275.09       2865.54       166.26 o                         
   6  11   0        695.20        681.99       121.06 o                         
   7  11   0       7524.60       8068.01       329.99 o                         
   8  11   0        453.47        405.78        30.97 o                         
   9  11   0       4788.33       4683.71       114.03 o                         
  10  11   0         13.40         18.27        14.34 o                         
  11  11   0       6771.71       6414.24       154.88 o                         
  12  11   0         24.41          7.50        19.75 o                         
  13  11   0       2957.75       2810.96       122.00 o                         
  14  11   0        711.24        593.75        47.55 o                         
   0  12   0      15741.41      14909.19       702.95 o                         
   1  12   0        853.81        933.98       108.36 o                         
   2  12   0      12623.41      13862.83       478.31 o                         
   3  12   0          4.34          3.18        34.73 o                         
   4  12   0       5853.07       5512.02       427.24 o                         
   5  12   0       1731.14       1708.96       244.14 o                         
   6  12   0      10381.18      10628.38       669.27 o                         
   7  12   0        456.95        417.61        32.10 o                         
   8  12   0       6315.84       6380.24       152.80 o                         
   9  12   0        796.17        771.23        48.29 o                         
  10  12   0       6667.25       6663.80       143.87 o                         
  11  12   0        714.40        645.87        45.55 o                         
  12  12   0       3324.24       3186.64        96.24 o                         
  13  12   0        974.03       1008.37        66.77 o                         
  14  12   0        405.71        416.06        37.12 o                         
   1  13   0       4044.09       4555.78       259.61 o                         
   2  13   0       1655.28       1650.66       153.28 o                         
   3  13   0       1671.85       1839.45       244.14 o                         
   4  13   0        201.79        252.56       105.23 o                         
   5  13   0       2757.87       2736.02       322.01 o                         
   6  13   0        136.10         84.19        69.45 o                         
   7  13   0       1272.81       1180.26        42.53 o                         
   8  13   0        496.64        584.07        41.96 o                         
   9  13   0         34.32         32.70        18.48 o                         
  10  13   0        151.38        116.85        21.36 o                         
  11  13   0       1511.53       1530.49        66.79 o                         
  12  13   0        442.94        416.24        29.66 o                         
  13  13   0        339.10        326.12        29.50 o                         
   0  14   0       6914.15       7263.07       494.59 o                         
   1  14   0       1172.76       1022.03       127.75 o                         
   2  14   0        478.24        560.21        92.27 o                         
   3  14   0        166.87        218.88        94.71 o                         
   4  14   0       2122.80       2239.33       286.23 o                         
   5  14   0       4656.48       4377.63       423.03 o                         
   6  14   0        556.26        470.93        29.19 o                         
   7  14   0          2.63         12.67        12.76 o                         
   8  14   0        592.04        539.86        39.04 o                         
   9  14   0       4530.55       4716.60       127.67 o                         
  10  14   0        113.70        133.23        21.22 o                         
  11  14   0        315.43        357.26        34.02 o                         
  12  14   0        232.53        200.94        23.59 o                         
  13  14   0         74.31         68.01        15.70 o                         
   1  15   0       5031.80       5113.01       301.34 o                         
   2  15   0         21.58         33.24        42.09 o                         
   3  15   0       4573.26       4710.16       427.24 o                         
   4  15   0       2747.54       2275.10       298.86 o                         
   5  15   0       5520.88       5464.45       174.81 o                         
   6  15   0       3070.24       3036.21        82.16 o                         
   7  15   0       2754.18       2776.53        72.87 o                         
   8  15   0        324.25        403.94        36.15 o                         
   9  15   0         51.75         60.46        18.98 o                         
  10  15   0       2440.39       2293.36        74.58 o                         
  11  15   0       2895.82       2835.17       103.19 o                         
  12  15   0        753.95        679.97        43.33 o                         
  13  15   0       1173.37       1203.85        86.29 o                         
   0  16   0      12072.04      12389.95       726.10 o                         
   1  16   0         14.24         -7.49        33.02 o                         
   2  16   0        879.12        955.50       197.84 o                         
   3  16   0        884.37        957.61       199.94 o                         
   4  16   0       1074.61       1159.98        54.71 o                         
   5  16   0        320.66        357.21        31.79 o                         
   6  16   0       2778.74       2702.50        77.60 o                         
   7  16   0       1705.56       1836.26        58.36 o                         
   8  16   0        441.24        471.03        37.75 o                         
   9  16   0         11.82          7.65        19.55 o                         
  10  16   0       1755.41       1790.58        78.46 o                         
  11  16   0         66.71         59.84        32.62 o                         
  12  16   0       2194.97       2244.43        65.23 o                         
   1  17   0       9091.32       9015.57       441.81 o                         
   2  17   0        721.15        696.15        61.54 o                         
   3  17   0       4600.61       4388.87       108.96 o                         
   4  17   0        230.21        256.88        23.03 o                         
   5  17   0      19231.86      17811.03       261.09 o                         
   6  17   0        293.44        366.89        33.78 o                         
   7  17   0       2244.66       2233.49        78.82 o                         
   8  17   0       1882.45       1917.37        74.84 o                         
   9  17   0       4096.70       3884.52       126.72 o                         
  10  17   0       3905.05       3888.72       123.94 o                         
  11  17   0       3222.34       3379.84        88.03 o                         
  12  17   0       2216.34       2255.80        70.39 o                         
   0  18   0      25616.86      24615.49      1335.39 o                         
   1  18   0       1981.40       1945.26        80.97 o                         
   2  18   0      14682.57      14223.68       275.22 o                         
   3  18   0         11.32         24.88        14.84 o                         
   4  18   0      20113.90      19841.52       281.13 o                         
   5  18   0        504.27        398.08        61.06 o                         
   6  18   0       5046.90       4939.15       121.77 o                         
   7  18   0       1121.30       1152.93        55.48 o                         
   8  18   0       9920.22      10021.85       289.43 o                         
   9  18   0       1305.74       1324.52        84.79 o                         
  10  18   0       3669.33       3911.25       101.27 o                         
  11  18   0        761.55        691.34        40.06 o                         
   1  19   0       1725.18       1783.15       110.88 o                         
   2  19   0       1214.66       1160.82        48.36 o                         
   3  19   0        190.94        187.83        22.66 o                         
   4  19   0         12.15         16.68        14.03 o                         
   5  19   0        798.05        726.16        55.15 o                         
   6  19   0       1067.15        933.77        48.89 o                         
   7  19   0       2094.92       2063.85        80.76 o                         
   8  19   0       2571.93       2796.62       128.67 o                         
   9  19   0        254.14        219.39        28.18 o                         
  10  19   0        518.33        505.14        36.41 o                         
  11  19   0        537.84        490.38        54.72 o                         
   0  20   0       1190.81       1349.37        89.14 o                         
   1  20   0          6.03         42.96        25.21 o                         
   2  20   0       1441.93       1535.75        56.78 o                         
   3  20   0        366.70        368.78        32.54 o                         
   4  20   0        486.38        420.49        28.16 o                         
   5  20   0        433.77        375.67        34.51 o                         
   6  20   0        544.91        494.11        32.57 o                         
   7  20   0        212.59        212.98        25.32 o                         
   8  20   0        206.63        229.68        30.33 o                         
   9  20   0        125.48        170.69        21.95 o                         
  10  20   0       1993.55       2116.86       100.11 o                         
   1  21   0       7317.91       7818.37       246.21 o                         
   2  21   0        736.65        819.96        44.88 o                         
   3  21   0      15655.36      15480.64       229.36 o                         
   4  21   0       1195.80       1211.38        48.93 o                         
   5  21   0      12186.07      11646.25       184.36 o                         
   6  21   0        154.38        153.69        20.15 o                         
   7  21   0       1921.06       1880.47        79.77 o                         
   8  21   0         25.14          2.97        16.33 o                         
   9  21   0       4268.89       4217.30        95.96 o                         
  10  21   0       2537.89       2834.94       136.80 o                         
   0  22   0       2491.49       2487.67       121.28 o                         
   1  22   0        585.13        638.51        46.48 o                         
   2  22   0        326.70        325.04        28.87 o                         
   3  22   0         85.83        135.17        26.51 o                         
   4  22   0       2581.15       2491.42        76.09 o                         
   5  22   0        467.85        365.14        26.34 o                         
   6  22   0        117.75        101.63        17.17 o                         
   7  22   0        803.63        769.88        46.54 o                         
   8  22   0       1561.53       1509.17        72.96 o                         
   9  22   0        445.64        380.94        46.30 o                         
   1  23   0        547.20        551.29        47.39 o                         
   2  23   0        758.15        824.02        38.17 o                         
   3  23   0        161.18        111.71        16.73 o                         
   4  23   0         53.04         66.27        16.14 o                         
   5  23   0         13.59         -4.01        13.79 o                         
   6  23   0        299.61        267.45        27.13 o                         
   7  23   0         86.08         88.08        18.28 o                         
   8  23   0          0.70         21.39        11.59 o                         
   0  24   0       4256.12       4591.22       218.88 o                         
   1  24   0        901.55        815.93        46.89 o                         
   2  24   0       1433.88       1420.98        52.28 o                         
   3  24   0         12.50         12.98        13.79 o                         
   4  24   0       2351.64       2369.77        65.78 o                         
   5  24   0        103.08         81.16        16.87 o                         
   6  24   0        617.00        709.26        71.56 o                         
   7  24   0        521.04        460.91        56.82 o                         
   1  25   0      13903.83      14574.59       221.26 o                         
   2  25   0         17.99         16.09        17.81 o                         
   3  25   0       9195.06       9455.03       217.53 o                         
   4  25   0        635.42        622.05        39.68 o                         
   5  25   0       8384.93       9010.17       353.58 o                         
   6  25   0       2776.82       2586.59       130.49 o                         
   0  26   0       8230.91       8276.57       230.40 o                         
   1  26   0         10.80        -14.33        14.33 o                         
   2  26   0       8658.01       8962.33       162.54 o                         
   3  26   0         45.66         56.61        15.49 o                         
   4  26   0       4798.68       4910.10        95.96 o                         
   5  26   0         95.13         56.82        27.36 o                         
   1  27   0          7.89        -12.32        12.32 o                         
   2  27   0         21.54          9.25        10.80 o                         
 -15   1   1       2983.53       3135.18        86.20 o                         
 -14   1   1         80.67         77.39        14.61 o                         
 -13   1   1       6737.23       6698.24       141.51 o                         
 -12   1   1         35.28         33.35        17.12 o                         
 -11   1   1       3479.89       3276.04       103.86 o                         
 -10   1   1       1017.45       1023.58        61.46 o                         
  -9   1   1      14625.07      16533.80      1753.16 o                         
  -8   1   1       5292.55       5816.58       307.18 o                         
  -7   1   1      22901.02      21513.94      3403.19 o                         
  -6   1   1         91.80        150.35        46.52 o                         
  -5   1   1      17382.63      13018.28      5436.26 o                         
  -4   1   1      15663.76      13799.67      2505.56 o                         
  -3   1   1      50921.62      51484.07      5465.72 o                         
  -2   1   1       4760.37       4671.37       173.63 o                         
  -1   1   1      56726.66      57789.07      1481.66 o                         
   1   1   1      12074.59      12652.07       418.60 o                         
   2   1   1       2636.15       2825.20       109.82 o                         
   3   1   1       1155.63       1069.77        53.56 o                         
   4   1   1      37622.11      37246.40       805.83 o                         
   5   1   1      29634.37      29956.54      1655.29 o                         
   6   1   1      17599.14      17280.70       513.40 o                         
   7   1   1       2685.91       2455.25       174.10 o                         
   8   1   1      23078.91      26061.50       952.34 o                         
   9   1   1       5912.19       7796.76       385.37 o                         
  10   1   1       4904.60       4905.97       148.21 o                         
  11   1   1        656.06        717.90        54.16 o                         
  12   1   1      15577.85      14997.15       313.76 o                         
  13   1   1        136.17        148.51        24.39 o                         
  14   1   1       6835.92       6487.86       130.98 o                         
  15   1   1        456.38        470.97        31.29 o                         
 -15   2   1         35.15         10.81        14.97 o                         
 -14   2   1        297.57        307.65        26.06 o                         
 -13   2   1         54.38         59.88        14.63 o                         
 -12   2   1       5321.64       4965.41       119.19 o                         
 -11   2   1        153.31         99.15        19.79 o                         
 -10   2   1       2198.46       2121.93        69.96 o                         
  -9   2   1        726.84        660.43       108.52 o                         
  -8   2   1       4963.98       5121.74       284.14 o                         
  -7   2   1       1489.69       1823.10       165.21 o                         
  -6   2   1        739.03        612.09       143.11 o                         
  -5   2   1          4.45         49.54        28.99 o                         
  -4   2   1      29855.35      30188.17       847.11 o                         
  -3   2   1        706.82        741.66        70.64 o                         
  -2   2   1      22924.27      21424.74      1610.04 o                         
  -1   2   1       4021.45       4137.41       125.23 o                         
   0   2   1       1139.40       1087.79       144.17 o                         
   1   2   1       6945.61       7376.81       168.19 o                         
   2   2   1         56.98         95.63        21.05 o                         
   3   2   1        867.79        984.04        67.25 o                         
   4   2   1       6193.37       7817.94       197.12 o                         
   5   2   1       5200.18       5155.46       446.18 o                         
   6   2   1       1275.56       1361.30       123.72 o                         
   7   2   1        125.56         96.94        36.44 o                         
   8   2   1       4925.62       5500.80       672.43 o                         
   9   2   1       1426.77       1864.60       179.21 o                         
  10   2   1          2.39         22.09        13.19 o                         
  11   2   1         25.04         22.58        15.59 o                         
  12   2   1         40.42         49.16        22.69 o                         
  13   2   1        627.55        542.15        39.37 o                         
  14   2   1        369.45        398.80        28.32 o                         
  15   2   1        141.05        143.46        16.21 o                         
 -15   3   1       1440.03       1431.67        49.03 o                         
 -14   3   1        255.72        226.22        22.05 o                         
 -13   3   1       2770.98       2758.34        81.75 o                         
 -12   3   1        112.07        100.59        23.53 o                         
 -11   3   1        998.94        937.84        46.48 o                         
 -10   3   1        719.04        751.13        45.37 o                         
  -9   3   1       5741.68       4845.98       835.54 o                         
  -8   3   1        404.21        472.87        85.10 o                         
  -7   3   1       7646.87       7637.70       327.84 o                         
  -6   3   1       1175.09       1339.02       408.30 o                         
  -5   3   1       7785.60       7422.63       269.74 o                         
  -4   3   1       1124.67       1422.78        77.64 o                         
  -3   3   1        123.80        122.04        23.19 o                         
  -2   3   1       3633.30       3668.91       103.23 o                         
  -1   3   1      10220.83      11784.61       267.92 o                         
   0   3   1        320.52        462.79        37.93 o                         
   1   3   1      80794.31      78859.23      1588.69 o                         
   2   3   1      20891.52      23669.12       549.53 o                         
   3   3   1      47166.73      49962.90       815.89 o                         
   4   3   1       3703.02       3597.73       153.12 o                         
   5   3   1       3098.91       3025.18       171.83 o                         
   6   3   1       1305.18       1366.50       116.82 o                         
   7   3   1       4299.00       4608.70       246.13 o                         
   8   3   1        494.15        409.76       116.81 o                         
   9   3   1       4969.26       4906.73       661.91 o                         
  10   3   1       1935.60       2019.27        76.67 o                         
  11   3   1       3998.92       3776.39       111.94 o                         
  12   3   1        510.61        473.97        38.23 o                         
  13   3   1       1434.73       1386.66        62.54 o                         
  14   3   1        360.21        288.56        24.43 o                         
  15   3   1       1310.03       1315.71        52.62 o                         
 -15   4   1         59.47         37.62        11.45 o                         
 -14   4   1       1001.83        955.47        43.40 o                         
 -13   4   1         93.40        116.34        18.46 o                         
 -12   4   1       1402.62       1398.32        57.81 o                         
 -11   4   1        371.96        364.76        33.95 o                         
 -10   4   1       1904.29       1892.55        73.89 o                         
  -9   4   1       5722.80       6641.34       617.71 o                         
  -8   4   1       1091.75       1287.10       138.31 o                         
  -7   4   1       1213.88       2148.92       167.81 o                         
  -6   4   1        311.08        406.59        66.77 o                         
  -5   4   1      10023.64      10608.68       280.10 o                         
  -4   4   1       2913.72       3191.13       123.83 o                         
  -3   4   1      13240.22      12630.48       321.45 o                         
  -2   4   1      27107.93      27637.03       590.54 o                         
  -1   4   1      30278.60      32432.20       533.27 o                         
   0   4   1       5965.15       5775.99       207.31 o                         
   1   4   1      24126.15      29092.09       587.84 o                         
   2   4   1       3973.04       4975.63       176.67 o                         
   3   4   1      13490.51      12859.32       425.62 o                         
   4   4   1       7725.75       7427.56       198.91 o                         
   5   4   1       3183.00       3374.99       135.81 o                         
   6   4   1        965.29        954.72        98.89 o                         
   7   4   1       5684.84       6447.61       618.76 o                         
   8   4   1        848.07        793.71       109.31 o                         
   9   4   1       4487.41       4491.85       293.07 o                         
  10   4   1        109.48        150.13        23.80 o                         
  11   4   1        309.35        297.80        31.19 o                         
  12   4   1        180.21        220.69        22.69 o                         
  13   4   1       3245.99       3218.18        88.33 o                         
  14   4   1         43.56         48.45        12.94 o                         
  15   4   1       1302.10       1332.58        53.67 o                         
 -15   5   1       5267.88       5462.57       120.02 o                         
 -14   5   1         96.92         73.98        14.49 o                         
 -13   5   1      11366.71      11285.20       179.50 o                         
 -12   5   1         71.98         90.70        17.93 o                         
 -11   5   1      11877.98      11666.71       172.70 o                         
 -10   5   1         50.75         58.53        14.17 o                         
  -9   5   1      24977.83      17268.48       898.68 o                         
  -8   5   1       2144.41       1846.43       233.61 o                         
  -7   5   1      22468.15      19850.79      7204.15 o                         
  -6   5   1       5642.70       5321.37       250.86 o                         
  -5   5   1      47042.25      42759.36       972.39 o                         
  -4   5   1       9479.14      11379.03       336.33 o                         
  -3   5   1      33460.10      36598.59       910.25 o                         
  -2   5   1       2420.78       2409.97       112.05 o                         
  -1   5   1      72315.91      76128.99      1181.36 o                         
   0   5   1      22640.79      22739.17       551.41 o                         
   1   5   1      26612.71      26371.99       838.69 o                         
   2   5   1      42412.54      48527.19       960.49 o                         
   3   5   1      10208.41      11007.30       205.35 o                         
   4   5   1      15319.95      16511.12       327.52 o                         
   5   5   1      14749.25      14169.81       477.37 o                         
   6   5   1       8273.71       7976.23       250.81 o                         
   7   5   1        859.02        694.95       148.38 o                         
   8   5   1      11818.96      12291.04      2290.89 o                         
   9   5   1       3180.15       2613.95       311.49 o                         
  10   5   1        165.28        210.43        25.54 o                         
  11   5   1       2738.78       2570.80        79.98 o                         
  12   5   1      12101.52      11831.63       174.29 o                         
  13   5   1        396.43        422.61        30.49 o                         
  14   5   1       1297.16       1312.42        56.86 o                         
  15   5   1        438.82        402.74        24.35 o                         
 -15   6   1         18.10         30.06        11.68 o                         
 -14   6   1       1088.53       1012.13        49.49 o                         
 -13   6   1        401.53        393.90        27.22 o                         
 -12   6   1         17.96          5.05        12.82 o                         
 -11   6   1        206.43        236.30        22.17 o                         
 -10   6   1       3655.31       3522.65        78.85 o                         
  -9   6   1        665.89        521.95       147.32 o                         
  -8   6   1        757.66        839.75       168.37 o                         
  -7   6   1          6.66         61.03        54.72 o                         
  -6   6   1      21011.37      22698.20       636.10 o                         
  -5   6   1       1352.06       1459.62       119.74 o                         
  -4   6   1       4710.30       4810.14       207.60 o                         
  -3   6   1       3936.08       4071.28       172.80 o                         
  -2   6   1      31232.10      34306.92       793.45 o                         
  -1   6   1       4631.88       4393.73       129.30 o                         
   0   6   1      57468.07      64523.98      3937.94 o                         
   1   6   1       1185.93       1497.76        90.13 o                         
   2   6   1       4838.91       6403.34       189.75 o                         
   3   6   1        563.00        822.22        58.37 o                         
   4   6   1        320.81        343.73        42.13 o                         
   5   6   1       2459.19       2343.47       117.96 o                         
   6   6   1       4156.33       5137.29       197.31 o                         
   7   6   1        827.29        707.73       144.17 o                         
   8   6   1          1.61        -16.84        46.30 o                         
   9   6   1       3858.78       3855.71       122.60 o                         
  10   6   1         33.52         21.21        15.43 o                         
  11   6   1        342.23        396.16        28.14 o                         
  12   6   1         27.65         31.86        16.87 o                         
  13   6   1       1543.16       1596.19        67.19 o                         
  14   6   1          5.26          8.61        14.23 o                         
  15   6   1         22.49         25.91        14.73 o                         
 -15   7   1          7.14         20.66        16.17 o                         
 -14   7   1        117.99        132.62        20.02 o                         
 -13   7   1        406.14        383.52        29.22 o                         
 -12   7   1         70.24         89.86        22.24 o                         
 -11   7   1        672.05        690.22        40.57 o                         
 -10   7   1       2558.87       2590.86        66.77 o                         
  -9   7   1        101.98         88.75        18.72 o                         
  -8   7   1       1095.91        959.71       181.00 o                         
  -7   7   1        995.52       1159.65       183.10 o                         
  -6   7   1       8573.06       8435.50       345.26 o                         
  -5   7   1       5020.26       4761.48       230.67 o                         
  -4   7   1        173.15        287.18        54.10 o                         
  -3   7   1       1029.47       1224.30        94.93 o                         
  -2   7   1       1830.62       1878.75       104.83 o                         
  -1   7   1       1546.33       1492.00        84.40 o                         
   0   7   1      11341.03      11850.54       532.22 o                         
   1   7   1      40949.93      41856.82       702.33 o                         
   2   7   1         12.17         68.88        21.73 o                         
   3   7   1        208.08        389.98        43.15 o                         
   4   7   1         13.82         91.84        56.82 o                         
   5   7   1        182.67        295.86        59.60 o                         
   6   7   1       8301.69       9350.23       367.50 o                         
   7   7   1      10218.25      11739.62       648.23 o                         
   8   7   1         46.68         94.71        65.24 o                         
   9   7   1       1471.31       1470.99        65.22 o                         
  10   7   1         47.08         30.09        17.50 o                         
  11   7   1        141.04        122.58        17.20 o                         
  12   7   1        770.70        706.40        46.08 o                         
  13   7   1       2027.59       2207.45        70.63 o                         
  14   7   1        126.45        130.64        18.93 o                         
  15   7   1        270.33        260.44        32.62 o                         
 -15   8   1        193.47        220.49        30.26 o                         
 -14   8   1       6393.69       7029.07       146.97 o                         
 -13   8   1       1618.56       1466.02        55.64 o                         
 -12   8   1      10541.40      10360.16       186.14 o                         
 -11   8   1        287.50        242.19        32.50 o                         
 -10   8   1      16460.54      16302.43       260.13 o                         
  -9   8   1         13.96         -0.59        15.30 o                         
  -8   8   1      27115.93      20583.27      1001.80 o                         
  -7   8   1       4371.52       4535.48       383.04 o                         
  -6   8   1      38807.84      27791.79     13095.00 o                         
  -5   8   1       2677.07       3228.42       191.82 o                         
  -4   8   1      14444.15      13053.71       607.19 o                         
  -3   8   1       2751.91       3064.19       159.98 o                         
  -2   8   1      41855.87      44054.20       769.37 o                         
  -1   8   1      37212.45      40843.77       852.11 o                         
   0   8   1      33874.56      36618.21       618.59 o                         
   1   8   1       6617.83       7039.16       161.72 o                         
   2   8   1      12101.82      11997.12       363.44 o                         
   3   8   1      14994.36      16115.83       606.53 o                         
   4   8   1       7913.15       8353.15       314.62 o                         
   5   8   1       7478.06       6260.86       282.76 o                         
   6   8   1       8613.43       9124.30       380.94 o                         
   7   8   1       9573.88       9501.05       415.66 o                         
   8   8   1       6756.59       8313.28       597.71 o                         
   9   8   1      11691.91      11513.30       323.77 o                         
  10   8   1        985.13        954.40        42.59 o                         
  11   8   1       5301.57       5048.95       163.31 o                         
  12   8   1        905.36        895.88        51.99 o                         
  13   8   1       5542.13       5824.30       132.25 o                         
  14   8   1        102.39         85.53        16.33 o                         
  15   8   1       1139.14       1261.08        67.41 o                         
 -14   9   1        109.28         96.43        22.17 o                         
 -13   9   1      11747.61      12304.01       264.20 o                         
 -12   9   1        399.96        400.82        35.37 o                         
 -11   9   1      13484.45      13260.41       235.00 o                         
 -10   9   1        184.50        182.82        22.96 o                         
  -9   9   1      32454.40      32844.67       448.57 o                         
  -8   9   1       2194.20       2153.04       284.12 o                         
  -7   9   1      22367.96      21660.84       976.55 o                         
  -6   9   1      14266.53      13759.13       499.28 o                         
  -5   9   1      46737.98      47085.53      2895.97 o                         
  -4   9   1       8823.43       9465.21       503.01 o                         
  -3   9   1      67823.22      71667.30      1672.62 o                         
  -2   9   1      32016.46      32899.37       805.16 o                         
  -1   9   1      44374.06      46719.25      1105.40 o                         
   0   9   1      61952.23      68912.67      1374.80 o                         
   1   9   1      36358.44      36818.74       934.67 o                         
   2   9   1      27215.50      27780.86       741.56 o                         
   3   9   1      20726.92      22481.21       477.42 o                         
   4   9   1      49984.87      49781.39      1131.07 o                         
   5   9   1       6984.94       6878.68       307.25 o                         
   6   9   1      40661.31      40238.77      1127.03 o                         
   7   9   1       6889.40       7225.66       362.97 o                         
   8   9   1      52842.02      61349.93      2163.56 o                         
   9   9   1       7715.10       8317.67       211.26 o                         
  10   9   1      14017.41      13489.83       256.46 o                         
  11   9   1        924.01        953.99        48.27 o                         
  12   9   1      29682.55      28748.06       607.86 o                         
  13   9   1        401.51        437.11        29.77 o                         
  14   9   1      14109.17      14603.60       376.73 o                         
 -14  10   1       1045.92       1069.48        53.35 o                         
 -13  10   1        118.95        135.50        31.76 o                         
 -12  10   1       6680.16       6593.51       153.86 o                         
 -11  10   1       1465.43       1370.45        65.41 o                         
 -10  10   1       3372.35       3462.99        95.80 o                         
  -9  10   1       1493.33       1561.89        67.48 o                         
  -8  10   1       7161.29       7586.68       181.96 o                         
  -7  10   1        505.05        444.37        90.00 o                         
  -6  10   1       9069.93       8596.88       383.82 o                         
  -5  10   1       5653.29       5716.77       286.23 o                         
  -4  10   1      21012.58      23367.03       529.96 o                         
  -3  10   1       1694.68       1666.64        91.39 o                         
  -2  10   1        158.81        135.42        35.12 o                         
  -1  10   1       1712.51       1476.88       136.80 o                         
   0  10   1       2333.37       3125.63       183.25 o                         
   1  10   1       1196.83       1254.01       178.89 o                         
   2  10   1        583.81        564.49        71.78 o                         
   3  10   1       3827.65       3172.05       145.04 o                         
   4  10   1       9000.32       9764.86       368.63 o                         
   5  10   1       3397.94       3620.06       225.37 o                         
   6  10   1        858.06        857.41       121.60 o                         
   7  10   1        304.57        237.04       129.43 o                         
   8  10   1        411.28        323.66        35.85 o                         
   9  10   1       2432.87       2430.54        87.51 o                         
  10  10   1        160.47        263.74        30.97 o                         
  11  10   1        416.60        416.06        36.96 o                         
  12  10   1        457.85        370.59        33.93 o                         
  13  10   1         52.72         76.93        22.26 o                         
  14  10   1       1084.70       1041.23        65.03 o                         
 -14  11   1        118.65        106.79        17.30 o                         
 -13  11   1          2.03         24.34        30.52 o                         
 -12  11   1          3.95         35.59        15.86 o                         
 -11  11   1         31.88         13.83        18.34 o                         
 -10  11   1        147.08        164.22        22.66 o                         
  -9  11   1          1.75         34.20        15.78 o                         
  -8  11   1          4.19         26.24        14.75 o                         
  -7  11   1         14.33         -6.27        17.02 o                         
  -6  11   1          1.76         -1.59        25.82 o                         
  -5  11   1        642.76        789.70       107.03 o                         
  -4  11   1          1.06         64.72        44.20 o                         
  -3  11   1        140.04        131.21        37.12 o                         
  -2  11   1       4787.96       5597.30       326.22 o                         
  -1  11   1       4486.97       5060.89       292.54 o                         
   0  11   1       2299.54       2553.74       174.04 o                         
   1  11   1       1028.38       1357.71       124.05 o                         
   2  11   1        127.97        209.28        56.84 o                         
   3  11   1       3044.05       3132.72       192.33 o                         
   4  11   1        602.70        768.39       111.55 o                         
   5  11   1        155.40         -5.29        28.99 o                         
   6  11   1         12.32        -32.74        32.74 o                         
   7  11   1       1864.35       1578.12       171.65 o                         
   8  11   1        288.91        294.65        27.00 o                         
   9  11   1       1185.97        997.62        55.27 o                         
  10  11   1        326.27        331.96        33.97 o                         
  11  11   1        871.40        780.01        48.83 o                         
  12  11   1        165.10        134.19        22.02 o                         
  13  11   1        196.26        257.16        30.83 o                         
  14  11   1          5.32         -5.34        11.70 o                         
 -14  12   1       2180.80       2226.65        89.29 o                         
 -13  12   1        318.53        295.47        37.75 o                         
 -12  12   1       4445.87       4342.62       103.60 o                         
 -11  12   1       4687.24       4726.76       127.75 o                         
 -10  12   1       3288.82       3300.42       101.41 o                         
  -9  12   1         57.33         31.87        15.88 o                         
  -8  12   1       1281.04       1256.08        77.62 o                         
  -7  12   1       3122.08       3006.93        83.91 o                         
  -6  12   1      11002.91      10683.10       671.38 o                         
  -5  12   1       5531.14       5695.13       450.39 o                         
  -4  12   1       2797.39       2620.26       286.23 o                         
  -3  12   1       3209.97       3834.44       421.98 o                         
  -2  12   1       6074.11       6861.61       454.60 o                         
  -1  12   1      14365.86      15315.59      1219.63 o                         
   0  12   1      18555.35      20042.16       620.87 o                         
   1  12   1      18791.60      19613.53       595.29 o                         
   2  12   1       3029.49       2532.91       178.77 o                         
   3  12   1       6205.56       5312.08       408.30 o                         
   4  12   1       5894.51       5467.83       427.24 o                         
   5  12   1      13591.12      12343.65       707.16 o                         
   6  12   1       8706.47       8199.63       585.09 o                         
   7  12   1      14611.50      14649.12       250.70 o                         
   8  12   1       5623.65       5769.96       128.18 o                         
   9  12   1      11101.21      11153.24       225.21 o                         
  10  12   1         82.60         88.53        18.53 o                         
  11  12   1       9345.84       9395.42       232.59 o                         
  12  12   1       1488.61       1548.90        64.37 o                         
  13  12   1       9136.91       8842.75       244.72 o                         
  14  12   1        226.13        245.43        48.41 o                         
 -13  13   1      13140.68      13114.87       256.34 o                         
 -12  13   1          0.73         10.45        15.27 o                         
 -11  13   1      11404.53      11241.83       220.93 o                         
 -10  13   1       3317.38       3399.90        95.53 o                         
  -9  13   1      20916.04      20549.80       349.58 o                         
  -8  13   1        465.79        493.97        38.45 o                         
  -7  13   1      18006.11      17873.26       526.74 o                         
  -6  13   1        459.02        343.05       119.96 o                         
  -5  13   1      23263.62      23677.08      1085.99 o                         
  -4  13   1       6466.19       6978.95       505.11 o                         
  -3  13   1      26067.08      26368.63       766.85 o                         
  -2  13   1      11675.30      11874.73       918.67 o                         
  -1  13   1      32935.60      34387.10      1233.31 o                         
   0  13   1      10357.36      10903.83       426.27 o                         
   1  13   1       7318.54       7331.85       505.11 o                         
   2  13   1        236.71        357.72        69.74 o                         
   3  13   1      23634.71      25114.54      1081.78 o                         
   4  13   1      15407.42      14090.49       768.19 o                         
   5  13   1      10579.76       9910.70       648.23 o                         
   6  13   1       7586.93       7233.61       557.73 o                         
   7  13   1       2064.00       2025.44        62.67 o                         
   8  13   1       7404.87       7060.64       147.05 o                         
   9  13   1        927.57        872.34        51.36 o                         
  10  13   1       3285.13       3345.52       133.94 o                         
  11  13   1       1863.44       1774.10        73.82 o                         
  12  13   1       2842.54       2709.24        87.96 o                         
  13  13   1        638.67        680.19        50.69 o                         
 -13  14   1        255.08        289.77        26.19 o                         
 -12  14   1        892.30        779.38        47.69 o                         
 -11  14   1        476.09        436.48        35.85 o                         
 -10  14   1       1463.75       1576.38        61.93 o                         
  -9  14   1        903.18        859.48        51.12 o                         
  -8  14   1          8.11          8.62        13.62 o                         
  -7  14   1        183.16        231.62        20.90 o                         
  -6  14   1        295.33        299.49        23.17 o                         
  -5  14   1       3173.03       3184.30       351.47 o                         
  -4  14   1        373.31        233.61        98.92 o                         
  -3  14   1        101.06        126.28        73.66 o                         
  -2  14   1         33.67        149.90        53.33 o                         
  -1  14   1       9340.04       9767.91       416.41 o                         
   0  14   1        609.90        627.57       127.33 o                         
   1  14   1        346.14        213.49        62.45 o                         
   2  14   1        210.68        251.53        65.03 o                         
   3  14   1       6572.81       7132.59       521.95 o                         
   4  14   1          7.10         -2.10        35.78 o                         
   5  14   1       2401.34       2233.01       298.86 o                         
   6  14   1        155.42        156.61        17.07 o                         
   7  14   1       3657.79       3507.55        76.88 o                         
   8  14   1         20.31         55.57        17.89 o                         
   9  14   1       3330.45       3298.92       103.82 o                         
  10  14   1       1707.55       1548.20        67.48 o                         
  11  14   1        210.03        209.27        25.65 o                         
  12  14   1          8.61         20.61        14.90 o                         
  13  14   1        497.12        463.01        31.79 o                         
 -13  15   1        558.63        633.49        61.03 o                         
 -12  15   1          7.53         38.41        13.16 o                         
 -11  15   1        391.22        348.04        30.61 o                         
 -10  15   1         96.50         93.90        19.27 o                         
  -9  15   1        209.00        209.52        27.02 o                         
  -8  15   1        158.67        175.24        25.83 o                         
  -7  15   1        159.72        161.98        18.96 o                         
  -6  15   1       5047.55       5358.67       105.63 o                         
  -5  15   1       1170.36       1035.68        46.27 o                         
  -4  15   1        950.69       1315.39       223.09 o                         
  -3  15   1       2711.78       2174.08       292.54 o                         
  -2  15   1         33.12        -25.10        31.04 o                         
  -1  15   1         26.53         20.60        28.16 o                         
   0  15   1       6457.51       6540.40       395.67 o                         
   1  15   1       4709.59       4590.12       319.90 o                         
   2  15   1       8206.21       8767.88       595.61 o                         
   3  15   1       3195.81       3188.51       355.68 o                         
   4  15   1       2124.75       1725.80       269.39 o                         
   5  15   1        171.74        131.81        21.98 o                         
   6  15   1       4884.79       4728.86       109.65 o                         
   7  15   1         89.66         83.61        14.22 o                         
   8  15   1       6504.60       6277.60       136.06 o                         
   9  15   1        628.73        591.78        42.80 o                         
  10  15   1       2482.39       2372.80        75.23 o                         
  11  15   1        381.48        311.51        29.16 o                         
  12  15   1       1587.16       1556.34        57.34 o                         
  13  15   1        769.78        820.81        69.45 o                         
 -12  16   1      13022.08      13229.41       217.52 o                         
 -11  16   1        234.50        254.17        29.65 o                         
 -10  16   1      20907.04      21277.91       452.32 o                         
  -9  16   1        244.63        283.20        30.25 o                         
  -8  16   1      22697.07      22976.01       379.56 o                         
  -7  16   1        744.34        830.69        39.32 o                         
  -6  16   1      54522.85      54587.20       698.67 o                         
  -5  16   1       9520.34       9873.60       221.91 o                         
  -4  16   1      44836.75      46171.55       706.68 o                         
  -3  16   1       8657.11       8027.05       593.51 o                         
  -2  16   1      29017.80      30723.35       913.66 o                         
  -1  16   1       8847.75       8648.40       418.06 o                         
   0  16   1      29392.42      31004.36       915.01 o                         
   1  16   1       8877.50       8764.60       417.04 o                         
   2  16   1      19064.78      19415.20       984.97 o                         
   3  16   1      23725.35      23115.14      1113.35 o                         
   4  16   1      12049.19      12109.70       218.91 o                         
   5  16   1      16135.09      16046.07       241.36 o                         
   6  16   1       7134.77       7510.50       142.47 o                         
   7  16   1      14392.49      14226.36       215.68 o                         
   8  16   1       2700.45       2783.94        93.26 o                         
   9  16   1       8752.33       8779.84       185.42 o                         
  10  16   1        427.05        448.75        32.13 o                         
  11  16   1       7093.58       7454.12       179.68 o                         
  12  16   1        244.40        247.04        24.61 o                         
 -12  17   1         20.74         -2.10        16.37 o                         
 -11  17   1       6430.46       6422.49       155.52 o                         
 -10  17   1          9.59          8.01        19.68 o                         
  -9  17   1       7768.43       7599.84       238.82 o                         
  -8  17   1       1602.86       1666.79       112.63 o                         
  -7  17   1      13144.92      13068.81       191.10 o                         
  -6  17   1       5018.45       4994.00       124.12 o                         
  -5  17   1       6790.65       6464.09       143.25 o                         
  -4  17   1       2943.75       3256.38        93.69 o                         
  -3  17   1      16390.74      16720.12       317.49 o                         
  -2  17   1       3277.65       3380.62       114.68 o                         
  -1  17   1      12887.69      12609.46       355.59 o                         
   0  17   1      19454.76      20052.28       706.09 o                         
   1  17   1       5637.81       5581.70       253.93 o                         
   2  17   1      12700.45      12334.86       327.78 o                         
   3  17   1       8031.91       8434.26       149.44 o                         
   4  17   1      10776.71      10932.88       183.31 o                         
   5  17   1       2997.68       3313.67        81.12 o                         
   6  17   1      10006.42       9787.14       188.29 o                         
   7  17   1      10818.24      11101.25       209.27 o                         
   8  17   1      19401.99      19802.58       334.50 o                         
   9  17   1        535.98        627.57        41.45 o                         
  10  17   1      15846.16      16164.55       321.99 o                         
  11  17   1        590.07        707.75        43.65 o                         
  12  17   1      10673.70      10945.33       208.98 o                         
 -11  18   1        230.74        254.22        24.99 o                         
 -10  18   1        155.13        179.36        26.31 o                         
  -9  18   1        607.35        522.62        53.51 o                         
  -8  18   1       3390.20       3533.39       150.22 o                         
  -7  18   1        108.69        110.89        22.53 o                         
  -6  18   1        367.24        364.43        32.91 o                         
  -5  18   1        360.59        320.01        29.89 o                         
  -4  18   1        384.22        342.57        30.80 o                         
  -3  18   1        460.56        428.00        34.41 o                         
  -2  18   1        474.82        438.76        34.52 o                         
  -1  18   1       4140.99       3937.58       186.48 o                         
   0  18   1        193.69        239.71        28.38 o                         
   1  18   1        405.86        341.55        32.30 o                         
   2  18   1        143.77        181.19        21.62 o                         
   3  18   1        282.89        278.37        28.68 o                         
   4  18   1        713.85        706.23        35.97 o                         
   5  18   1         60.79         40.44        15.56 o                         
   6  18   1       1594.09       1342.98        54.01 o                         
   7  18   1         25.09         43.98        18.17 o                         
   8  18   1       2472.77       2474.39       100.86 o                         
   9  18   1        173.99        164.07        43.14 o                         
  10  18   1        997.12        931.58        54.60 o                         
  11  18   1          6.81         16.79        14.40 o                         
 -11  19   1         23.94        -34.09        66.30 o                         
 -10  19   1         30.53         50.51        15.80 o                         
  -9  19   1         47.61         70.87        18.45 o                         
  -8  19   1          0.60         19.99        28.28 o                         
  -7  19   1       4099.96       4007.78       104.79 o                         
  -6  19   1         30.95         24.40        17.03 o                         
  -5  19   1        100.75         96.62        18.47 o                         
  -4  19   1        348.25        349.43        28.30 o                         
  -3  19   1        523.25        538.32        38.49 o                         
  -2  19   1       3895.95       3729.44       100.93 o                         
  -1  19   1        252.04        315.73        37.51 o                         
   0  19   1        188.41        224.12        26.72 o                         
   1  19   1       1729.65       1758.22        72.43 o                         
   2  19   1        601.02        620.38        38.78 o                         
   3  19   1         47.43         46.65        15.69 o                         
   4  19   1       1677.65       1714.90        52.30 o                         
   5  19   1       2199.47       2350.84        62.33 o                         
   6  19   1        386.38        350.13        28.15 o                         
   7  19   1        388.84        285.27        31.27 o                         
   8  19   1        151.73        188.46        35.62 o                         
   9  19   1        414.50        317.76        31.89 o                         
  10  19   1          6.48          5.78        17.49 o                         
  11  19   1        546.23        646.85        43.08 o                         
 -10  20   1       5463.26       5686.65       163.70 o                         
  -9  20   1         57.92         87.66        19.14 o                         
  -8  20   1       2153.20       2130.28        86.64 o                         
  -7  20   1        640.16        667.05        44.27 o                         
  -6  20   1       7215.63       6915.44       131.91 o                         
  -5  20   1       3203.00       3231.39        84.50 o                         
  -4  20   1       2547.80       2393.18        71.22 o                         
  -3  20   1       5155.56       5551.75       128.40 o                         
  -2  20   1      11810.01      11550.57       205.77 o                         
  -1  20   1       7313.25       7033.26       187.76 o                         
   0  20   1       5941.51       5844.74       166.65 o                         
   1  20   1      15845.09      15602.86       342.76 o                         
   2  20   1       8965.12       8804.20       155.27 o                         
   3  20   1      15042.01      15081.01       227.52 o                         
   4  20   1       2789.66       2731.18        66.11 o                         
   5  20   1       2070.60       1989.36        55.27 o                         
   6  20   1       5092.21       5119.90       108.16 o                         
   7  20   1      12579.15      13096.84       242.48 o                         
   8  20   1        384.62        437.86        52.56 o                         
   9  20   1      10178.98      10858.08       347.81 o                         
  10  20   1       2088.08       2298.46        92.27 o                         
 -10  21   1         84.35        115.75        27.36 o                         
  -9  21   1       5404.40       5180.48       216.78 o                         
  -8  21   1        478.13        583.02        41.71 o                         
  -7  21   1       6028.49       6178.95       161.15 o                         
  -6  21   1        102.77         99.20        16.47 o                         
  -5  21   1       4556.43       4592.28       100.75 o                         
  -4  21   1        400.97        434.03        34.10 o                         
  -3  21   1       4557.60       4398.52       109.60 o                         
  -2  21   1       4979.76       4777.52       114.83 o                         
  -1  21   1       7092.91       6833.16       160.72 o                         
   0  21   1        317.84        226.46        32.11 o                         
   1  21   1       6790.21       6580.56       151.85 o                         
   2  21   1       6119.68       5958.61       119.89 o                         
   3  21   1       3883.27       4012.45        87.00 o                         
   4  21   1       1391.29       1314.97        46.89 o                         
   5  21   1        541.98        548.27        30.25 o                         
   6  21   1       7971.75       8138.45       153.51 o                         
   7  21   1       7847.41       8195.09       200.83 o                         
   8  21   1       1164.83       1148.27        72.22 o                         
   9  21   1         87.13        113.26        20.25 o                         
  10  21   1       2765.89       2693.93       132.59 o                         
  -9  22   1        230.82        193.63        35.78 o                         
  -8  22   1        923.98        921.98        47.78 o                         
  -7  22   1         48.45        104.12        28.16 o                         
  -6  22   1        235.37        251.47        21.50 o                         
  -5  22   1        146.83        177.83        20.79 o                         
  -4  22   1          1.82         17.39        16.14 o                         
  -3  22   1        260.05        264.67        27.20 o                         
  -2  22   1       2065.33       2020.49        68.95 o                         
  -1  22   1          0.45         19.27        19.14 o                         
   0  22   1          3.90         39.99        27.36 o                         
   1  22   1        317.59        365.40        34.04 o                         
   2  22   1        551.92        597.94        34.45 o                         
   3  22   1        174.06        200.42        20.16 o                         
   4  22   1        267.35        275.08        27.86 o                         
   5  22   1        106.79         99.19        16.62 o                         
   6  22   1        326.38        228.61        22.67 o                         
   7  22   1         29.38         20.34        19.72 o                         
   8  22   1       1163.90       1206.74        67.60 o                         
   9  22   1         38.91         25.13        15.78 o                         
  -8  23   1          5.17         48.41        25.26 o                         
  -7  23   1        964.60        958.84        47.18 o                         
  -6  23   1       1123.50       1149.83        48.20 o                         
  -5  23   1        310.41        264.84        24.19 o                         
  -4  23   1        282.89        347.38        27.92 o                         
  -3  23   1       1174.60       1142.10        48.86 o                         
  -2  23   1        624.30        707.17        39.46 o                         
  -1  23   1        244.06        281.29        34.63 o                         
   0  23   1        479.19        592.35        37.30 o                         
   1  23   1        486.09        513.96        43.83 o                         
   2  23   1       1462.50       1517.64        51.81 o                         
   3  23   1        404.89        400.09        26.81 o                         
   4  23   1       2876.81       2820.34        69.62 o                         
   5  23   1        118.91        140.63        24.73 o                         
   6  23   1       2492.81       2437.81        84.21 o                         
   7  23   1         55.12         -6.13        16.68 o                         
   8  23   1       2861.34       2920.30        98.09 o                         
  -7  24   1       1477.87       1540.59        90.50 o                         
  -6  24   1       9050.45       9708.48       240.17 o                         
  -5  24   1        376.54        413.30        29.13 o                         
  -4  24   1       6824.74       7130.21       143.07 o                         
  -3  24   1        660.36        674.89        35.22 o                         
  -2  24   1      12832.84      13947.97       276.45 o                         
  -1  24   1       1321.58       1541.56        56.65 o                         
   0  24   1       3285.81       3542.47        89.81 o                         
   1  24   1       1505.16       1572.18        64.24 o                         
   2  24   1      10286.93      10734.59       200.03 o                         
   3  24   1       3244.04       3437.68        93.11 o                         
   4  24   1       1111.26       1372.11        63.56 o                         
   5  24   1       2728.29       2912.61        92.28 o                         
   6  24   1       6158.76       6562.23       260.97 o                         
   7  24   1       3082.82       3146.42       151.53 o                         
  -5  25   1       1020.46       1129.38        48.87 o                         
  -4  25   1       1212.38       1291.98        47.53 o                         
  -3  25   1        913.41        826.28        71.13 o                         
  -2  25   1        657.08        808.47        42.33 o                         
  -1  25   1        818.29        997.33        41.99 o                         
   0  25   1        106.13        112.12        23.09 o                         
   1  25   1        314.88        314.67        25.61 o                         
   2  25   1       1351.11       1576.35        52.45 o                         
   3  25   1         62.13         53.83        13.84 o                         
   4  25   1         57.95         71.46        17.39 o                         
   5  25   1        902.79        970.70        56.49 o                         
   6  25   1       2258.38       2458.21       126.28 o                         
  -5  26   1         10.23         20.38        14.08 o                         
  -4  26   1       3966.04       4042.97       121.28 o                         
  -3  26   1         57.21         79.58        15.12 o                         
  -2  26   1        575.11        537.36        31.54 o                         
  -1  26   1        593.14        491.61        31.37 o                         
   0  26   1       3491.84       3190.43        66.25 o                         
   1  26   1         79.35         67.47        14.51 o                         
   2  26   1       3287.13       3107.64        69.91 o                         
   3  26   1        407.60        334.18        24.42 o                         
   4  26   1        441.65        407.56        24.22 o                         
   5  26   1        751.79        551.41        54.72 o                         
  -2  27   1          6.82          9.47         9.30 o                         
  -1  27   1          7.66         -4.84        11.50 o                         
   0  27   1         79.31         78.45        11.04 o                         
   1  27   1        106.98        113.04        14.62 o                         
   2  27   1        110.70        109.79        58.93 o                         
   3  27   1          0.32        -14.73        18.94 o                         
 -15   0   2       2051.05       2116.47        98.09 o                         
 -14   0   2      12010.98      11210.42       248.19 o                         
 -13   0   2       8105.30       7668.69       199.18 o                         
 -12   0   2      21457.42      19887.33       487.96 o                         
 -11   0   2      14654.15      14239.23       382.39 o                         
 -10   0   2      35231.44      34974.72      1058.63 o                         
  -9   0   2      28237.79      30157.23      1264.88 o                         
  -8   0   2      21428.63      22104.92       966.02 o                         
  -7   0   2      34309.60      37517.11      1330.13 o                         
  -6   0   2      30705.11      27423.32       999.70 o                         
  -5   0   2      85621.60      92519.49      2607.64 o                         
  -4   0   2      14916.11      15130.18       566.15 o                         
  -3   0   2      35378.86      37662.34      1109.14 o                         
  -2   0   2       7178.52       8818.40       322.01 o                         
  -1   0   2      85946.64      90384.70      2792.84 o                         
   0   0   2      10877.23      10714.67       357.79 o                         
   1   0   2     141158.55     136241.06      3529.46 o                         
   2   0   2      14810.65      16301.80       340.65 o                         
   3   0   2      38997.79      40505.69      1182.80 o                         
   4   0   2      28691.14      31670.46       999.70 o                         
   5   0   2      61755.84      64229.07      1885.75 o                         
   6   0   2       4327.83       3281.12       271.50 o                         
   7   0   2      62632.64      62366.47      1978.35 o                         
   8   0   2      10608.21       7616.65       511.42 o                         
   9   0   2      29981.44      27793.73      1201.74 o                         
  10   0   2       5309.66       5587.56       200.99 o                         
  11   0   2      16081.74      16045.69       589.30 o                         
  12   0   2      15293.31      14224.10       404.09 o                         
  13   0   2      18135.66      18490.50       584.55 o                         
  14   0   2       2318.57       2267.36       108.52 o                         
  15   0   2       7000.16       7039.43       200.76 o                         
 -15   1   2       1563.80       1594.26        58.93 o                         
 -14   1   2        616.05        637.59        33.63 o                         
 -13   1   2       1541.56       1403.52        57.88 o                         
 -12   1   2       5179.27       5272.88       150.35 o                         
 -11   1   2        279.10        278.86        26.57 o                         
 -10   1   2       3859.85       4099.32       114.62 o                         
  -9   1   2       4459.08       4335.15      1088.09 o                         
  -8   1   2      19800.30      22979.46       758.72 o                         
  -7   1   2         66.62         10.30        34.73 o                         
  -6   1   2      34287.18      39881.79      1464.82 o                         
  -5   1   2       9617.66       8190.12      2275.10 o                         
  -4   1   2      26484.85      24980.39      1471.14 o                         
  -3   1   2       2253.01       2596.47       116.76 o                         
  -2   1   2       4900.43       5833.40       239.93 o                         
  -1   1   2       2819.56       2790.23        72.58 o                         
   0   1   2      92101.05      79131.56      1546.90 o                         
   1   1   2       5966.56       5810.88       233.61 o                         
   2   1   2      68611.06      73669.23      1134.67 o                         
   3   1   2      16740.22      20076.17       363.65 o                         
   4   1   2     149955.39     152683.34      2317.81 o                         
   5   1   2         25.24         59.04        37.88 o                         
   6   1   2       9399.63       8564.84       323.62 o                         
   7   1   2       4966.38       3621.67       831.33 o                         
   8   1   2      12690.04      12556.84       687.16 o                         
   9   1   2       2838.83       2655.30       222.86 o                         
  10   1   2       7575.02       7872.57       200.78 o                         
  11   1   2       1284.76       1137.97        84.67 o                         
  12   1   2       8255.52       8357.77       215.60 o                         
  13   1   2       3168.46       3198.23       101.91 o                         
  14   1   2        873.39        805.30        39.40 o                         
  15   1   2       1424.61       1365.46        52.18 o                         
 -15   2   2        290.06        256.72        23.85 o                         
 -14   2   2         25.67          9.82        16.14 o                         
 -13   2   2          2.46         23.61        12.66 o                         
 -12   2   2        469.07        496.75        39.64 o                         
 -11   2   2       1456.35       1365.12        57.57 o                         
 -10   2   2         60.86         87.46        21.44 o                         
  -9   2   2       1105.48       1999.17       189.71 o                         
  -8   2   2       1731.41       1726.00       164.20 o                         
  -7   2   2        463.26        899.97       107.70 o                         
  -6   2   2        107.04        102.26        37.75 o                         
  -5   2   2       4034.20       5030.62       219.48 o                         
  -4   2   2      17201.48      15561.25      3080.12 o                         
  -3   2   2      23079.01      21903.75      3783.07 o                         
  -2   2   2       4050.33       3985.76       138.38 o                         
  -1   2   2      21752.32      22043.58       522.29 o                         
   0   2   2      10589.86      11521.80       256.76 o                         
   1   2   2        184.74        183.43        15.27 o                         
   2   2   2       4804.34       5955.23       166.47 o                         
   3   2   2      36561.73      38962.58       649.02 o                         
   4   2   2       6526.64       6917.21       181.72 o                         
   5   2   2      15712.31      18365.36       495.46 o                         
   6   2   2      11464.08      12394.07       679.80 o                         
   7   2   2       1117.41       1628.86       372.52 o                         
   8   2   2        308.12        179.64        53.94 o                         
   9   2   2       3747.15       4482.22       531.42 o                         
  10   2   2        713.50        764.60        45.59 o                         
  11   2   2          9.13         42.89        17.94 o                         
  12   2   2        393.21        420.34        54.30 o                         
  13   2   2        733.63        691.66        40.91 o                         
  14   2   2        325.83        324.38        25.41 o                         
  15   2   2        748.99        789.53        34.53 o                         
 -15   3   2       2187.38       2199.60        62.77 o                         
 -14   3   2        344.07        314.10        23.25 o                         
 -13   3   2       2673.33       2550.87        78.15 o                         
 -12   3   2       1449.51       1386.76        52.75 o                         
 -11   3   2       3789.58       3564.29        80.97 o                         
 -10   3   2       1599.72       1661.81        55.80 o                         
  -9   3   2       7548.85       7201.14       380.21 o                         
  -8   3   2        834.84        871.78       112.99 o                         
  -7   3   2       3587.00       4331.62       240.96 o                         
  -6   3   2      18269.34      18835.23      1597.41 o                         
  -5   3   2       2547.84       2169.43       311.49 o                         
  -4   3   2        928.20        486.86       174.68 o                         
  -3   3   2      27139.78      25652.13       521.60 o                         
  -2   3   2      19390.74      15082.87      8432.20 o                         
  -1   3   2      29126.42      30293.98       506.00 o                         
   0   3   2      37971.35      38421.54      2722.34 o                         
   1   3   2       1599.93       1702.09        50.36 o                         
   2   3   2      33916.59      37126.53       551.86 o                         
   3   3   2       9010.46       8143.40       178.11 o                         
   4   3   2        922.28        997.07        63.71 o                         
   5   3   2        583.74        421.78        65.19 o                         
   6   3   2      10799.10      12004.02       401.52 o                         
   7   3   2       1625.53       1574.09       142.50 o                         
   8   3   2       2250.82       2901.11       332.53 o                         
   9   3   2        117.47        389.04        87.56 o                         
  10   3   2       4508.72       4295.72       118.78 o                         
  11   3   2       4107.75       4027.16       117.19 o                         
  12   3   2       1904.89       1928.62        90.44 o                         
  13   3   2       2403.42       2366.61        74.75 o                         
  14   3   2       2851.83       2645.30        74.07 o                         
  15   3   2       1728.21       1660.85        58.61 o                         
 -15   4   2       3076.04       3077.85        85.44 o                         
 -14   4   2       2501.80       2397.83        64.56 o                         
 -13   4   2       9015.17       8930.70       191.39 o                         
 -12   4   2      13274.91      13073.68       222.67 o                         
 -11   4   2       6265.90       6170.42       121.28 o                         
 -10   4   2       8181.29       8209.97       157.53 o                         
  -9   4   2      14202.81      14288.33       814.49 o                         
  -8   4   2       2234.34       1854.83       170.00 o                         
  -7   4   2      27313.73      27640.12      1868.91 o                         
  -6   4   2      25161.96      25965.57       684.53 o                         
  -5   4   2      55559.82      49236.27      3633.64 o                         
  -4   4   2      29768.34      32100.67       706.14 o                         
  -3   4   2     117567.22     119272.66      4803.82 o                         
  -2   4   2        317.84        323.50        47.35 o                         
  -1   4   2     117638.32     123203.56      4250.30 o                         
   0   4   2      27361.41      30572.22      2863.35 o                         
   1   4   2      42070.95      42434.05      5072.16 o                         
   2   4   2       2680.62       2980.16       130.91 o                         
   3   4   2     174930.53     179312.61      2729.27 o                         
   4   4   2        758.74        955.36        64.73 o                         
   5   4   2      99291.51      96417.77      2543.45 o                         
   6   4   2       2552.91       2819.68       134.74 o                         
   7   4   2      40234.52      41083.73      1934.15 o                         
   8   4   2         27.52          4.21        31.87 o                         
   9   4   2      28536.55      36197.67      3562.08 o                         
  10   4   2       1270.82       1322.01        70.69 o                         
  11   4   2      18033.50      18067.91       318.28 o                         
  12   4   2        214.32        205.36        23.76 o                         
  13   4   2      14809.20      14534.41       215.63 o                         
  14   4   2         42.71         46.82        14.51 o                         
  15   4   2       7088.15       6955.46       153.71 o                         
 -15   5   2        375.18        380.54        27.83 o                         
 -14   5   2        443.81        454.73        29.30 o                         
 -13   5   2        973.02        919.40        45.30 o                         
 -12   5   2       1580.71       1535.72        60.83 o                         
 -11   5   2       1336.93       1260.94        49.80 o                         
 -10   5   2        553.25        489.75        28.39 o                         
  -9   5   2       1923.79       2342.45       296.75 o                         
  -8   5   2      10340.99      13103.42       717.68 o                         
  -7   5   2       1194.31       1731.53       219.93 o                         
  -6   5   2       3527.95       2916.44       822.91 o                         
  -5   5   2        516.56        412.56        69.45 o                         
  -4   5   2      15860.88      16092.07       441.93 o                         
  -3   5   2        937.22        715.39        67.68 o                         
  -2   5   2      44115.27      44774.14      1344.86 o                         
  -1   5   2        135.27        109.22        26.24 o                         
   0   5   2       3527.72       3705.92       300.96 o                         
   1   5   2       1442.37       1492.85        72.57 o                         
   2   5   2       2702.66       2903.93       156.54 o                         
   3   5   2       3198.94       3543.56       119.81 o                         
   4   5   2      10014.64      10388.50       254.99 o                         
   5   5   2       1550.94       1673.77        96.01 o                         
   6   5   2       2904.43       3003.36       143.68 o                         
   7   5   2       1360.13       1411.44       131.20 o                         
   8   5   2       1334.45       1570.95       199.94 o                         
   9   5   2       6059.03       6067.65       515.63 o                         
  10   5   2        117.99        165.08        22.92 o                         
  11   5   2        853.30        715.98        47.56 o                         
  12   5   2       1666.30       1672.09        53.54 o                         
  13   5   2       1100.80       1143.33        56.92 o                         
  14   5   2        214.87        221.53        21.76 o                         
  15   5   2        928.97        945.11        37.18 o                         
 -15   6   2         50.51         98.36        19.60 o                         
 -14   6   2        119.99         80.59        13.28 o                         
 -13   6   2         25.94         14.16        12.70 o                         
 -12   6   2          7.54         10.23        12.37 o                         
 -11   6   2         49.26        139.35        20.09 o                         
 -10   6   2          5.67          2.96        15.69 o                         
  -9   6   2        337.08        553.52       151.53 o                         
  -8   6   2        739.87        961.82       178.89 o                         
  -7   6   2       2411.93       2788.63       290.44 o                         
  -6   6   2       4348.89       4459.71       343.05 o                         
  -5   6   2        622.30        572.57        76.37 o                         
  -4   6   2       1983.15       2392.17       144.26 o                         
  -3   6   2        243.76        541.51        60.80 o                         
  -2   6   2       9145.33       9074.18       220.63 o                         
  -1   6   2      13303.92      14450.57       633.49 o                         
   0   6   2      28129.08      26836.29       588.22 o                         
   1   6   2      29270.66      37169.90       969.18 o                         
   2   6   2       4573.68       4761.84       163.47 o                         
   3   6   2       1666.17       1932.62       109.27 o                         
   4   6   2       4051.72       4400.95       263.45 o                         
   5   6   2        438.72        599.10        58.14 o                         
   6   6   2      26454.84      24819.03       538.60 o                         
   7   6   2         50.26         61.03        56.82 o                         
   8   6   2       1639.34       1151.23       197.84 o                         
   9   6   2       1013.04        947.43        58.71 o                         
  10   6   2       4962.19       4884.00       117.90 o                         
  11   6   2        830.62        796.71        49.96 o                         
  12   6   2       4241.43       4063.45        94.86 o                         
  13   6   2        102.95         96.71        19.53 o                         
  14   6   2       3519.52       3369.60        84.38 o                         
  15   6   2        111.14        121.39        19.50 o                         
 -15   7   2       1061.19       1121.26        66.11 o                         
 -14   7   2       1909.92       1979.15        61.17 o                         
 -13   7   2       3567.87       3493.53        90.79 o                         
 -12   7   2       6402.69       6416.64       115.86 o                         
 -11   7   2       3578.37       3462.11        94.46 o                         
 -10   7   2      19875.26      20681.74       347.15 o                         
  -9   7   2       3232.14       3196.21        86.57 o                         
  -8   7   2       9661.88      10822.00       656.64 o                         
  -7   7   2       7762.44       6943.17       471.44 o                         
  -6   7   2      57654.50      66906.16      2100.42 o                         
  -5   7   2        744.73        697.43       142.06 o                         
  -4   7   2      21008.21      20868.54       552.61 o                         
  -3   7   2       6312.89       7414.20       259.40 o                         
  -2   7   2      87226.23      91371.23      1459.07 o                         
  -1   7   2      47049.67      52796.43      1201.90 o                         
   0   7   2     146790.41     175208.50      8343.81 o                         
   1   7   2       1489.98       1445.37        70.32 o                         
   2   7   2      33618.22      36645.19       734.82 o                         
   3   7   2         91.40        272.87        39.02 o                         
   4   7   2      32044.21      31008.04      2100.42 o                         
   5   7   2        967.94        882.85        97.47 o                         
   6   7   2      64733.45      65574.74      2970.69 o                         
   7   7   2       9769.33       9750.75       587.19 o                         
   8   7   2      12855.12      12935.05       740.83 o                         
   9   7   2        417.77        290.82        30.43 o                         
  10   7   2      10094.92      10398.81       191.62 o                         
  11   7   2       1832.34       1759.87        60.61 o                         
  12   7   2       6234.60       6008.89       130.67 o                         
  13   7   2       1151.31       1089.38        61.10 o                         
  14   7   2       4924.36       4795.99       114.64 o                         
  15   7   2        967.33        907.22        58.66 o                         
 -15   8   2       1690.68       1859.45       145.22 o                         
 -14   8   2       6189.14       6291.21       136.27 o                         
 -13   8   2       4341.29       4651.61       119.56 o                         
 -12   8   2      14622.77      14548.27       218.27 o                         
 -11   8   2       3292.03       3493.90       113.25 o                         
 -10   8   2       7725.57       7802.03       154.18 o                         
  -9   8   2      10683.44      10954.14       174.41 o                         
  -8   8   2       4568.50       3596.81       368.31 o                         
  -7   8   2      18475.24      15740.52       780.82 o                         
  -6   8   2      31473.78      30188.06       938.66 o                         
  -5   8   2       6671.97       6589.05       288.30 o                         
  -4   8   2       7087.44       4912.26      2239.33 o                         
  -3   8   2      36278.34      37661.12       702.15 o                         
  -2   8   2       1963.37       2237.38       118.03 o                         
  -1   8   2      37511.39      38496.67       848.98 o                         
   0   8   2      12819.00      13240.01       572.46 o                         
   1   8   2      17666.50      19674.22       652.00 o                         
   2   8   2        113.63        263.26        32.46 o                         
   3   8   2      30581.97      29411.99      1331.18 o                         
   4   8   2          1.00         92.88        39.25 o                         
   5   8   2      52553.64      52578.46      1204.68 o                         
   6   8   2          2.45         48.70        64.19 o                         
   7   8   2      22707.62      21873.88       685.04 o                         
   8   8   2       9166.70       9702.34       639.81 o                         
   9   8   2      30657.70      31556.60       700.26 o                         
  10   8   2        116.06         95.15        17.90 o                         
  11   8   2       6214.34       6226.43       123.02 o                         
  12   8   2       4061.18       3871.18       112.15 o                         
  13   8   2       9874.82       9823.08       267.07 o                         
  14   8   2       2725.53       2756.94        78.40 o                         
 -14   9   2        137.15        173.70        18.66 o                         
 -13   9   2        285.96        280.81        32.11 o                         
 -12   9   2        357.62        410.71        32.45 o                         
 -11   9   2        999.45        897.57        46.21 o                         
 -10   9   2        232.70        276.16        26.29 o                         
  -9   9   2        222.06        241.37        21.96 o                         
  -8   9   2        305.41        531.99       143.11 o                         
  -7   9   2        850.03        641.91       153.64 o                         
  -6   9   2        110.94         15.57        31.52 o                         
  -5   9   2        245.67        312.09        54.31 o                         
  -4   9   2       1897.07       1988.18       123.25 o                         
  -3   9   2        778.21        500.32        77.87 o                         
  -2   9   2       8235.47       9517.69       331.71 o                         
  -1   9   2        822.83        680.67        64.61 o                         
   0   9   2       3940.82       5025.00       353.58 o                         
   1   9   2        518.18        629.79        49.20 o                         
   2   9   2       3512.14       4200.41       176.20 o                         
   3   9   2       3881.35       4631.81       171.73 o                         
   4   9   2       6873.02       7608.83       528.26 o                         
   5   9   2       3836.05       4180.31       236.50 o                         
   6   9   2       1025.66       1008.89       172.58 o                         
   7   9   2       3531.94       3332.59       236.50 o                         
   8   9   2          5.17        -73.66        73.66 o                         
   9   9   2        295.66        364.02        49.84 o                         
  10   9   2        121.27         99.10        24.91 o                         
  11   9   2       1722.54       1459.50        67.50 o                         
  12   9   2        631.48        582.77        52.53 o                         
  13   9   2        465.28        430.66        34.52 o                         
  14   9   2        146.47        176.46        35.78 o                         
 -14  10   2        448.54        402.28        33.11 o                         
 -13  10   2        909.91       1113.65        76.54 o                         
 -12  10   2       2359.01       2510.22        70.61 o                         
 -11  10   2       1735.57       1545.53        62.16 o                         
 -10  10   2       5315.36       5142.82       133.31 o                         
  -9  10   2        740.76        826.82        48.85 o                         
  -8  10   2       1650.96       1595.27        70.03 o                         
  -7  10   2          9.06          7.25        55.77 o                         
  -6  10   2       1761.21       1568.72       140.57 o                         
  -5  10   2       4144.54       4448.98       204.70 o                         
  -4  10   2       2207.23       2631.51       159.99 o                         
  -3  10   2       1096.48       1226.75        97.10 o                         
  -2  10   2       4072.83       4080.97       234.62 o                         
  -1  10   2      17904.62      19319.71       806.07 o                         
   0  10   2       3120.17       3746.08       204.66 o                         
   1  10   2       5428.41       6832.74       215.73 o                         
   2  10   2       4810.21       5246.97       217.14 o                         
   3  10   2       1453.71       1435.48       153.64 o                         
   4  10   2       1380.08       2227.61       163.52 o                         
   5  10   2       1025.29       1221.40       132.59 o                         
   6  10   2        132.07        218.95        64.72 o                         
   7  10   2       1540.21       1474.44       159.98 o                         
   8  10   2        122.43        176.80        34.45 o                         
   9  10   2       3737.36       4096.98       136.47 o                         
  10  10   2        296.05        266.04        31.22 o                         
  11  10   2       1449.76       1413.56        66.41 o                         
  12  10   2        585.52        533.90        40.59 o                         
  13  10   2        549.56        497.02        41.21 o                         
  14  10   2        248.41        244.11        33.26 o                         
 -14  11   2        272.50        251.57        27.05 o                         
 -13  11   2       2140.23       1983.86        99.68 o                         
 -12  11   2        479.01        450.23        32.48 o                         
 -11  11   2        875.40        949.39        53.34 o                         
 -10  11   2         84.23         71.69        17.43 o                         
  -9  11   2        246.53        195.95        25.22 o                         
  -8  11   2       7349.15       7098.54       159.87 o                         
  -7  11   2      10127.59      11106.13       702.95 o                         
  -6  11   2       5442.01       6119.45       335.17 o                         
  -5  11   2       6386.15       6541.67       664.01 o                         
  -4  11   2       1656.36       1990.61       164.44 o                         
  -3  11   2        132.82        165.05        49.40 o                         
  -2  11   2      23997.80      23691.75      2050.96 o                         
  -1  11   2       8810.82       8788.28       349.49 o                         
   0  11   2         77.42         80.53       115.75 o                         
   1  11   2        681.10        725.46        94.07 o                         
   2  11   2        988.24       1373.75       125.55 o                         
   3  11   2       2325.46       2983.09       188.09 o                         
   4  11   2       3884.43       4095.38       527.21 o                         
   5  11   2       1038.24       1061.64       124.05 o                         
   6  11   2       4452.79       4835.47       376.73 o                         
   7  11   2          8.38         48.27        44.35 o                         
   8  11   2        230.83        130.70        19.69 o                         
   9  11   2        588.14        568.76        42.23 o                         
  10  11   2        768.12        639.51        53.15 o                         
  11  11   2         28.04         35.50        17.83 o                         
  12  11   2       4015.99       3843.01       109.34 o                         
  13  11   2        118.09         99.62        26.12 o                         
  14  11   2       1510.86       1671.91        78.71 o                         
 -14  12   2        544.36        504.17        40.18 o                         
 -13  12   2       1807.66       1774.86        73.28 o                         
 -12  12   2       5488.48       5553.23       134.66 o                         
 -11  12   2        551.52        470.05        38.87 o                         
 -10  12   2       3119.57       2975.32        88.40 o                         
  -9  12   2       9314.98       8988.03       191.76 o                         
  -8  12   2       4554.37       4197.28       116.50 o                         
  -7  12   2       6771.37       6717.91       116.78 o                         
  -6  12   2       2906.90       2858.64       232.14 o                         
  -5  12   2      16494.63      16511.80       589.32 o                         
  -4  12   2       2148.69       1748.95       233.61 o                         
  -3  12   2       4256.70       4376.40       654.54 o                         
  -2  12   2        424.78        266.10        70.51 o                         
  -1  12   2      11435.61      12009.83       442.88 o                         
   0  12   2       7426.37       9372.26      1192.27 o                         
   1  12   2      18609.82      18584.51       575.11 o                         
   2  12   2         92.30          7.97        22.94 o                         
   3  12   2      22928.25      23950.68      1024.95 o                         
   4  12   2       1082.82       1197.53       193.63 o                         
   5  12   2      14872.14      14063.13       776.61 o                         
   6  12   2        111.11        105.23        77.87 o                         
   7  12   2       6178.39       6229.79       137.10 o                         
   8  12   2       2393.72       2454.58        77.87 o                         
   9  12   2       8372.06       8667.43       238.91 o                         
  10  12   2        820.90        807.66        44.83 o                         
  11  12   2       1525.44       1459.83        65.71 o                         
  12  12   2         83.31         79.51        19.83 o                         
  13  12   2       4717.65       4517.15       116.04 o                         
  14  12   2         55.85         76.68        18.56 o                         
 -13  13   2        397.56        274.97        51.56 o                         
 -12  13   2          0.99         25.27        14.11 o                         
 -11  13   2        387.32        361.11        34.51 o                         
 -10  13   2         81.76         64.46        18.84 o                         
  -9  13   2       3810.77       3657.21       110.34 o                         
  -8  13   2         27.31         32.22        15.94 o                         
  -7  13   2        205.29        212.55        19.32 o                         
  -6  13   2        202.11        229.40       105.23 o                         
  -5  13   2        489.93        503.01       143.11 o                         
  -4  13   2        770.28        646.12       153.64 o                         
  -3  13   2        440.84        494.44        88.46 o                         
  -2  13   2       1677.67       1765.80       161.70 o                         
  -1  13   2       8071.49       8468.46       466.18 o                         
   0  13   2       2982.58       3376.44       220.54 o                         
   1  13   2        194.44        162.54        69.45 o                         
   2  13   2         24.73         62.98        38.35 o                         
   3  13   2        130.36        107.34        71.56 o                         
   4  13   2       1903.53       2161.45       279.92 o                         
   5  13   2       2415.55       2066.75       279.92 o                         
   6  13   2        267.45        469.33       147.32 o                         
   7  13   2       3110.12       2915.02       102.41 o                         
   8  13   2       5312.23       5416.16       144.70 o                         
   9  13   2        127.48        188.93        26.53 o                         
  10  13   2        510.20        495.59        35.44 o                         
  11  13   2        518.16        367.87        33.56 o                         
  12  13   2        344.49        306.21        28.75 o                         
  13  13   2        178.67        230.64        32.74 o                         
 -13  14   2        310.94        309.74        32.74 o                         
 -12  14   2        107.17         56.49        38.94 o                         
 -11  14   2        262.64        218.71        26.53 o                         
 -10  14   2         23.21         18.31        15.02 o                         
  -9  14   2         76.68         31.95        18.34 o                         
  -8  14   2        462.28        431.33        49.82 o                         
  -7  14   2       6697.05       6333.83       149.69 o                         
  -6  14   2        569.42        622.97        32.85 o                         
  -5  14   2       7679.41       6745.34       530.37 o                         
  -4  14   2       6447.92       6257.06       492.48 o                         
  -3  14   2        824.48        741.17       111.47 o                         
  -2  14   2        268.48        252.36        78.92 o                         
  -1  14   2       4816.00       4615.24       277.04 o                         
   0  14   2       1133.59       1360.45       236.77 o                         
   1  14   2       3192.81       3246.35       228.66 o                         
   2  14   2       3605.16       3167.47       334.64 o                         
   3  14   2       9657.52       9239.32       608.24 o                         
   4  14   2        203.14        119.96        90.50 o                         
   5  14   2       4770.23       4101.92       423.03 o                         
   6  14   2       1024.50        932.89        37.57 o                         
   7  14   2        469.98        480.07        28.91 o                         
   8  14   2       9920.88       9490.70       179.00 o                         
   9  14   2       6384.21       6478.27       141.41 o                         
  10  14   2         12.80         14.92        15.98 o                         
  11  14   2        988.57        925.83        49.85 o                         
  12  14   2        516.85        436.32        31.89 o                         
  13  14   2        975.40        967.98        71.56 o                         
 -13  15   2        709.43        745.04        67.35 o                         
 -12  15   2       2141.24       2226.42        68.87 o                         
 -11  15   2       3026.79       3006.79        90.70 o                         
 -10  15   2       3166.42       3169.54       120.60 o                         
  -9  15   2        684.79        680.30        45.62 o                         
  -8  15   2       4378.27       4307.30       120.38 o                         
  -7  15   2       2421.02       2161.28        63.96 o                         
  -6  15   2      14329.25      14327.91       233.12 o                         
  -5  15   2        775.37        811.57        53.38 o                         
  -4  15   2       3853.73       4365.00       425.14 o                         
  -3  15   2         74.41        136.80        71.56 o                         
  -2  15   2      11070.68      11532.76       482.07 o                         
  -1  15   2        239.49        289.61       116.81 o                         
   0  15   2      13542.10      13562.04       522.53 o                         
   1  15   2       5217.77       5379.98       306.71 o                         
   2  15   2      22359.44      24100.11      1113.35 o                         
   3  15   2         64.28         75.77        61.03 o                         
   4  15   2       5046.22       4531.27       437.76 o                         
   5  15   2       1794.78       1707.87        66.14 o                         
   6  15   2      13544.68      13604.35       306.86 o                         
   7  15   2        218.68        157.74        17.69 o                         
   8  15   2        731.12        805.62        49.25 o                         
   9  15   2         35.27         33.54        17.98 o                         
  10  15   2       3940.89       4073.82       111.45 o                         
  11  15   2        338.99        373.58        31.86 o                         
  12  15   2       2238.42       2324.48        71.76 o                         
  13  15   2        376.87        351.47        44.20 o                         
 -12  16   2        166.40        201.81        30.21 o                         
 -11  16   2        441.10        469.66        33.38 o                         
 -10  16   2       2189.16       2225.24        78.58 o                         
  -9  16   2        388.14        508.83        45.48 o                         
  -8  16   2         87.43         92.32        21.22 o                         
  -7  16   2       1711.23       1636.91        55.40 o                         
  -6  16   2        228.16        239.93        23.67 o                         
  -5  16   2        855.98        918.24        49.34 o                         
  -4  16   2         89.81         99.98        20.71 o                         
  -3  16   2        743.59        673.48       170.47 o                         
  -2  16   2       1102.07       1226.26       150.91 o                         
  -1  16   2        356.18        403.61        96.81 o                         
   0  16   2       3258.86       3596.27       318.85 o                         
   1  16   2       4925.39       4756.57       296.93 o                         
   2  16   2        161.68        263.08       109.44 o                         
   3  16   2       1579.69       1428.03        86.28 o                         
   4  16   2        860.96        876.91        49.18 o                         
   5  16   2       3468.72       3364.07        97.15 o                         
   6  16   2       1099.23       1110.94        50.02 o                         
   7  16   2       3683.91       3825.32       125.02 o                         
   8  16   2        138.04        152.66        22.17 o                         
   9  16   2       1678.85       1700.92        69.63 o                         
  10  16   2        289.24        306.32        27.00 o                         
  11  16   2        225.65        202.28        27.86 o                         
  12  16   2         58.87         74.99        17.90 o                         
 -12  17   2        556.35        525.77        40.74 o                         
 -11  17   2       2225.48       2211.50        79.36 o                         
 -10  17   2       2153.29       2122.23        85.85 o                         
  -9  17   2       3334.24       3323.55       144.26 o                         
  -8  17   2       2863.17       2845.03       216.78 o                         
  -7  17   2       6606.35       6309.27       143.29 o                         
  -6  17   2       5707.70       5765.11       141.59 o                         
  -5  17   2       3944.28       4007.00       107.77 o                         
  -4  17   2       4240.60       3982.76       105.70 o                         
  -3  17   2        506.40        514.77        46.00 o                         
  -2  17   2       6490.05       6332.55       185.22 o                         
  -1  17   2       3735.66       3761.13       192.02 o                         
   0  17   2      17632.37      16222.34       528.34 o                         
   1  17   2       2236.23       2234.68       142.91 o                         
   2  17   2      18474.10      18015.73       311.73 o                         
   3  17   2        889.67        937.71        44.05 o                         
   4  17   2       8064.39       8027.01       148.72 o                         
   5  17   2       2059.77       2135.47        70.08 o                         
   6  17   2       8889.63       8753.82       159.69 o                         
   7  17   2       1608.62       1550.59        62.27 o                         
   8  17   2       8828.07       8994.89       258.38 o                         
   9  17   2         59.77         22.58        17.42 o                         
  10  17   2       6604.74       6939.81       134.65 o                         
  11  17   2         51.70         76.43        17.49 o                         
  12  17   2       2935.29       3227.76        87.04 o                         
 -11  18   2       1105.53       1174.83        65.43 o                         
 -10  18   2       2015.17       1904.50        76.53 o                         
  -9  18   2       2019.43       1953.74        83.68 o                         
  -8  18   2       2857.40       2831.41       106.35 o                         
  -7  18   2        626.97        648.55        41.61 o                         
  -6  18   2       2692.85       2660.73        93.40 o                         
  -5  18   2       1332.13       1313.17        58.40 o                         
  -4  18   2       4931.09       5019.38       121.53 o                         
  -3  18   2       3066.11       3077.52        91.41 o                         
  -2  18   2         22.92         36.01        16.03 o                         
  -1  18   2      13177.59      11677.42       263.51 o                         
   0  18   2        846.71        777.77        55.28 o                         
   1  18   2       3319.23       3165.45        98.84 o                         
   2  18   2        561.67        530.17        35.71 o                         
   3  18   2       2727.79       2748.22        76.99 o                         
   4  18   2        133.77         98.70        16.69 o                         
   5  18   2       3846.57       3876.93        82.80 o                         
   6  18   2          4.67         13.50        14.20 o                         
   7  18   2       2868.35       3024.66        89.93 o                         
   8  18   2        612.85        610.64        41.68 o                         
   9  18   2       3848.88       4082.60       151.77 o                         
  10  18   2       1876.06       1936.79        78.91 o                         
  11  18   2        643.73        739.97        41.17 o                         
 -11  19   2        871.36        989.25        54.30 o                         
 -10  19   2         47.40         48.41        19.35 o                         
  -9  19   2        300.11        378.20        30.90 o                         
  -8  19   2         79.14         41.31        18.85 o                         
  -7  19   2        449.21        384.05        32.26 o                         
  -6  19   2       5062.70       4821.75       118.31 o                         
  -5  19   2       2539.69       2531.04        82.60 o                         
  -4  19   2       3067.91       3025.55        82.75 o                         
  -3  19   2       3291.77       3267.22        95.14 o                         
  -2  19   2        396.42        345.14        31.09 o                         
  -1  19   2       1653.67       1588.88        79.54 o                         
   0  19   2         84.34        141.35        42.25 o                         
   1  19   2       1975.01       1806.97        85.86 o                         
   2  19   2       1024.58        868.13        46.19 o                         
   3  19   2         64.71         80.01        17.52 o                         
   4  19   2       3404.09       3311.14        74.16 o                         
   5  19   2        487.06        431.35        26.88 o                         
   6  19   2       1931.45       1811.44        57.11 o                         
   7  19   2        189.51        213.71        26.63 o                         
   8  19   2        245.46        211.82        39.85 o                         
   9  19   2        712.24        761.62       127.33 o                         
  10  19   2       2275.86       2201.69        66.61 o                         
  11  19   2        352.34        375.10        33.26 o                         
 -10  20   2        206.92        149.35        25.17 o                         
  -9  20   2        146.06        146.08        44.20 o                         
  -8  20   2         36.22         48.32        20.96 o                         
  -7  20   2        591.31        543.61        36.02 o                         
  -6  20   2        149.27        117.75        18.06 o                         
  -5  20   2        353.51        336.13        27.98 o                         
  -4  20   2         76.43         71.85        17.31 o                         
  -3  20   2        485.23        546.84        38.49 o                         
  -2  20   2       1201.66       1101.21        52.58 o                         
  -1  20   2        188.47        261.85        59.98 o                         
   0  20   2       1164.48       1070.36        65.59 o                         
   1  20   2         10.51         23.28        22.58 o                         
   2  20   2          9.31         20.23        32.50 o                         
   3  20   2         45.15         80.74        15.95 o                         
   4  20   2        517.44        449.79        26.68 o                         
   5  20   2          1.27         24.96        13.06 o                         
   6  20   2        139.97        137.01        17.99 o                         
   7  20   2        292.29        284.84        25.83 o                         
   8  20   2        848.03        818.86        64.62 o                         
   9  20   2        200.31        224.70        35.72 o                         
  10  20   2        423.51        377.15        35.78 o                         
  -9  21   2       1254.89       1370.53        92.60 o                         
  -8  21   2       2620.54       2640.19        90.71 o                         
  -7  21   2       1881.88       1788.44        78.15 o                         
  -6  21   2       1576.98       1576.77        53.97 o                         
  -5  21   2       2878.36       2788.15        75.08 o                         
  -4  21   2       3893.67       4000.33       103.53 o                         
  -3  21   2       2186.51       2117.68        72.99 o                         
  -2  21   2       8591.62       8145.99       160.97 o                         
  -1  21   2       2328.72       2579.58        91.20 o                         
   0  21   2       1155.18       1007.77        88.39 o                         
   1  21   2         16.62         41.86        18.76 o                         
   2  21   2       3485.40       3661.17       109.92 o                         
   3  21   2         66.52        113.31        18.40 o                         
   4  21   2       1974.34       1992.79        63.34 o                         
   5  21   2        545.99        547.57        30.15 o                         
   6  21   2       5917.61       5916.43       124.54 o                         
   7  21   2        925.79        991.89        69.90 o                         
   8  21   2       3367.57       3502.72       130.94 o                         
   9  21   2         37.63         18.41        13.92 o                         
  10  21   2       3698.58       3398.98       151.53 o                         
  -9  22   2       2105.52       1965.72       107.34 o                         
  -8  22   2         95.37         66.83        18.37 o                         
  -7  22   2        419.10        405.83        35.14 o                         
  -6  22   2       1197.19       1167.50        54.12 o                         
  -5  22   2       3757.05       3553.62        82.67 o                         
  -4  22   2        125.62        101.56        18.48 o                         
  -3  22   2       6996.67       6638.63       137.98 o                         
  -2  22   2        412.32        375.98        35.31 o                         
  -1  22   2      10576.07       9979.96       204.76 o                         
   0  22   2       5267.08       5447.94       367.26 o                         
   1  22   2        162.37        150.88        23.98 o                         
   2  22   2        472.71        464.58        42.07 o                         
   3  22   2       5210.79       5234.99       118.18 o                         
   4  22   2         64.68         74.34        16.11 o                         
   5  22   2       7589.21       7572.92       130.75 o                         
   6  22   2        625.72        619.97        39.01 o                         
   7  22   2       7119.16       7131.94       296.75 o                         
   8  22   2        333.85        326.05        36.44 o                         
   9  22   2       1102.80       1085.46        55.00 o                         
  -8  23   2        101.42        126.28        29.46 o                         
  -7  23   2         56.65          6.98        15.57 o                         
  -6  23   2        288.67        282.28        24.61 o                         
  -5  23   2       1172.78       1264.15        54.26 o                         
  -4  23   2        603.16        471.09        41.64 o                         
  -3  23   2         50.38         42.78        15.93 o                         
  -2  23   2       1420.40       1519.42        64.89 o                         
  -1  23   2         50.85        125.82        24.17 o                         
   0  23   2          5.55         10.62        14.56 o                         
   1  23   2       2106.86       1965.48        86.65 o                         
   2  23   2        478.80        484.20        33.08 o                         
   3  23   2        693.09        677.35        37.41 o                         
   4  23   2        259.40        269.16        24.37 o                         
   5  23   2       2936.40       2939.21        84.90 o                         
   6  23   2       1276.69       1377.15        61.31 o                         
   7  23   2        531.84        476.41        41.35 o                         
   8  23   2         99.36        103.39        18.79 o                         
  -7  24   2        126.72        149.43        33.67 o                         
  -6  24   2        578.90        577.84        50.51 o                         
  -5  24   2       2380.14       2283.86        94.99 o                         
  -4  24   2          3.33          0.58        14.88 o                         
  -3  24   2       1440.88       1382.47        50.97 o                         
  -2  24   2         84.63        114.66        23.05 o                         
  -1  24   2       1773.70       1745.82        60.57 o                         
   0  24   2         37.86         64.01        16.42 o                         
   1  24   2        971.54       1005.39        40.83 o                         
   2  24   2       1155.31       1233.97        48.52 o                         
   3  24   2       2103.33       2073.79        69.96 o                         
   4  24   2        130.51        126.26        20.37 o                         
   5  24   2        836.94        879.05        48.00 o                         
   6  24   2       1045.62       1275.41        96.81 o                         
   7  24   2        141.86        189.42        37.88 o                         
  -5  25   2       2056.98       2100.40        69.18 o                         
  -4  25   2      11007.40      11193.17       192.19 o                         
  -3  25   2        458.98        368.11        32.21 o                         
  -2  25   2      22567.14      23202.83       375.77 o                         
  -1  25   2        624.22        604.37        33.16 o                         
   0  25   2      16375.02      16959.95       274.08 o                         
   1  25   2         41.23         30.08        14.12 o                         
   2  25   2      21112.49      22082.23       305.79 o                         
   3  25   2          4.42         -3.48        12.12 o                         
   4  25   2      14235.80      14537.19       270.51 o                         
   5  25   2        102.00        104.25        21.23 o                         
   6  25   2      14679.86      15027.05       460.91 o                         
  -5  26   2       2652.96       2441.37       119.96 o                         
  -4  26   2        181.97        200.64        21.38 o                         
  -3  26   2       1439.45       1504.63        57.41 o                         
  -2  26   2         49.77         44.44        17.62 o                         
  -1  26   2       2124.24       2059.28        56.11 o                         
   0  26   2        126.67        119.13        16.04 o                         
   1  26   2       3971.42       3924.42        82.50 o                         
   2  26   2         45.32         70.64        13.09 o                         
   3  26   2       2142.97       2091.90        59.91 o                         
   4  26   2        119.93         76.05        18.23 o                         
   5  26   2       1252.60       1050.21        77.87 o                         
  -2  27   2         60.60         42.82        12.52 o                         
  -1  27   2        169.17        142.65        18.61 o                         
   0  27   2         27.32          5.39        12.52 o                         
   1  27   2        430.63        375.03        27.19 o                         
   2  27   2         96.78         82.11        19.35 o                         
   3  27   2        381.46        252.56        37.88 o                         
 -15   1   3        624.62        608.81        35.59 o                         
 -14   1   3       6370.61       6199.72       143.69 o                         
 -13   1   3       1015.40       1008.15        49.48 o                         
 -12   1   3      19443.69      19026.38       334.25 o                         
 -11   1   3       3429.21       3436.11       142.19 o                         
 -10   1   3      12561.18      12530.78       308.10 o                         
  -9   1   3       1256.92       1396.60       159.98 o                         
  -8   1   3      31065.26      21878.47      6110.79 o                         
  -7   1   3        720.37        759.73       136.80 o                         
  -6   1   3      31361.51      25993.19      9163.55 o                         
  -5   1   3       1090.45        975.45       316.75 o                         
  -4   1   3     136274.89      74473.85      5819.30 o                         
  -3   1   3         13.12         93.06        27.50 o                         
  -2   1   3      90238.34     105380.88      2790.74 o                         
  -1   1   3       1205.78        673.44        73.66 o                         
   0   1   3      88160.45      79270.13      1513.90 o                         
   1   1   3       1579.07       1732.50        87.34 o                         
   2   1   3       8773.94       9368.16       217.33 o                         
   3   1   3      28068.07      28358.24       490.58 o                         
   4   1   3      64393.36      67080.89      1080.49 o                         
   5   1   3       9566.09       9442.64       317.52 o                         
   6   1   3      46084.64      48206.64      1217.53 o                         
   7   1   3         31.58        138.30        46.72 o                         
   8   1   3      11119.77      12048.66       796.60 o                         
   9   1   3      10404.40      11179.11      1002.86 o                         
  10   1   3        445.80        435.78        42.08 o                         
  11   1   3        636.08        570.30        61.75 o                         
  12   1   3      11055.96      11682.57       335.59 o                         
  13   1   3       1934.88       1827.87        75.39 o                         
  14   1   3       1556.26       1435.56        52.98 o                         
  15   1   3        837.33        883.80        40.40 o                         
 -15   2   3          3.54          3.91        11.99 o                         
 -14   2   3        226.32        194.65        21.65 o                         
 -13   2   3          0.88          9.74        23.37 o                         
 -12   2   3          7.12         19.71        14.45 o                         
 -11   2   3         12.81         19.44        23.09 o                         
 -10   2   3        476.42        410.31        30.85 o                         
  -9   2   3         34.04         60.85       107.34 o                         
  -8   2   3        316.64        183.10        81.03 o                         
  -7   2   3        399.58        505.38        81.01 o                         
  -6   2   3      12649.93      11630.76       660.85 o                         
  -5   2   3       3712.36       3451.50       245.19 o                         
  -4   2   3       3599.30       4103.77       178.89 o                         
  -3   2   3      26963.46      24419.80      1612.15 o                         
  -2   2   3       2351.42       3342.15       176.79 o                         
  -1   2   3      14496.19      15121.34       290.37 o                         
   0   2   3       4560.71       4763.39       117.07 o                         
   1   2   3       9964.88       9527.66       383.04 o                         
   2   2   3      10420.24      11355.64       345.16 o                         
   3   2   3      70617.29      73876.15      1170.55 o                         
   4   2   3      23227.79      23843.92       449.01 o                         
   5   2   3       4264.71       4408.01       149.47 o                         
   6   2   3       9374.43       9306.81       340.45 o                         
   7   2   3         29.63         33.16        32.29 o                         
   8   2   3      12740.69      12355.46       841.85 o                         
   9   2   3        564.30        808.52       132.59 o                         
  10   2   3        642.87        573.22        40.76 o                         
  11   2   3         47.28         58.08        19.14 o                         
  12   2   3       7106.81       6995.73       238.06 o                         
  13   2   3        259.64        234.08        28.40 o                         
  14   2   3       1394.05       1342.22        50.96 o                         
  15   2   3         61.06         85.58        18.15 o                         
 -15   3   3        944.46        985.08        44.42 o                         
 -14   3   3        128.87        108.11        17.38 o                         
 -13   3   3        893.72        895.94        41.45 o                         
 -12   3   3       1104.00       1173.30        48.79 o                         
 -11   3   3        280.26        282.13        26.96 o                         
 -10   3   3        191.47        157.59        18.56 o                         
  -9   3   3       3422.15       3800.96       387.25 o                         
  -8   3   3         81.08        145.11        63.14 o                         
  -7   3   3        512.31        590.36        88.31 o                         
  -6   3   3       1886.62       1803.61       141.28 o                         
  -5   3   3       4294.81       4585.13       913.41 o                         
  -4   3   3       3555.56       2472.03       142.06 o                         
  -3   3   3      12129.45       9868.61       399.88 o                         
  -2   3   3       4547.90       5725.94       214.67 o                         
  -1   3   3      10041.38      10128.18       211.56 o                         
   0   3   3      10316.23       9803.30       327.39 o                         
   1   3   3      16026.83      15710.71      1643.71 o                         
   2   3   3      10257.81      10278.01       233.91 o                         
   3   3   3      13759.46      15233.07       309.72 o                         
   4   3   3      15084.35      14918.44       321.98 o                         
   5   3   3          8.38         67.12        23.40 o                         
   6   3   3      26871.10      26035.14       696.63 o                         
   7   3   3       1482.86       1533.99       199.94 o                         
   8   3   3      12166.61      12370.84       725.04 o                         
   9   3   3         99.96         65.41        35.80 o                         
  10   3   3       1431.73       1349.27        55.61 o                         
  11   3   3       3380.76       3295.42       104.95 o                         
  12   3   3       8138.59       8478.40       217.06 o                         
  13   3   3        155.15        159.65        18.94 o                         
  14   3   3       1174.46       1162.66        47.13 o                         
  15   3   3         47.26         39.90        12.56 o                         
 -15   4   3        419.65        425.49        30.22 o                         
 -14   4   3          8.25         12.11        10.67 o                         
 -13   4   3       2646.36       2598.49        78.49 o                         
 -12   4   3         99.00         64.06        15.55 o                         
 -11   4   3       5024.10       4855.28       105.21 o                         
 -10   4   3       1056.71       1094.74        44.71 o                         
  -9   4   3       1005.16        791.34       187.31 o                         
  -8   4   3        341.85        279.92        98.92 o                         
  -7   4   3       5625.29       3339.44       521.95 o                         
  -6   4   3       7355.29       8394.84      1447.98 o                         
  -5   4   3       3806.02       3988.90       450.39 o                         
  -4   4   3       2104.63       2578.17       199.94 o                         
  -3   4   3         52.96        202.49        40.74 o                         
  -2   4   3      40048.77      42106.37       603.19 o                         
  -1   4   3     115329.50     110200.38      2613.80 o                         
   0   4   3      11322.53      11221.41       300.44 o                         
   1   4   3      27471.37      20602.02      2793.89 o                         
   2   4   3      63256.17      68673.54      1103.50 o                         
   3   4   3      20502.81      22080.79       384.28 o                         
   4   4   3      15969.56      15437.57       335.15 o                         
   5   4   3       8243.94       7737.08       226.17 o                         
   6   4   3      11914.83      11842.58       392.94 o                         
   7   4   3       1880.65       1817.28       151.53 o                         
   8   4   3       4461.05       4048.04       253.47 o                         
   9   4   3        423.36        288.33       113.65 o                         
  10   4   3       1159.82       1187.88        54.04 o                         
  11   4   3        846.75        888.08        52.55 o                         
  12   4   3       1093.94       1149.29        68.83 o                         
  13   4   3        469.31        374.07        28.14 o                         
  14   4   3        301.07        296.55        28.86 o                         
  15   4   3         31.71         47.10        12.28 o                         
 -15   5   3       1047.53       1017.50        45.40 o                         
 -14   5   3        612.30        583.88        30.78 o                         
 -13   5   3        997.00        986.70        47.17 o                         
 -12   5   3       9947.90       9517.66       162.54 o                         
 -11   5   3         57.97         75.75        16.42 o                         
 -10   5   3       3538.12       3570.39        85.44 o                         
  -9   5   3         52.91         94.71        73.66 o                         
  -8   5   3      23368.21      27882.12      1163.86 o                         
  -7   5   3        546.24        488.27       117.86 o                         
  -6   5   3       9694.94      10457.90       542.99 o                         
  -5   5   3       2540.15       3169.57       248.35 o                         
  -4   5   3      10391.93       9971.64       913.41 o                         
  -3   5   3        238.66        525.31        57.17 o                         
  -2   5   3       5791.88       6289.61       132.18 o                         
  -1   5   3      13566.00      14626.27       291.02 o                         
   0   5   3     138904.80     140065.12      5904.54 o                         
   1   5   3       3964.63       4435.74       368.31 o                         
   2   5   3      23324.43      22929.66       631.84 o                         
   3   5   3      23090.02      27347.60       524.02 o                         
   4   5   3      42307.01      42243.85       745.74 o                         
   5   5   3       3754.39       3663.42       207.68 o                         
   6   5   3       3977.50       3195.50       188.17 o                         
   7   5   3       8629.93       9305.92       664.01 o                         
   8   5   3      13413.83      12120.56       713.47 o                         
   9   5   3       8194.16       8185.73       255.99 o                         
  10   5   3       5566.06       5211.88       123.23 o                         
  11   5   3       2833.10       3022.07        99.70 o                         
  12   5   3       7184.06       7120.45       149.03 o                         
  13   5   3      10005.04      10090.93       200.92 o                         
  14   5   3       1680.14       1587.28        55.50 o                         
  15   5   3       3348.65       3349.28        84.39 o                         
 -15   6   3        598.61        538.00        34.25 o                         
 -14   6   3         76.95         59.55        10.97 o                         
 -13   6   3         86.00         76.84        15.56 o                         
 -12   6   3          6.97         11.02        11.86 o                         
 -11   6   3       1070.93       1133.09        51.86 o                         
 -10   6   3        818.25        776.98        41.54 o                         
  -9   6   3       1904.48       1938.17       186.26 o                         
  -8   6   3        227.70        176.79        79.98 o                         
  -7   6   3       4540.76       4640.71       376.73 o                         
  -6   6   3        298.92        387.25        94.71 o                         
  -5   6   3        179.13        213.08        53.94 o                         
  -4   6   3       2416.40       3088.97       164.32 o                         
  -3   6   3        191.31        463.57        48.48 o                         
  -2   6   3        210.59        130.31        26.27 o                         
  -1   6   3        850.05       1012.88        58.37 o                         
   0   6   3       9248.53      10579.05       545.10 o                         
   1   6   3        801.57        883.69        91.34 o                         
   2   6   3        536.69        534.41        53.70 o                         
   3   6   3       3505.01       3882.47       103.11 o                         
   4   6   3        788.35        785.06        59.95 o                         
   5   6   3        618.59        588.77        57.60 o                         
   6   6   3       1262.54       1276.48       124.64 o                         
   7   6   3        981.18       1142.81       195.73 o                         
   8   6   3       1592.50       1536.38       235.72 o                         
   9   6   3        514.65        651.78        43.72 o                         
  10   6   3       2038.89       2089.02        72.78 o                         
  11   6   3         52.85        110.75        31.90 o                         
  12   6   3       1575.42       1573.66        55.64 o                         
  13   6   3        965.15        855.20        55.25 o                         
  14   6   3        103.81        124.50        17.09 o                         
  15   6   3        711.38        698.76        40.68 o                         
 -15   7   3         87.55        101.51        23.67 o                         
 -14   7   3        337.85        337.83        23.29 o                         
 -13   7   3        474.92        492.90        32.98 o                         
 -12   7   3        929.43        938.90        39.68 o                         
 -11   7   3         76.55         64.93        15.55 o                         
 -10   7   3       2925.57       2981.66        85.78 o                         
  -9   7   3       3788.70       3884.62        95.97 o                         
  -8   7   3       1183.73        993.38       189.42 o                         
  -7   7   3         38.56         65.24        50.51 o                         
  -6   7   3         24.34          2.10        44.20 o                         
  -5   7   3        726.73        782.28        94.49 o                         
  -4   7   3       1978.10       1724.79       117.80 o                         
  -3   7   3       5281.94       4760.13       168.69 o                         
  -2   7   3        999.99       1106.73       104.74 o                         
  -1   7   3       2443.40       2302.48       138.90 o                         
   0   7   3      23066.71      25175.72       548.46 o                         
   1   7   3      13222.54      14158.33      1718.43 o                         
   2   7   3       4310.45       3908.66       122.35 o                         
   3   7   3        407.18        339.24        40.72 o                         
   4   7   3         75.86         67.35        72.61 o                         
   5   7   3       6332.37       6742.97       293.60 o                         
   6   7   3       7383.01       7268.43       322.94 o                         
   7   7   3         18.94        -12.63        35.78 o                         
   8   7   3       6543.35       6250.75       496.69 o                         
   9   7   3       3190.40       3294.82        91.20 o                         
  10   7   3       5479.92       5243.03       124.24 o                         
  11   7   3        207.57        186.83        31.90 o                         
  12   7   3       3946.08       3865.48        90.97 o                         
  13   7   3       1207.02       1182.24        62.68 o                         
  14   7   3       3948.94       4014.93        90.69 o                         
  15   7   3        155.68        185.21        35.78 o                         
 -15   8   3       4208.08       4776.06       146.31 o                         
 -14   8   3       2025.17       1945.64        59.87 o                         
 -13   8   3       2658.38       2754.22       102.99 o                         
 -12   8   3        248.80        243.25        24.25 o                         
 -11   8   3       7164.58       6893.20       144.35 o                         
 -10   8   3         46.57         63.84        17.26 o                         
  -9   8   3       6941.07       7058.65       125.83 o                         
  -8   8   3       1375.85       1685.81       182.60 o                         
  -7   8   3      32963.52      45390.53      1614.25 o                         
  -6   8   3       1242.01       1174.38       172.58 o                         
  -5   8   3      17892.51      17788.97       650.49 o                         
  -4   8   3        169.92         75.68        26.25 o                         
  -3   8   3       8256.03       7086.31       286.23 o                         
  -2   8   3      10802.34      11612.56       281.47 o                         
  -1   8   3      32537.97      31936.67       703.54 o                         
   0   8   3      11475.63      12116.31       343.71 o                         
   1   8   3       4546.42       4484.19       203.70 o                         
   2   8   3      14878.53      14691.26       396.08 o                         
   3   8   3      43259.90      51776.00      2357.18 o                         
   4   8   3      27318.15      27780.96       723.87 o                         
   5   8   3      12796.56      13063.34       659.80 o                         
   6   8   3      18088.78      17003.42       568.25 o                         
   7   8   3       2871.62       2910.70       317.80 o                         
   8   8   3      18053.85      17916.71       928.14 o                         
   9   8   3       2833.58       3098.24       143.99 o                         
  10   8   3       6327.01       6033.36       135.05 o                         
  11   8   3       2065.20       2066.59        64.63 o                         
  12   8   3      10226.08       9907.00       179.46 o                         
  13   8   3         85.35         68.69        20.96 o                         
  14   8   3       3554.85       3519.12        95.99 o                         
 -14   9   3      11962.30      12313.91       215.84 o                         
 -13   9   3       1417.42       1369.51        70.06 o                         
 -12   9   3      24913.75      24823.38       359.85 o                         
 -11   9   3        158.04        138.27        18.75 o                         
 -10   9   3      20885.00      21537.01       374.66 o                         
  -9   9   3       1332.27       1219.72        48.09 o                         
  -8   9   3      49046.70      50679.20      1328.06 o                         
  -7   9   3        445.52        469.07       103.13 o                         
  -6   9   3      75876.48      79630.00      2793.89 o                         
  -5   9   3       3330.00       3181.86       165.83 o                         
  -4   9   3      97525.17      88761.59      4730.15 o                         
  -3   9   3        238.16        226.90        41.81 o                         
  -2   9   3     109859.27     114012.97      2267.24 o                         
  -1   9   3       4445.42       4223.29       258.87 o                         
   0   9   3      63064.52      69902.70      2535.03 o                         
   1   9   3      34021.38      31890.48       643.67 o                         
   2   9   3      36372.10      37954.92      1154.05 o                         
   3   9   3      27694.57      30650.68       773.71 o                         
   4   9   3      32779.73      34071.18       861.28 o                         
   5   9   3      20279.54      19419.66       601.81 o                         
   6   9   3      11696.50      11934.70       462.80 o                         
   7   9   3       7328.55       6814.79       505.11 o                         
   8   9   3      10587.77      11112.71       285.33 o                         
   9   9   3       9242.72       8721.50       272.85 o                         
  10   9   3       4765.81       4624.40       181.19 o                         
  11   9   3       4799.52       4738.99       130.12 o                         
  12   9   3       1219.54       1168.66        68.77 o                         
  13   9   3       8263.11       8053.93       235.12 o                         
  14   9   3        589.86        593.41        50.34 o                         
 -14  10   3         51.14         71.66        16.92 o                         
 -13  10   3        241.83        245.17        29.85 o                         
 -12  10   3       1226.35       1112.52        50.19 o                         
 -11  10   3        277.08        267.85        34.57 o                         
 -10  10   3       3010.70       3115.24        89.75 o                         
  -9  10   3        124.26        105.33        18.06 o                         
  -8  10   3       3864.10       3852.56       100.90 o                         
  -7  10   3       1843.26       1767.20       279.92 o                         
  -6  10   3       5782.78       6243.18       264.69 o                         
  -5  10   3         44.19         54.92        27.24 o                         
  -4  10   3       6257.00       6322.77       300.62 o                         
  -3  10   3       1327.15       1340.56       110.64 o                         
  -2  10   3      13741.52      13254.30       567.20 o                         
  -1  10   3       4397.62       5245.49       309.86 o                         
   0  10   3      43342.07      49190.98      2178.29 o                         
   1  10   3         35.01         47.53        22.75 o                         
   2  10   3       5707.89       5941.46       206.46 o                         
   3  10   3         74.91        153.20        66.30 o                         
   4  10   3      19612.19      20156.07       682.95 o                         
   5  10   3       1352.62       1527.10       149.11 o                         
   6  10   3       5964.74       5529.24       310.27 o                         
   7  10   3        257.16        145.22        71.56 o                         
   8  10   3      11315.54      11738.86       298.83 o                         
   9  10   3        879.79        898.15        76.32 o                         
  10  10   3       9046.81       8331.49       189.71 o                         
  11  10   3        471.18        396.86        35.93 o                         
  12  10   3       3116.48       3068.51        96.99 o                         
  13  10   3        453.45        403.33        37.25 o                         
  14  10   3       1346.15       1413.39       108.39 o                         
 -14  11   3          0.90        -12.03        12.03 o                         
 -13  11   3        177.40        194.27        27.06 o                         
 -12  11   3         38.27         33.71        17.92 o                         
 -11  11   3       3904.71       3971.58       114.91 o                         
 -10  11   3        713.76        716.26        47.80 o                         
  -9  11   3         74.70         76.03        18.80 o                         
  -8  11   3        113.35        144.70        27.52 o                         
  -7  11   3       1460.77       1652.13       256.76 o                         
  -6  11   3        173.35        174.58        60.68 o                         
  -5  11   3       1988.15       2023.82       292.54 o                         
  -4  11   3       1364.91       1522.54       121.73 o                         
  -3  11   3      10357.11      11712.84       415.79 o                         
  -2  11   3      15693.14      18034.65       535.65 o                         
  -1  11   3       3153.91       3672.53       469.33 o                         
   0  11   3       9234.62       8905.30      1121.77 o                         
   1  11   3       2024.99       2266.48       163.74 o                         
   2  11   3        126.36        297.76        83.13 o                         
   3  11   3       3634.09       3774.52       219.59 o                         
   4  11   3       5155.47       4966.36       268.10 o                         
   5  11   3        453.41        295.45        65.48 o                         
   6  11   3       4035.10       3384.18       243.15 o                         
   7  11   3       2697.57       2304.57       305.17 o                         
   8  11   3       1296.33       1303.53        62.07 o                         
   9  11   3       3922.18       3825.45       114.45 o                         
  10  11   3       2126.51       1810.98        78.05 o                         
  11  11   3         31.32         52.89        26.73 o                         
  12  11   3        549.07        503.61        38.27 o                         
  13  11   3       1278.24       1219.83        65.25 o                         
  14  11   3       1773.71       1922.35        83.60 o                         
 -14  12   3        277.50        225.51        28.28 o                         
 -13  12   3       5249.22       5071.75       166.66 o                         
 -12  12   3        844.07        828.45        46.71 o                         
 -11  12   3      16390.91      16539.37       262.93 o                         
 -10  12   3        787.15        721.78        46.99 o                         
  -9  12   3      11002.92      10976.80       219.88 o                         
  -8  12   3       2923.59       2762.02        83.83 o                         
  -7  12   3      21883.04      22105.32       437.31 o                         
  -6  12   3          5.71         66.11        55.29 o                         
  -5  12   3      16720.70      16529.59       595.79 o                         
  -4  12   3       2956.16       3621.98       242.56 o                         
  -3  12   3      32864.14      37182.87      3470.53 o                         
  -2  12   3         13.48         23.24        35.89 o                         
  -1  12   3      19507.74      19877.55       699.79 o                         
   0  12   3       4256.25       4992.83       630.34 o                         
   1  12   3      36027.79      38831.89      1012.33 o                         
   2  12   3       5433.40       6017.07       286.51 o                         
   3  12   3       7180.95       7271.49       498.80 o                         
   4  12   3        331.84        391.46       117.86 o                         
   5  12   3      22286.71      22441.66      1041.79 o                         
   6  12   3       6810.78       6085.41       345.37 o                         
   7  12   3      10356.95      10120.99       171.50 o                         
   8  12   3       7786.58       7629.69       153.94 o                         
   9  12   3       1843.93       1881.89        69.01 o                         
  10  12   3       1133.91       1095.41        59.76 o                         
  11  12   3       2828.51       2821.74        93.99 o                         
  12  12   3       5108.88       4958.31       194.42 o                         
  13  12   3        181.97        202.58        22.65 o                         
  14  12   3       2172.09       2342.45       119.96 o                         
 -13  13   3       2003.49       1885.25        60.55 o                         
 -12  13   3      11965.81      11884.06       218.33 o                         
 -11  13   3        920.63        862.67        67.44 o                         
 -10  13   3       4890.91       4966.26       132.31 o                         
  -9  13   3          7.57         -5.61        18.66 o                         
  -8  13   3       6319.38       6081.45       135.07 o                         
  -7  13   3         22.27         29.60        13.27 o                         
  -6  13   3       9901.99       9411.90       648.23 o                         
  -5  13   3       1390.17       1530.07       235.72 o                         
  -4  13   3      16309.59      16264.57       825.01 o                         
  -3  13   3       4629.76       4481.60       493.54 o                         
  -2  13   3      14135.70      12402.88      1150.18 o                         
  -1  13   3       4220.80       4814.63       525.10 o                         
   0  13   3      52631.19      46754.03     11024.05 o                         
   1  13   3       6265.70       7177.22       334.40 o                         
   2  13   3       5310.41       5358.39       429.34 o                         
   3  13   3       7497.55       6825.31       505.11 o                         
   4  13   3      14543.72      13208.65       751.35 o                         
   5  13   3      17558.57      17260.06       904.99 o                         
   6  13   3      13914.70      12960.70      1137.55 o                         
   7  13   3       6004.85       5926.08       188.03 o                         
   8  13   3      10712.63      10612.95       193.47 o                         
   9  13   3      12701.71      12861.20       221.97 o                         
  10  13   3        588.26        617.30        39.32 o                         
  11  13   3       9829.92      10526.35       232.49 o                         
  12  13   3       5164.27       5299.56       174.09 o                         
  13  13   3       6462.46       6680.14       191.02 o                         
 -13  14   3        884.48        794.46        52.62 o                         
 -12  14   3        140.26        166.75        20.42 o                         
 -11  14   3       1680.69       1689.31        67.87 o                         
 -10  14   3       2953.06       2972.48       146.51 o                         
  -9  14   3       2475.38       2286.43        97.14 o                         
  -8  14   3        152.12        117.72        19.20 o                         
  -7  14   3        585.70        520.32        30.98 o                         
  -6  14   3       1132.27        932.45        39.83 o                         
  -5  14   3        270.18        279.92       117.86 o                         
  -4  14   3       3170.83       3146.42       343.05 o                         
  -3  14   3       2647.32       3232.86       235.01 o                         
  -2  14   3        323.50        398.72        87.48 o                         
  -1  14   3         68.10        104.88        52.62 o                         
   0  14   3       9439.30      11015.21      1680.55 o                         
   1  14   3        302.85        438.21        79.52 o                         
   2  14   3         81.08        126.28        75.77 o                         
   3  14   3         51.10        -79.98        79.98 o                         
   4  14   3       7329.56       6539.08       526.16 o                         
   5  14   3         58.99         63.14        56.82 o                         
   6  14   3       1107.71        977.27        41.13 o                         
   7  14   3        129.11         86.25        14.22 o                         
   8  14   3       3511.83       3498.81        96.38 o                         
   9  14   3        972.76        980.37        54.71 o                         
  10  14   3       1854.45       1861.36        66.70 o                         
  11  14   3       1502.99       1314.05        63.41 o                         
  12  14   3       1396.83       1248.35        52.42 o                         
  13  14   3        597.40        527.80        46.30 o                         
 -13  15   3        447.65        494.59        54.72 o                         
 -12  15   3       3572.59       3496.25       103.23 o                         
 -11  15   3       2735.63       2985.13       103.19 o                         
 -10  15   3       2640.41       2651.23        88.65 o                         
  -9  15   3        198.35        207.72        33.20 o                         
  -8  15   3       2394.70       2294.16        77.47 o                         
  -7  15   3       1119.27       1093.32        44.90 o                         
  -6  15   3       1846.31       1622.00        53.78 o                         
  -5  15   3      16254.43      16235.83       411.47 o                         
  -4  15   3       1348.89        923.93       197.84 o                         
  -3  15   3       1160.36        973.45       167.32 o                         
  -2  15   3       5988.08       5661.66       327.04 o                         
  -1  15   3       5713.70       5356.07       505.11 o                         
   0  15   3         13.88        134.48        57.81 o                         
   1  15   3       3780.93       3683.07       254.92 o                         
   2  15   3       3419.74       3638.90       374.62 o                         
   3  15   3      12638.57      11939.56       738.72 o                         
   4  15   3       2881.75       2748.65       336.74 o                         
   5  15   3        143.98         95.38        18.61 o                         
   6  15   3        309.36        225.21        21.09 o                         
   7  15   3       7706.69       7484.95       211.44 o                         
   8  15   3         47.26         77.61        17.97 o                         
   9  15   3       1913.68       1921.67        68.09 o                         
  10  15   3       1064.60        937.49        46.00 o                         
  11  15   3       2292.33       2270.26        76.68 o                         
  12  15   3        925.87        933.48        43.05 o                         
  13  15   3        671.34        587.19        56.82 o                         
 -12  16   3        245.66        199.49        28.76 o                         
 -11  16   3       8948.02       8999.81       248.53 o                         
 -10  16   3        374.61        338.28       110.49 o                         
  -9  16   3       9224.20       9490.23       280.50 o                         
  -8  16   3         86.04         99.44        25.08 o                         
  -7  16   3      24650.53      23544.16       324.96 o                         
  -6  16   3       3853.15       3662.84       103.75 o                         
  -5  16   3      14790.28      13918.10       239.09 o                         
  -4  16   3       5939.15       5816.90       131.34 o                         
  -3  16   3      15248.78      14651.24       469.79 o                         
  -2  16   3      11332.09      11089.90       869.21 o                         
  -1  16   3      20074.89      19980.74       694.51 o                         
   0  16   3      19060.91      18629.58       661.79 o                         
   1  16   3      17186.10      18299.75       963.92 o                         
   2  16   3      14568.54      13642.21       810.28 o                         
   3  16   3      11239.14      10961.87       497.28 o                         
   4  16   3      37380.75      37385.15       817.16 o                         
   5  16   3       9170.54       9322.74       181.29 o                         
   6  16   3      21848.87      21390.44       479.39 o                         
   7  16   3       7072.26       7175.49       158.14 o                         
   8  16   3       9913.87       9289.26       194.63 o                         
   9  16   3       2648.74       2665.68        88.59 o                         
  10  16   3      15402.41      16161.73       251.18 o                         
  11  16   3       4882.77       5171.84       119.96 o                         
  12  16   3      10950.94      11516.92       323.53 o                         
 -12  17   3       7667.96       8182.80       292.54 o                         
 -11  17   3          1.95         -9.07        19.18 o                         
 -10  17   3       7181.58       7479.46       223.94 o                         
  -9  17   3        128.99         79.94        22.60 o                         
  -8  17   3      17203.76      16595.44       419.64 o                         
  -7  17   3        284.27        280.10        29.25 o                         
  -6  17   3      31185.66      30677.83       440.14 o                         
  -5  17   3        509.00        439.83        35.22 o                         
  -4  17   3      39586.83      40353.58       598.20 o                         
  -3  17   3         57.68         48.92        19.41 o                         
  -2  17   3      18576.77      18601.45       442.30 o                         
  -1  17   3       2200.73       2040.89        97.48 o                         
   0  17   3      21761.29      22363.81       612.11 o                         
   1  17   3       3469.21       3132.91        94.35 o                         
   2  17   3      18128.60      18152.69       337.27 o                         
   3  17   3       3906.72       3864.51       114.56 o                         
   4  17   3      13464.26      13515.75       211.71 o                         
   5  17   3       5183.63       5271.26       125.68 o                         
   6  17   3       8074.23       8910.69       193.69 o                         
   7  17   3       3820.94       3579.05       104.93 o                         
   8  17   3       6992.31       7041.63       166.04 o                         
   9  17   3       7978.33       8010.65       169.30 o                         
  10  17   3        458.95        584.15        34.22 o                         
  11  17   3       2294.18       2275.54        97.40 o                         
  12  17   3       1625.29       1726.20        59.08 o                         
 -11  18   3         78.23         55.90        25.26 o                         
 -10  18   3       1659.58       1803.82        91.44 o                         
  -9  18   3          9.29         15.80        18.75 o                         
  -8  18   3        573.74        530.97        46.77 o                         
  -7  18   3        964.97        913.60        43.83 o                         
  -6  18   3       3159.43       3251.40        96.22 o                         
  -5  18   3       1139.62       1182.08        56.12 o                         
  -4  18   3       8037.32       7928.00       161.32 o                         
  -3  18   3       1624.88       1628.27        64.98 o                         
  -2  18   3        372.06        351.46        30.66 o                         
  -1  18   3       4997.79       4581.36       265.18 o                         
   0  18   3       1056.21       1032.18        78.83 o                         
   1  18   3        550.02        446.06        37.95 o                         
   2  18   3       8247.27       7825.00       187.73 o                         
   3  18   3          5.19         38.39        23.54 o                         
   4  18   3       2974.37       2597.53        75.85 o                         
   5  18   3       2371.55       2350.85        67.25 o                         
   6  18   3         45.33         67.84        14.30 o                         
   7  18   3       1495.34       1410.07        77.28 o                         
   8  18   3         35.02         36.31        30.13 o                         
   9  18   3       1296.06       1212.73        63.96 o                         
  10  18   3        167.14        140.47        20.62 o                         
  11  18   3        411.04        341.37        28.12 o                         
 -11  19   3        341.39        380.94        50.51 o                         
 -10  19   3        487.02        420.16        40.18 o                         
  -9  19   3        388.36        397.76        36.09 o                         
  -8  19   3        380.40        349.23        36.41 o                         
  -7  19   3        175.14        116.51        23.39 o                         
  -6  19   3         68.16         40.03        24.00 o                         
  -5  19   3       1303.80       1350.53        58.77 o                         
  -4  19   3       3797.17       3478.36        89.13 o                         
  -3  19   3        150.68        175.60        25.23 o                         
  -2  19   3        811.42        663.76        41.51 o                         
  -1  19   3         43.26         98.38        42.09 o                         
   0  19   3         62.22         92.30        30.48 o                         
   1  19   3       1985.47       1923.90       110.10 o                         
   2  19   3         52.55         66.99        22.58 o                         
   3  19   3       2586.04       2622.66        93.03 o                         
   4  19   3        382.38        379.87        26.27 o                         
   5  19   3        709.04        579.79        32.31 o                         
   6  19   3        109.80        120.23        18.87 o                         
   7  19   3        953.34        954.40        54.21 o                         
   8  19   3       1433.37       1437.83        72.01 o                         
   9  19   3       1754.66       1879.34        94.49 o                         
  10  19   3          5.53         10.37        11.21 o                         
  11  19   3       1183.40       1197.53        58.77 o                         
 -10  20   3        365.77        343.11        35.72 o                         
  -9  20   3       5467.37       5797.37       240.98 o                         
  -8  20   3         62.43         22.87        19.19 o                         
  -7  20   3      14103.17      14347.51       315.30 o                         
  -6  20   3        353.96        307.44        25.91 o                         
  -5  20   3      12202.48      12093.20       193.68 o                         
  -4  20   3        280.76        230.34        29.49 o                         
  -3  20   3       4715.29       4735.61       116.95 o                         
  -2  20   3       1285.76       1205.64        59.95 o                         
  -1  20   3      15701.84      15194.82       322.30 o                         
   0  20   3       2167.07       2074.58       153.64 o                         
   1  20   3       6634.43       6374.05       306.22 o                         
   2  20   3         79.52        136.41        26.93 o                         
   3  20   3       7916.14       7653.73       174.67 o                         
   4  20   3        128.52        126.92        19.60 o                         
   5  20   3       2641.23       2876.07        71.84 o                         
   6  20   3       1837.17       1861.44        59.80 o                         
   7  20   3       6958.74       7239.47       160.95 o                         
   8  20   3        698.91        694.13        46.57 o                         
   9  20   3       1834.02       1959.47        91.44 o                         
  10  20   3       1355.14       1537.31        71.43 o                         
  -9  21   3        355.19        333.59        36.44 o                         
  -8  21   3       2639.03       2589.12        90.88 o                         
  -7  21   3        167.19        205.95        24.95 o                         
  -6  21   3       3536.29       3475.09        83.38 o                         
  -5  21   3       1562.17       1515.83        54.12 o                         
  -4  21   3       2679.00       2667.91        82.37 o                         
  -3  21   3       2378.97       2370.50        77.41 o                         
  -2  21   3       2646.53       2543.61        91.19 o                         
  -1  21   3       4772.56       4844.91       130.81 o                         
   0  21   3       1633.72       1553.24        98.09 o                         
   1  21   3         79.11         65.92        23.02 o                         
   2  21   3      10402.32      10827.08       252.31 o                         
   3  21   3       3447.12       3446.79        94.64 o                         
   4  21   3       1491.54       1483.53        59.27 o                         
   5  21   3       3385.34       3501.28        84.05 o                         
   6  21   3       2334.69       2360.40        65.05 o                         
   7  21   3       1766.56       1822.57        77.69 o                         
   8  21   3        693.02        722.63        74.71 o                         
   9  21   3       2168.67       2350.59        76.53 o                         
  -9  22   3         23.99         -6.31        27.36 o                         
  -8  22   3        396.38        424.61        49.46 o                         
  -7  22   3         77.99         19.34        24.21 o                         
  -6  22   3       1102.86       1204.52        48.68 o                         
  -5  22   3        865.42        774.61        36.56 o                         
  -4  22   3       3298.99       3466.62        92.13 o                         
  -3  22   3        469.86        492.46        34.73 o                         
  -2  22   3        175.98        213.66        27.27 o                         
  -1  22   3        476.88        447.86        38.40 o                         
   0  22   3       3698.75       3795.61       111.49 o                         
   1  22   3        495.54        477.69        37.77 o                         
   2  22   3       3255.07       3320.32        92.53 o                         
   3  22   3       2782.75       2921.82        83.89 o                         
   4  22   3        625.47        609.46        37.03 o                         
   5  22   3        589.39        556.05        30.97 o                         
   6  22   3       2653.74       2691.48        82.20 o                         
   7  22   3       1228.20       1118.87        79.98 o                         
   8  22   3       1294.30       1133.86        63.94 o                         
   9  22   3        827.11        772.08        37.25 o                         
  -8  23   3        858.99       1079.67        77.87 o                         
  -7  23   3        188.30        181.00        39.99 o                         
  -6  23   3       3627.85       4060.40       116.56 o                         
  -5  23   3        394.91        415.80        33.01 o                         
  -4  23   3       1161.22       1189.61        54.77 o                         
  -3  23   3        777.38        834.63        41.56 o                         
  -2  23   3       2451.45       2757.33        95.08 o                         
  -1  23   3        428.42        464.81        37.32 o                         
   0  23   3        646.11        760.36        42.57 o                         
   1  23   3        386.86        337.70        50.43 o                         
   2  23   3        108.05         92.57        18.61 o                         
   3  23   3        528.87        640.88        36.86 o                         
   4  23   3       1011.62       1037.93        44.70 o                         
   5  23   3        740.05        755.03        41.21 o                         
   6  23   3        155.23        199.94        25.29 o                         
   7  23   3        172.55        170.85        27.36 o                         
   8  23   3          7.82        -21.05        21.05 o                         
  -7  24   3       4143.40       4562.84       185.21 o                         
  -6  24   3        446.76        391.46        52.62 o                         
  -5  24   3       5696.29       6095.10       129.35 o                         
  -4  24   3        359.45        361.33        29.48 o                         
  -3  24   3       8829.92       9551.62       254.27 o                         
  -2  24   3       1808.05       1863.74       103.89 o                         
  -1  24   3       9012.50       9468.32       167.84 o                         
   0  24   3        269.27        323.86        27.62 o                         
   1  24   3       4926.49       5483.66       108.56 o                         
   2  24   3       6510.20       6816.39       118.65 o                         
   3  24   3       6166.68       6381.47       122.69 o                         
   4  24   3       3250.82       3374.16        79.36 o                         
   5  24   3       3633.21       4176.27       141.36 o                         
   6  24   3       4686.34       4912.20       212.57 o                         
   7  24   3       3226.70       3617.86       162.06 o                         
  -6  25   3        697.57        822.91        65.24 o                         
  -5  25   3         48.23         38.22        18.20 o                         
  -4  25   3        479.93        491.35        47.89 o                         
  -3  25   3         11.69          8.99        14.81 o                         
  -2  25   3       4072.38       4372.13       120.49 o                         
  -1  25   3        301.68        347.51        40.94 o                         
   0  25   3        104.23        140.39        16.86 o                         
   1  25   3         25.88         22.42        13.59 o                         
   2  25   3       1909.72       2039.26        49.75 o                         
   3  25   3        160.80        166.09        16.67 o                         
   4  25   3        100.88        122.43        18.23 o                         
   5  25   3        290.24        299.22        33.46 o                         
   6  25   3       1261.95       1277.51        84.19 o                         
  -5  26   3        959.54        930.25        69.45 o                         
  -4  26   3        295.81        283.09        24.97 o                         
  -3  26   3       2833.90       2478.52       225.71 o                         
  -2  26   3          0.96         -4.96        13.51 o                         
  -1  26   3        315.94        237.32        19.56 o                         
   0  26   3          4.60          9.12        11.29 o                         
   1  26   3       1451.03       1476.98        51.87 o                         
   2  26   3          1.56         12.58        11.74 o                         
   3  26   3       3358.95       3232.14        88.10 o                         
   4  26   3       1721.73       1660.26        57.78 o                         
   5  26   3        835.04        572.46        54.72 o                         
  -2  27   3        293.79        248.48        31.28 o                         
  -1  27   3        238.49        236.03        22.26 o                         
   0  27   3         21.13         32.05        13.26 o                         
   1  27   3         25.30         17.44        11.70 o                         
   2  27   3         75.05         92.94        21.05 o                         
 -15   0   4      10911.83      11128.29       328.32 o                         
 -14   0   4       5804.49       5847.40       207.53 o                         
 -13   0   4      16520.51      15583.82       326.57 o                         
 -12   0   4      19355.68      18007.53       454.34 o                         
 -11   0   4      12993.96      13278.24       362.10 o                         
 -10   0   4      11566.50      11186.78       891.31 o                         
  -9   0   4      14841.42       9138.30       612.45 o                         
  -8   0   4      14882.71       8616.35       549.31 o                         
  -7   0   4      53381.12      54913.98      1803.67 o                         
  -6   0   4      75755.00      72331.89      2184.60 o                         
  -5   0   4       4363.26       4306.07       286.23 o                         
  -4   0   4     272242.97     210462.89      5564.64 o                         
  -3   0   4        450.46        473.54        79.98 o                         
  -2   0   4      38150.68      40924.51      1180.70 o                         
  -1   0   4       9425.24       8974.14       351.47 o                         
   0   0   4      47773.26      49258.84      1420.62 o                         
   1   0   4      17017.38      15603.72       545.10 o                         
   2   0   4     202877.28     187528.77      4924.83 o                         
   3   0   4       1971.44       2048.20        77.60 o                         
   4   0   4     132867.36     135380.27      3657.84 o                         
   5   0   4      23378.96      25712.25       915.51 o                         
   6   0   4      81383.16      77999.65      2321.41 o                         
   7   0   4         69.40        115.75        56.82 o                         
   8   0   4      41202.83      40825.59      1502.71 o                         
   9   0   4         33.46        195.73        88.39 o                         
  10   0   4       8964.36       8782.01       267.76 o                         
  11   0   4         80.65        143.11        52.62 o                         
  12   0   4      34546.84      34570.63      1083.88 o                         
  13   0   4        175.44        259.25        42.47 o                         
  14   0   4       5831.35       5711.62       186.55 o                         
  15   0   4        446.75        429.34        58.93 o                         
 -15   1   4         39.12         33.66        13.16 o                         
 -14   1   4       3755.79       3525.58        90.82 o                         
 -13   1   4       2385.71       2341.28        69.46 o                         
 -12   1   4       6317.53       6106.03       136.08 o                         
 -11   1   4       3138.34       3144.31       101.95 o                         
 -10   1   4       1675.90       1631.91        68.92 o                         
  -9   1   4      11545.18      11730.58      2811.78 o                         
  -8   1   4       4898.10       4374.95       355.68 o                         
  -7   1   4       3932.70       2614.76       801.86 o                         
  -6   1   4      10371.61       8438.19      1878.38 o                         
  -5   1   4      52971.55      55907.94      1209.10 o                         
  -4   1   4        192.71        222.43        45.37 o                         
  -3   1   4      34236.39      27897.99     13250.74 o                         
  -2   1   4      42006.84      42791.51       608.93 o                         
  -1   1   4        322.84        492.77        49.11 o                         
   0   1   4       1956.40       2071.78       107.88 o                         
   1   1   4      43434.39      40234.54      1185.96 o                         
   2   1   4       5716.76       6107.63       305.17 o                         
   3   1   4      34552.82      35076.85       602.62 o                         
   4   1   4       7018.94       6050.34       161.86 o                         
   5   1   4       4166.48       3288.50       174.82 o                         
   6   1   4       8096.77       7861.00       311.77 o                         
   7   1   4      15316.66      15520.03       517.07 o                         
   8   1   4       7064.22       6370.85       333.11 o                         
   9   1   4       2382.49       1807.72       189.64 o                         
  10   1   4       5773.06       5622.97       141.34 o                         
  11   1   4       1833.10       1880.43       112.99 o                         
  12   1   4      14668.77      14209.68       387.67 o                         
  13   1   4       1753.89       1728.56        64.87 o                         
  14   1   4       3844.57       3918.69       103.28 o                         
  15   1   4        271.21        238.46        25.45 o                         
 -15   2   4         25.45          1.13        16.38 o                         
 -14   2   4        790.89        765.52        39.79 o                         
 -13   2   4        776.26        812.13        39.82 o                         
 -12   2   4       3827.71       3613.30        89.75 o                         
 -11   2   4        157.41        202.14        22.65 o                         
 -10   2   4        565.68        586.03        35.75 o                         
  -9   2   4        741.19        423.03       141.01 o                         
  -8   2   4       3737.11       3709.32       822.91 o                         
  -7   2   4       8342.01       7360.68      2742.33 o                         
  -6   2   4       4489.58       4169.94      1123.87 o                         
  -5   2   4         96.92        167.22        40.42 o                         
  -4   2   4       1550.61       1525.41       111.61 o                         
  -3   2   4      13159.45      14955.49       545.10 o                         
  -2   2   4       4866.26       5218.18       370.41 o                         
  -1   2   4      57100.13      53131.11      1728.95 o                         
   0   2   4        863.10        669.74        57.54 o                         
   1   2   4        141.12        173.41        34.38 o                         
   2   2   4       3723.84       3701.56       146.46 o                         
   3   2   4     118112.63     118177.95      1823.03 o                         
   4   2   4       8862.97       9723.51       301.64 o                         
   5   2   4      34621.25      34736.50       638.09 o                         
   6   2   4       3017.40       3345.25       193.31 o                         
   7   2   4       6269.53       5223.07       272.84 o                         
   8   2   4       1325.10       1218.11       142.07 o                         
   9   2   4      11760.67      10663.33      4055.62 o                         
  10   2   4        122.78        116.04        19.30 o                         
  11   2   4       8058.81       7943.52       180.16 o                         
  12   2   4        995.45       1054.22        84.79 o                         
  13   2   4       3867.51       3910.91       115.44 o                         
  14   2   4        753.22        824.19        39.59 o                         
  15   2   4       1668.58       1611.96        64.31 o                         
 -15   3   4        493.21        521.80        32.88 o                         
 -14   3   4        615.91        544.05        29.82 o                         
 -13   3   4       1276.69       1305.41        54.95 o                         
 -12   3   4        609.92        561.57        33.53 o                         
 -11   3   4       2810.01       2695.55        69.44 o                         
 -10   3   4       1166.24       1146.90        49.86 o                         
  -9   3   4       5535.15       5522.55       471.44 o                         
  -8   3   4       1654.72       1334.33       206.25 o                         
  -7   3   4       2226.29       2440.90       380.94 o                         
  -6   3   4       8902.63       7541.01      2584.48 o                         
  -5   3   4      53712.91      58096.18      1769.99 o                         
  -4   3   4        461.30        658.75       105.23 o                         
  -3   3   4      74543.16      81025.17      1633.19 o                         
  -2   3   4      34974.21      35919.83       770.82 o                         
  -1   3   4        244.41        423.09        42.68 o                         
   0   3   4        914.51       1088.13        54.78 o                         
   1   3   4     102854.33      97071.80      2704.45 o                         
   2   3   4      23951.07      25107.74       640.53 o                         
   3   3   4      87402.38      83005.70      1677.90 o                         
   4   3   4       8093.52       7626.27       223.51 o                         
   5   3   4      25437.21      24913.57       499.93 o                         
   6   3   4        354.59        319.79        60.68 o                         
   7   3   4      37166.72      36016.62       937.76 o                         
   8   3   4        483.30        429.61        90.45 o                         
   9   3   4       5609.45       6019.77       340.17 o                         
  10   3   4        645.78        697.98        37.82 o                         
  11   3   4       4813.23       5006.17       135.12 o                         
  12   3   4        702.47        689.92        54.60 o                         
  13   3   4       2051.81       2007.80        68.75 o                         
  14   3   4        553.94        610.47        38.64 o                         
  15   3   4       1863.67       1962.23        71.20 o                         
 -15   4   4       8566.97       8698.80       191.58 o                         
 -14   4   4         25.71         38.70        10.19 o                         
 -13   4   4      14997.69      14852.77       240.63 o                         
 -12   4   4       4241.03       3894.37        97.26 o                         
 -11   4   4      10283.12      10276.47       159.43 o                         
 -10   4   4        262.13        225.45        20.71 o                         
  -9   4   4      15878.25      17497.88       907.10 o                         
  -8   4   4       7533.52      10312.68       625.07 o                         
  -7   4   4      35425.73      32457.59      1231.21 o                         
  -6   4   4      14917.52      14734.51       677.69 o                         
  -5   4   4      32531.69      40110.02      1309.08 o                         
  -4   4   4      16268.59      20107.62       734.52 o                         
  -3   4   4      21391.75      23661.54       653.49 o                         
  -2   4   4      17446.19      17507.75       295.23 o                         
  -1   4   4      28825.87      29483.00       509.20 o                         
   0   4   4      56417.77      57291.66      1159.36 o                         
   1   4   4      32815.74      34039.74      3609.44 o                         
   2   4   4       5910.91       5957.07       149.11 o                         
   3   4   4        747.67        707.99        47.34 o                         
   4   4   4      26206.83      26179.02       505.99 o                         
   5   4   4        157.98        130.45        30.68 o                         
   6   4   4      22451.56      22464.33       622.85 o                         
   7   4   4        133.71        371.82        70.68 o                         
   8   4   4      27061.88      27843.20      1731.06 o                         
   9   4   4        878.38        886.05       187.31 o                         
  10   4   4       4190.06       4244.79        98.73 o                         
  11   4   4        341.82        317.88        33.58 o                         
  12   4   4      21905.07      22065.29       430.14 o                         
  13   4   4          8.04         29.46        14.07 o                         
  14   4   4       4765.36       4721.28       117.44 o                         
  15   4   4         28.33         40.86        13.26 o                         
 -15   5   4       1620.02       1710.98        67.23 o                         
 -14   5   4         11.93         12.84        11.36 o                         
 -13   5   4       1691.02       1729.49        62.59 o                         
 -12   5   4        697.75        660.63        36.27 o                         
 -11   5   4       2299.93       2476.26        66.18 o                         
 -10   5   4        520.92        588.22        35.96 o                         
  -9   5   4       4822.70       4891.16       458.81 o                         
  -8   5   4        286.56        199.94        94.71 o                         
  -7   5   4      11912.25      12827.71       667.17 o                         
  -6   5   4        311.61        334.64        92.60 o                         
  -5   5   4       6986.79       4956.40       328.32 o                         
  -4   5   4        133.51         73.66        48.41 o                         
  -3   5   4      23555.16      27167.78       627.30 o                         
  -2   5   4         86.96        103.81        16.92 o                         
  -1   5   4       6938.38       7115.16       239.57 o                         
   0   5   4       2096.90       2158.14       118.30 o                         
   1   5   4      23749.80      23311.71      3079.07 o                         
   2   5   4       5292.59       5940.13       131.42 o                         
   3   5   4        274.47        511.65        40.75 o                         
   4   5   4      10770.22      10283.07       261.42 o                         
   5   5   4       8746.07       8361.74       291.18 o                         
   6   5   4        545.35        687.79        87.96 o                         
   7   5   4      12597.94      14684.05      1293.29 o                         
   8   5   4       1453.13       1328.02       218.88 o                         
   9   5   4       3302.92       3201.73        87.07 o                         
  10   5   4       1746.48       1802.32        67.46 o                         
  11   5   4         48.02         72.15        19.11 o                         
  12   5   4       1266.19       1072.28        57.83 o                         
  13   5   4       1827.12       1919.60        72.26 o                         
  14   5   4        266.06        254.52        23.11 o                         
  15   5   4         81.99        116.50        33.67 o                         
 -15   6   4        494.60        515.69        43.88 o                         
 -14   6   4       1824.52       1851.68        59.93 o                         
 -13   6   4       1476.43       1471.88        57.28 o                         
 -12   6   4       3065.38       3146.02        96.14 o                         
 -11   6   4        198.61        239.67        21.16 o                         
 -10   6   4       3629.92       3610.75        95.05 o                         
  -9   6   4       1138.35       1166.63        70.78 o                         
  -8   6   4        653.39        223.09        90.50 o                         
  -7   6   4       2057.33       2155.14       252.56 o                         
  -6   6   4      10917.49      13917.91       662.96 o                         
  -5   6   4       5956.78       5764.58       368.31 o                         
  -4   6   4      12075.96      11885.21       377.10 o                         
  -3   6   4       4303.27       5403.91       138.51 o                         
  -2   6   4        417.27        455.71        47.32 o                         
  -1   6   4      35266.85      36089.86       808.19 o                         
   0   6   4      20038.80      21440.43       534.83 o                         
   1   6   4       9604.35       8529.17       902.89 o                         
   2   6   4      12235.84      12265.09       219.62 o                         
   3   6   4       9094.74       9576.48       208.96 o                         
   4   6   4         38.32        104.54        24.38 o                         
   5   6   4      23333.33      22228.73       631.16 o                         
   6   6   4       6338.16       6703.43       300.85 o                         
   7   6   4      15279.76      14970.23       772.40 o                         
   8   6   4         10.85         71.56        73.66 o                         
   9   6   4       6383.80       6297.86       177.11 o                         
  10   6   4       1645.38       1591.31        63.40 o                         
  11   6   4       2469.89       2129.16        82.33 o                         
  12   6   4       2230.74       2188.03        66.24 o                         
  13   6   4       6597.96       6207.81       142.73 o                         
  14   6   4         52.55         89.67        14.98 o                         
  15   6   4       1692.60       1782.62       111.55 o                         
 -15   7   4        671.05        759.77        71.56 o                         
 -14   7   4       5066.13       5390.57       111.09 o                         
 -13   7   4        303.34        375.97        28.34 o                         
 -12   7   4      11268.74      11401.19       201.30 o                         
 -11   7   4       4677.72       4752.25        96.94 o                         
 -10   7   4      16597.03      16708.41       263.71 o                         
  -9   7   4       3558.11       3984.33        90.04 o                         
  -8   7   4       4489.57       4111.85       392.51 o                         
  -7   7   4       7349.72       7344.25       357.54 o                         
  -6   7   4      13634.67      14883.49       508.73 o                         
  -5   7   4      12082.84      10355.64      2143.56 o                         
  -4   7   4       1953.05       2203.38       145.89 o                         
  -3   7   4      24536.48      26406.49       564.46 o                         
  -2   7   4       1859.88       2362.20       109.61 o                         
  -1   7   4        562.35        511.56        66.92 o                         
   0   7   4      14845.41      16986.86       464.46 o                         
   1   7   4      77525.98      78552.87      5297.35 o                         
   2   7   4       4152.58       3770.06       137.81 o                         
   3   7   4       3995.40       3650.99       194.17 o                         
   4   7   4       1146.48       1770.55       137.65 o                         
   5   7   4        510.21        454.57       129.43 o                         
   6   7   4        324.54        468.54        78.71 o                         
   7   7   4      15715.74      14427.23       763.98 o                         
   8   7   4       7382.05       6793.74       530.37 o                         
   9   7   4       4534.93       4578.47       101.76 o                         
  10   7   4        499.53        417.39        40.55 o                         
  11   7   4       3160.26       3076.05       100.11 o                         
  12   7   4       4720.74       4455.60        98.55 o                         
  13   7   4       1492.80       1415.14        68.26 o                         
  14   7   4       3892.01       3954.19        88.58 o                         
 -14   8   4       2484.81       2658.85        79.87 o                         
 -13   8   4       9217.65       9527.94       222.96 o                         
 -12   8   4       5519.29       5802.90       144.38 o                         
 -11   8   4       7889.70       7955.75       145.51 o                         
 -10   8   4       2209.68       2293.25        68.00 o                         
  -9   8   4      27418.26      27542.41       326.47 o                         
  -8   8   4      27558.59      33187.58      1644.77 o                         
  -7   8   4      30206.52      31268.57       895.27 o                         
  -6   8   4      13399.43      13511.53       485.40 o                         
  -5   8   4      31640.71      33680.89      1085.77 o                         
  -4   8   4       2835.44       2766.91       140.69 o                         
  -3   8   4       3555.70       3910.27       159.27 o                         
  -2   8   4      75419.85      77741.94      1289.26 o                         
  -1   8   4      12954.16      13751.19       562.99 o                         
   0   8   4     112373.30     119551.19      2348.68 o                         
   1   8   4       8630.89       9170.39       389.29 o                         
   2   8   4      37006.57      34974.12       817.59 o                         
   3   8   4       9183.60      11458.08       473.13 o                         
   4   8   4      46087.98      46345.81      1085.62 o                         
   5   8   4      15754.57      17479.10       779.76 o                         
   6   8   4      38042.41      37442.41       975.32 o                         
   7   8   4       3316.03       3638.90       357.79 o                         
   8   8   4      27274.01      26482.55      1201.74 o                         
   9   8   4        161.48        148.79        26.58 o                         
  10   8   4      10754.19      11214.03       203.19 o                         
  11   8   4          7.00         16.18        16.56 o                         
  12   8   4      11524.63      11360.10       196.76 o                         
  13   8   4         10.23          9.28        15.22 o                         
  14   8   4       5478.23       5326.44       119.41 o                         
 -14   9   4        118.40        124.46        17.69 o                         
 -13   9   4        598.09        612.58        40.09 o                         
 -12   9   4         11.07         22.81        16.37 o                         
 -11   9   4         85.68         79.55        15.64 o                         
 -10   9   4       1540.47       1686.58        58.02 o                         
  -9   9   4       1076.81       1045.66        41.00 o                         
  -8   9   4         40.64         83.63        45.26 o                         
  -7   9   4       1378.03       1521.81       234.67 o                         
  -6   9   4        494.84        312.57        76.37 o                         
  -5   9   4      10169.48      10997.21       338.32 o                         
  -4   9   4        974.28       1190.53        93.17 o                         
  -3   9   4        663.60        728.42        68.07 o                         
  -2   9   4       1616.54       1966.26       144.64 o                         
  -1   9   4       1441.71       1925.79       140.23 o                         
   0   9   4        800.97        739.13        74.85 o                         
   1   9   4       3043.04       2953.45       141.98 o                         
   2   9   4       1222.66       1210.06        76.15 o                         
   3   9   4       2517.65       3023.58       150.66 o                         
   4   9   4       1350.69       1358.78       130.06 o                         
   5   9   4        682.09        899.86       114.56 o                         
   6   9   4       2532.61       2128.72       183.03 o                         
   7   9   4          7.54         21.05        50.51 o                         
   8   9   4       2894.89       2965.52       128.29 o                         
   9   9   4        164.91        238.80        43.08 o                         
  10   9   4        834.82        653.20        55.07 o                         
  11   9   4        175.52        275.47        36.19 o                         
  12   9   4       1481.98       1350.14        73.76 o                         
  13   9   4         33.67         58.42        27.26 o                         
  14   9   4       1326.78       1346.58        50.50 o                         
 -14  10   4          3.22         -2.32        13.34 o                         
 -13  10   4       1229.22       1371.91        57.78 o                         
 -12  10   4          0.45         34.41        22.48 o                         
 -11  10   4       1733.86       1825.50        60.79 o                         
 -10  10   4        108.65        145.72        21.16 o                         
  -9  10   4       3324.14       3390.44        84.30 o                         
  -8  10   4       2139.57       2210.87        68.45 o                         
  -7  10   4       3560.66       3886.76       268.54 o                         
  -6  10   4       2179.09       2795.07       213.37 o                         
  -5  10   4      10247.76      10072.43       329.76 o                         
  -4  10   4       6386.43       7117.34       329.51 o                         
  -3  10   4       2570.06       2645.85       183.75 o                         
  -2  10   4      15613.67      16130.07       508.02 o                         
  -1  10   4      24144.20      22838.58       651.35 o                         
   0  10   4       7667.24       8678.36       348.32 o                         
   1  10   4       4964.50       4762.67       193.78 o                         
   2  10   4       7341.29       8064.92       385.15 o                         
   3  10   4       6696.60       6693.82       656.64 o                         
   4  10   4       2984.77       2730.05       191.55 o                         
   5  10   4       7235.06       6223.40       316.11 o                         
   6  10   4       2832.32       2979.45       311.49 o                         
   7  10   4       7668.50       6871.61       526.16 o                         
   8  10   4       3353.45       3688.80       109.26 o                         
   9  10   4       2865.12       2670.07       136.80 o                         
  10  10   4         70.77         77.29        20.53 o                         
  11  10   4        537.68        490.93        43.29 o                         
  12  10   4       2273.65       2254.74        81.12 o                         
  13  10   4       2012.78       1980.02        80.96 o                         
  14  10   4        231.73        297.62        34.76 o                         
 -14  11   4        601.22        584.83        31.24 o                         
 -13  11   4        895.97        763.93        60.26 o                         
 -12  11   4        589.80        500.90        43.71 o                         
 -11  11   4         49.84         36.90        17.29 o                         
 -10  11   4        258.28        218.22        28.13 o                         
  -9  11   4        193.68        159.98        21.14 o                         
  -8  11   4       1988.79       1994.86        69.76 o                         
  -7  11   4      14322.80      15172.27       873.42 o                         
  -6  11   4       3790.06       3523.15       366.21 o                         
  -5  11   4       6092.01       5813.65       641.91 o                         
  -4  11   4      10310.30      10642.42       420.18 o                         
  -3  11   4       4884.06       5342.28       277.53 o                         
  -2  11   4       1543.21       1250.45       106.75 o                         
  -1  11   4      13974.42      14787.70       405.46 o                         
   0  11   4       2481.32       1741.04       146.61 o                         
   1  11   4      17055.37      18604.67      2008.87 o                         
   2  11   4        691.39       1072.99        97.81 o                         
   3  11   4       2441.60       2265.72       173.87 o                         
   4  11   4       8263.61       8112.25       446.18 o                         
   5  11   4      11511.56      11359.89       461.68 o                         
   6  11   4       3411.15       3015.79       232.30 o                         
   7  11   4      12653.64      12496.23       742.93 o                         
   8  11   4        730.31        744.67        46.76 o                         
   9  11   4       3523.82       3324.70       122.12 o                         
  10  11   4       2144.42       1979.26        81.49 o                         
  11  11   4       1497.84       1339.67        63.84 o                         
  12  11   4        842.65        881.20        49.44 o                         
  13  11   4       1767.96       1633.13        70.41 o                         
  14  11   4        303.13        254.52        31.15 o                         
 -14  12   4        153.80        212.57        35.78 o                         
 -13  12   4       2822.36       2674.83        88.91 o                         
 -12  12   4         14.27         29.85        18.67 o                         
 -11  12   4       4231.25       3865.15       129.55 o                         
 -10  12   4        396.21        317.08        36.76 o                         
  -9  12   4        526.71        474.78        34.87 o                         
  -8  12   4       4071.80       3962.15       103.74 o                         
  -7  12   4       4714.14       4568.70        99.80 o                         
  -6  12   4       5943.74       6598.01       532.47 o                         
  -5  12   4       6057.06       5721.77       329.74 o                         
  -4  12   4       2197.64       2211.85       306.22 o                         
  -3  12   4      11228.70      11342.76       370.56 o                         
  -2  12   4        891.18       1092.02       127.23 o                         
  -1  12   4       8572.52       9590.10      1218.58 o                         
   0  12   4       8765.86       8901.07       426.19 o                         
   1  12   4        590.25        430.11        75.85 o                         
   2  12   4       7265.06       7294.64       503.01 o                         
   3  12   4       4640.77       5131.09       418.82 o                         
   4  12   4       4863.71       4569.15       404.09 o                         
   5  12   4       2769.27       2536.03       208.90 o                         
   6  12   4       8231.62       8237.34       465.12 o                         
   7  12   4        222.63        205.77        28.25 o                         
   8  12   4       7083.05       6940.44       145.24 o                         
   9  12   4        517.87        521.29        36.44 o                         
  10  12   4       4993.38       5080.28       170.20 o                         
  11  12   4        103.68         78.27        20.57 o                         
  12  12   4       3534.84       3300.27        95.95 o                         
  13  12   4        422.59        439.96        30.87 o                         
 -13  13   4        200.57        138.85        41.04 o                         
 -12  13   4       1733.05       1657.99        73.67 o                         
 -11  13   4        217.68        196.10        30.31 o                         
 -10  13   4       2944.12       2891.96       110.98 o                         
  -9  13   4       1277.63       1344.04        64.13 o                         
  -8  13   4        156.89        233.64        25.44 o                         
  -7  13   4        107.10         83.78        21.55 o                         
  -6  13   4       2059.72       2066.12       111.76 o                         
  -5  13   4        849.42        740.83       159.95 o                         
  -4  13   4       1491.32       1233.31       204.15 o                         
  -3  13   4        874.68       1235.45       188.36 o                         
  -2  13   4      11311.35      12878.50      1178.59 o                         
  -1  13   4       1424.21       1820.29       227.30 o                         
   0  13   4        455.08        318.61        78.92 o                         
   1  13   4       2770.41       3084.31       213.54 o                         
   2  13   4       4986.72       5425.73       444.08 o                         
   3  13   4       2242.77       2150.93       279.92 o                         
   4  13   4       2713.13       2300.36       294.65 o                         
   5  13   4        225.80        246.24       105.23 o                         
   6  13   4       5026.01       4635.84       141.21 o                         
   7  13   4        338.71        393.22        26.68 o                         
   8  13   4       7268.50       7154.74       149.25 o                         
   9  13   4       1626.79       1588.89        62.89 o                         
  10  13   4         75.28         78.30        20.50 o                         
  11  13   4        965.05        988.66        52.78 o                         
  12  13   4        956.09        929.96        47.09 o                         
  13  13   4        305.96        316.43        29.11 o                         
 -13  14   4       2616.55       2705.50        99.68 o                         
 -12  14   4        653.91        680.12        38.36 o                         
 -11  14   4        408.92        425.19        48.35 o                         
 -10  14   4         79.09         92.84        23.84 o                         
  -9  14   4         93.41        106.16        25.24 o                         
  -8  14   4        192.58        184.74        23.47 o                         
  -7  14   4       1831.47       1716.88        60.35 o                         
  -6  14   4       1612.71       1690.55        58.73 o                         
  -5  14   4        484.97        370.41       132.59 o                         
  -4  14   4        580.97        587.19       153.64 o                         
  -3  14   4       1060.40        987.17       131.20 o                         
  -2  14   4       2126.96       2552.99       235.72 o                         
  -1  14   4       7413.13       8638.73      1403.79 o                         
   0  14   4       1869.99       2047.40       319.90 o                         
   1  14   4        304.23        368.92        81.40 o                         
   2  14   4        145.68        178.89        96.81 o                         
   3  14   4       2919.52       2542.39       319.90 o                         
   4  14   4         40.16        -25.26        33.67 o                         
   5  14   4         74.70          9.58        23.43 o                         
   6  14   4       3541.76       3700.23        91.14 o                         
   7  14   4       1254.85       1107.44        44.59 o                         
   8  14   4        109.71        139.46        22.46 o                         
   9  14   4       6886.34       6799.98       143.59 o                         
  10  14   4        817.53        806.20        43.78 o                         
  11  14   4        682.29        610.06        40.69 o                         
  12  14   4       2085.53       2085.51        68.08 o                         
  13  14   4         37.34         65.07        17.67 o                         
 -13  15   4          2.87          4.21        18.94 o                         
 -12  15   4       1825.87       1834.70        70.02 o                         
 -11  15   4         18.81         42.73        18.73 o                         
 -10  15   4       3742.76       3671.86       147.31 o                         
  -9  15   4        697.08        889.68        59.79 o                         
  -8  15   4       5015.37       4871.68       134.50 o                         
  -7  15   4         55.98         61.12        19.04 o                         
  -6  15   4       5479.72       5119.17       123.46 o                         
  -5  15   4         54.55         70.80        27.04 o                         
  -4  15   4        397.43        395.67       128.38 o                         
  -3  15   4       1502.84       1368.15       160.85 o                         
  -2  15   4       2011.38       1925.47       184.92 o                         
  -1  15   4       3353.10       4155.70       367.26 o                         
   0  15   4       2225.47       2430.33       199.20 o                         
   1  15   4       1847.12       1822.61       273.60 o                         
   2  15   4       2796.39       2355.08       305.17 o                         
   3  15   4       1618.01       1386.95       254.66 o                         
   4  15   4       4492.17       4653.85       138.67 o                         
   5  15   4        104.70        175.97        30.31 o                         
   6  15   4        116.71        151.02        19.42 o                         
   7  15   4       2495.23       2394.04        86.59 o                         
   8  15   4        770.34        890.63        68.23 o                         
   9  15   4       1722.35       1725.34        71.65 o                         
  10  15   4        113.20        115.21        19.75 o                         
  11  15   4       1000.19       1070.81        50.67 o                         
  12  15   4         33.48         21.95        12.87 o                         
 -12  16   4         10.47        -10.52        23.15 o                         
 -11  16   4       2191.38       2216.28       103.42 o                         
 -10  16   4        205.26        156.95        30.26 o                         
  -9  16   4       2103.60       2197.10       116.05 o                         
  -8  16   4         11.03         31.08        26.10 o                         
  -7  16   4       2385.72       2475.16        94.01 o                         
  -6  16   4        238.35        225.52        30.67 o                         
  -5  16   4       2434.17       2363.70        89.41 o                         
  -4  16   4         52.89         75.47        24.87 o                         
  -3  16   4        470.65        467.59        43.13 o                         
  -2  16   4        627.15        619.35       115.63 o                         
  -1  16   4       5890.06       6228.06       354.10 o                         
   0  16   4         27.60        118.79       179.95 o                         
   1  16   4        914.52        755.56       183.10 o                         
   2  16   4       2179.63       1856.28       279.92 o                         
   3  16   4      10793.05      11003.36       210.32 o                         
   4  16   4         41.33         90.08        23.59 o                         
   5  16   4       2557.00       2632.51       107.54 o                         
   6  16   4       7816.69       7733.99       198.82 o                         
   7  16   4        942.95        934.02        49.12 o                         
   8  16   4       1146.43       1116.88        58.16 o                         
   9  16   4       1193.11       1263.22        53.32 o                         
  10  16   4       2100.80       2050.89        66.12 o                         
  11  16   4       1115.19       1243.63        52.20 o                         
  12  16   4        238.69        220.12        24.60 o                         
 -12  17   4       4341.69       4691.22       195.73 o                         
 -11  17   4        528.93        501.33        46.13 o                         
 -10  17   4       6938.37       6875.21       212.06 o                         
  -9  17   4       1680.11       1648.32        78.07 o                         
  -8  17   4       3916.92       3851.67       128.72 o                         
  -7  17   4       1029.75       1074.00        52.80 o                         
  -6  17   4       7934.97       7446.74       156.00 o                         
  -5  17   4       1148.96       1044.06        58.80 o                         
  -4  17   4       1094.00       1184.88        60.99 o                         
  -3  17   4       4741.75       4815.95       129.18 o                         
  -2  17   4      12555.80      12323.55       240.50 o                         
  -1  17   4       2518.18       2391.51       106.24 o                         
   0  17   4        877.91        904.67        54.77 o                         
   1  17   4       4717.63       4649.01       135.48 o                         
   2  17   4       4699.52       4524.56       123.35 o                         
   3  17   4      16514.77      17091.87       304.86 o                         
   4  17   4        771.78        779.17        45.08 o                         
   5  17   4       1837.88       1726.64        75.40 o                         
   6  17   4         94.76        140.42        26.83 o                         
   7  17   4       1992.79       2013.65        71.07 o                         
   8  17   4         64.57        111.73        28.25 o                         
   9  17   4       4960.49       5262.76       189.28 o                         
  10  17   4         16.67         49.53        14.98 o                         
  11  17   4       1690.13       1898.14        93.66 o                         
  12  17   4        262.84        279.22        29.65 o                         
 -11  18   4       2795.12       2920.68       108.61 o                         
 -10  18   4       1714.85       1656.65        86.32 o                         
  -9  18   4       1463.45       1535.54        88.54 o                         
  -8  18   4      10082.29      10236.77       235.53 o                         
  -7  18   4       4589.62       4683.02       115.67 o                         
  -6  18   4       2781.75       2866.03        99.90 o                         
  -5  18   4       4078.10       4154.29       122.69 o                         
  -4  18   4       3846.44       3716.17       113.59 o                         
  -3  18   4       2414.57       2396.87        89.58 o                         
  -2  18   4      11566.92      11275.41       227.00 o                         
  -1  18   4       1755.44       1611.10       146.27 o                         
   0  18   4      15145.03      14518.51       452.72 o                         
   1  18   4        367.09        418.69        37.06 o                         
   2  18   4      10428.19      10038.53       225.27 o                         
   3  18   4         20.63         51.12        26.15 o                         
   4  18   4       6671.42       6422.58       141.10 o                         
   5  18   4       2745.60       2905.22        89.34 o                         
   6  18   4       4086.30       4013.41       107.84 o                         
   7  18   4         13.54         29.92        20.72 o                         
   8  18   4       6162.23       6436.43       169.77 o                         
   9  18   4         62.08         64.75        17.11 o                         
  10  18   4       1365.11       1490.17        66.33 o                         
  11  18   4         59.13         62.84        46.30 o                         
 -11  19   4         41.37         22.10        17.86 o                         
 -10  19   4        650.57        702.70        51.33 o                         
  -9  19   4        179.03        156.82        50.51 o                         
  -8  19   4        726.77        747.22        49.94 o                         
  -7  19   4          0.82          4.30        19.86 o                         
  -6  19   4       4802.67       4854.07       133.38 o                         
  -5  19   4         83.88         74.30        20.73 o                         
  -4  19   4        660.28        508.11        36.70 o                         
  -3  19   4        498.05        405.61        38.43 o                         
  -2  19   4       5571.16       5589.56       128.39 o                         
  -1  19   4        535.42        655.39        65.43 o                         
   0  19   4       1018.09        993.07        64.75 o                         
   1  19   4        839.23        886.78        52.70 o                         
   2  19   4      10224.34      10304.40       212.24 o                         
   3  19   4       1549.00       1516.52        61.60 o                         
   4  19   4       3917.57       3869.08       103.09 o                         
   5  19   4        243.72        269.66        25.34 o                         
   6  19   4       2187.59       2266.21        76.35 o                         
   7  19   4       3210.81       3008.18        97.42 o                         
   8  19   4       5396.07       5255.47       149.45 o                         
   9  19   4         51.61         56.74        18.15 o                         
  10  19   4       2477.40       2487.77       104.17 o                         
  11  19   4        369.96        404.13        32.74 o                         
 -10  20   4        155.81        100.51        21.73 o                         
  -9  20   4         42.96         29.76        20.63 o                         
  -8  20   4         77.86         61.85        24.61 o                         
  -7  20   4         37.16         68.31        20.97 o                         
  -6  20   4        276.71        257.40        27.10 o                         
  -5  20   4       6755.60       6565.32       141.01 o                         
  -4  20   4        270.85        281.64        28.00 o                         
  -3  20   4        237.55        190.43        27.57 o                         
  -2  20   4          7.46         18.78        17.97 o                         
  -1  20   4         41.31         73.49        21.95 o                         
   0  20   4        950.55        831.95        72.88 o                         
   1  20   4       3325.10       3221.26       119.00 o                         
   2  20   4         24.12         50.55        23.75 o                         
   3  20   4       1079.27       1108.28        52.83 o                         
   4  20   4         10.46         18.44        15.50 o                         
   5  20   4         45.20         31.19        16.26 o                         
   6  20   4          1.51         17.68        22.39 o                         
   7  20   4       1230.73       1322.11        60.18 o                         
   8  20   4          0.66         -5.47        18.26 o                         
   9  20   4        206.04        219.43        26.26 o                         
  10  20   4         32.74         59.43        18.56 o                         
  -9  21   4       1915.76       1974.14       124.17 o                         
  -8  21   4       3002.19       2979.30       119.06 o                         
  -7  21   4       1965.00       2014.32        64.89 o                         
  -6  21   4       3884.62       3972.10        99.40 o                         
  -5  21   4       2082.49       2121.14        70.68 o                         
  -4  21   4       2503.52       2419.11        87.30 o                         
  -3  21   4       3225.10       3299.92       104.17 o                         
  -2  21   4       2732.98       2441.85       103.23 o                         
  -1  21   4      12887.30      12401.12       241.25 o                         
   0  21   4       2761.23       2642.40       129.91 o                         
   1  21   4        666.77        581.49        48.57 o                         
   2  21   4       7322.44       7266.58       192.76 o                         
   3  21   4       9663.95      10141.06       185.22 o                         
   4  21   4        848.51        877.80        52.63 o                         
   5  21   4       3708.67       3839.74        97.44 o                         
   6  21   4       2733.66       2873.63        80.30 o                         
   7  21   4       4820.64       4986.47       138.45 o                         
   8  21   4        804.62        866.70        47.75 o                         
   9  21   4       4879.25       5062.64       122.73 o                         
  -9  22   4       1161.11       1050.21        77.87 o                         
  -8  22   4       1285.72       1281.72        98.92 o                         
  -7  22   4       2472.42       2498.37        87.37 o                         
  -6  22   4         63.80         59.96        14.77 o                         
  -5  22   4       2213.99       2179.19        68.07 o                         
  -4  22   4         86.30         95.52        21.79 o                         
  -3  22   4       3280.04       3026.03        95.83 o                         
  -2  22   4       2706.30       2715.24       107.46 o                         
  -1  22   4       1979.38       1849.06        74.64 o                         
   0  22   4        442.84        437.08        30.84 o                         
   1  22   4        819.80        766.48        55.08 o                         
   2  22   4       1983.02       2010.24        68.50 o                         
   3  22   4        189.48        176.46        22.86 o                         
   4  22   4       1388.83       1531.88        65.71 o                         
   5  22   4         43.91         27.10        25.82 o                         
   6  22   4        751.30        826.04        57.41 o                         
   7  22   4        115.30        110.97        19.74 o                         
   8  22   4        330.59        289.49        32.64 o                         
   9  22   4       1307.39       1246.00        57.28 o                         
  -8  23   4        194.95        191.52        35.78 o                         
  -7  23   4        564.34        595.61        65.24 o                         
  -6  23   4       1314.00       1465.55        71.78 o                         
  -5  23   4        675.12        660.25        40.16 o                         
  -4  23   4        635.90        680.86        42.07 o                         
  -3  23   4         53.61         78.40        30.63 o                         
  -2  23   4       1357.23       1410.02        73.99 o                         
  -1  23   4       1718.55       1529.43        77.53 o                         
   0  23   4       2418.00       2709.90        79.57 o                         
   1  23   4       1673.05       1517.40        52.57 o                         
   2  23   4       1554.24       1568.69        57.66 o                         
   3  23   4         23.40         38.17        16.23 o                         
   4  23   4       2444.47       2573.75        81.49 o                         
   5  23   4        201.87        181.75        22.26 o                         
   6  23   4       1696.89       1784.14        59.57 o                         
   7  23   4        206.15        187.36        26.66 o                         
   8  23   4       2602.26       2613.54       155.74 o                         
  -7  24   4        830.79        705.05        63.14 o                         
  -6  24   4       1831.75       1948.89       117.86 o                         
  -5  24   4         87.53        100.26        21.04 o                         
  -4  24   4       5394.22       5605.93       124.82 o                         
  -3  24   4         33.00         44.21        21.80 o                         
  -2  24   4       2065.67       2003.51        83.36 o                         
  -1  24   4         60.22         75.45        19.63 o                         
   0  24   4       3280.71       3367.81        96.97 o                         
   1  24   4         14.73         27.93        16.28 o                         
   2  24   4       3455.64       3407.22        71.25 o                         
   3  24   4       1166.29       1210.45        52.78 o                         
   4  24   4       1782.06       1834.73        63.04 o                         
   5  24   4         53.80         49.56        16.39 o                         
   6  24   4       4363.31       4634.39       202.04 o                         
   7  24   4       3771.04       4085.08       172.58 o                         
  -6  25   4       5839.79       6082.38       220.99 o                         
  -5  25   4       2805.99       2990.43       106.34 o                         
  -4  25   4       3854.10       3832.72       127.08 o                         
  -3  25   4       5877.53       5734.65       331.95 o                         
  -2  25   4       1166.76       1124.30        49.14 o                         
  -1  25   4       5129.40       5274.42       136.22 o                         
   0  25   4       2139.12       2146.87        63.14 o                         
   1  25   4       6010.96       6213.59       118.82 o                         
   2  25   4        142.93        153.91        19.06 o                         
   3  25   4       5455.04       5794.66       108.90 o                         
   4  25   4        325.81        353.89        25.61 o                         
   5  25   4       7396.63       7615.22       196.44 o                         
   6  25   4         92.60        108.82        20.83 o                         
  -5  26   4        348.12        347.26        42.09 o                         
  -4  26   4       4327.18       4487.41       133.94 o                         
  -3  26   4        351.04        344.24        36.76 o                         
  -2  26   4       4834.13       4249.77       345.39 o                         
  -1  26   4         68.07         43.00        12.69 o                         
   0  26   4       2704.21       2583.74       134.98 o                         
   1  26   4        122.41        129.68        17.83 o                         
   2  26   4       6611.76       6480.36       178.87 o                         
   3  26   4        746.69        646.97        32.87 o                         
   4  26   4       4270.38       4050.56       164.99 o                         
  -2  27   4        375.41        260.38        23.02 o                         
  -1  27   4         64.08         36.89        16.11 o                         
   0  27   4       1305.83       1285.92        70.44 o                         
   1  27   4         44.20         43.67        14.51 o                         
   2  27   4       2450.27       2544.14        98.92 o                         
 -15   1   5        593.00        651.80        37.35 o                         
 -14   1   5        733.14        771.36        49.35 o                         
 -13   1   5       3811.47       3851.10        84.30 o                         
 -12   1   5       4332.47       4079.12       107.38 o                         
 -11   1   5       1373.32       1451.02        66.86 o                         
 -10   1   5       1540.76       1543.71        67.00 o                         
  -9   1   5       3184.96       2944.38       332.53 o                         
  -8   1   5        415.88        322.13       126.28 o                         
  -7   1   5      22890.33      14377.69      5904.54 o                         
  -6   1   5       1702.65       1656.17       176.79 o                         
  -5   1   5       7634.40       6629.84      1085.99 o                         
  -4   1   5       3844.02       3981.96       263.08 o                         
  -3   1   5      14317.99      16340.64       384.44 o                         
  -2   1   5        606.71        792.81        67.70 o                         
  -1   1   5      96003.95      92926.98      1801.43 o                         
   0   1   5      24474.81      21373.86       520.91 o                         
   1   1   5      21310.29      19927.43       948.13 o                         
   2   1   5       9910.06       9350.04       329.37 o                         
   3   1   5      28611.06      31329.89       748.40 o                         
   4   1   5        123.40        472.44        59.77 o                         
   5   1   5      45049.20      45377.54      1021.46 o                         
   6   1   5       1710.17       1603.48       134.68 o                         
   7   1   5       8893.48       8081.10       349.69 o                         
   8   1   5       3375.31       3210.84       226.15 o                         
   9   1   5      16227.26      15414.97       593.52 o                         
  10   1   5       3014.40       2809.20        84.53 o                         
  11   1   5       2134.56       2088.69       120.43 o                         
  12   1   5        456.88        551.47        64.72 o                         
  13   1   5       6051.99       6313.35       177.69 o                         
  14   1   5        650.23        650.66        43.26 o                         
  15   1   5       1869.88       1871.79        87.05 o                         
 -15   2   5        208.78        245.93        23.09 o                         
 -14   2   5        777.96        869.20        42.45 o                         
 -13   2   5        281.92        236.84        23.54 o                         
 -12   2   5       4966.85       4922.41       138.94 o                         
 -11   2   5          2.36         37.68        11.98 o                         
 -10   2   5        614.05        658.83        38.89 o                         
  -9   2   5        183.86        153.64        82.08 o                         
  -8   2   5      14994.36      21578.76       978.65 o                         
  -7   2   5       2332.35       2576.07       273.60 o                         
  -6   2   5       2829.49       2809.68       263.08 o                         
  -5   2   5        552.05        494.59        98.92 o                         
  -4   2   5       8403.83       9163.71       313.14 o                         
  -3   2   5      12943.41      15420.21       403.70 o                         
  -2   2   5      14625.52      15059.49       388.39 o                         
  -1   2   5       5371.71       4980.50       187.51 o                         
   0   2   5       9086.03      10064.28       297.61 o                         
   1   2   5       2498.36       3027.17       212.57 o                         
   2   2   5       3070.78       2733.91       214.67 o                         
   3   2   5      29873.52      30302.94       561.35 o                         
   4   2   5        502.71        602.87        51.56 o                         
   5   2   5       5269.61       6055.83       253.65 o                         
   6   2   5        523.28        501.62        77.86 o                         
   7   2   5       1638.53       1431.24       141.42 o                         
   8   2   5        189.50        202.43        55.62 o                         
   9   2   5       1332.38       1344.36       157.00 o                         
  10   2   5         23.25         48.46        14.74 o                         
  11   2   5         42.90         13.63        16.03 o                         
  12   2   5       1803.05       1705.09        86.90 o                         
  13   2   5         21.20         17.77        19.19 o                         
  14   2   5        741.32        718.28        57.98 o                         
  15   2   5          7.16         20.14        15.15 o                         
 -15   3   5        191.92        208.37        25.79 o                         
 -14   3   5       3125.78       3133.71        75.68 o                         
 -13   3   5       2652.49       2365.00        67.94 o                         
 -12   3   5       7294.27       6874.18       132.98 o                         
 -11   3   5        513.49        585.09        31.91 o                         
 -10   3   5       3601.93       3624.38        75.05 o                         
  -9   3   5       1205.89       1035.94       532.47 o                         
  -8   3   5       7479.23       7835.53       534.58 o                         
  -7   3   5      14664.33      14214.66       711.36 o                         
  -6   3   5      11118.57      12474.14       610.34 o                         
  -5   3   5      13442.56      12181.59       557.73 o                         
  -4   3   5      17387.63      17879.18       393.30 o                         
  -3   3   5      32666.72      35974.09       815.85 o                         
  -2   3   5       6696.98       6904.30       224.67 o                         
  -1   3   5      17551.78      18451.57       832.38 o                         
   0   3   5      10151.43      10012.07       292.78 o                         
   1   3   5      65121.38      62719.83      4644.91 o                         
   2   3   5      56497.44      49934.43      1540.59 o                         
   3   3   5       1458.49       1867.24        90.57 o                         
   4   3   5       4326.37       3908.29       141.33 o                         
   5   3   5      23031.02      23299.67       477.93 o                         
   6   3   5        451.54        487.79        89.45 o                         
   7   3   5        218.15         99.15        72.61 o                         
   8   3   5       6280.42       7044.31      1564.79 o                         
   9   3   5      16656.92      17313.89       510.83 o                         
  10   3   5       1296.65       1252.59        51.48 o                         
  11   3   5       3167.86       2909.73        99.57 o                         
  12   3   5        506.10        420.68        53.52 o                         
  13   3   5       3829.15       3748.44       127.13 o                         
  14   3   5         64.42         71.51        25.31 o                         
  15   3   5       1191.85       1274.14        54.24 o                         
 -15   4   5        543.84        504.02        39.43 o                         
 -14   4   5         93.85        109.42        15.84 o                         
 -13   4   5        469.42        410.22        28.22 o                         
 -12   4   5       2218.29       2057.39        71.12 o                         
 -11   4   5       1990.53       1862.71        57.06 o                         
 -10   4   5        505.25        456.09        25.67 o                         
  -9   4   5         61.91        101.70        50.01 o                         
  -8   4   5       1313.88       1388.13       157.41 o                         
  -7   4   5          0.63         46.30        52.62 o                         
  -6   4   5       7855.51       8140.71       479.86 o                         
  -5   4   5          6.45        456.57       345.16 o                         
  -4   4   5       1754.03       2075.22       104.72 o                         
  -3   4   5       1340.70       1421.00        78.08 o                         
  -2   4   5         51.00         71.89        25.45 o                         
  -1   4   5         21.77         88.39        43.14 o                         
   0   4   5        688.11        800.22       102.79 o                         
   1   4   5        708.66        717.68       124.17 o                         
   2   4   5      26139.36      25857.87      1521.65 o                         
   3   4   5       6433.63       6650.13       208.86 o                         
   4   4   5        498.00        698.46        60.23 o                         
   5   4   5        746.92       1284.91        84.48 o                         
   6   4   5      13648.40      14369.17       468.04 o                         
   7   4   5        202.24        281.09        84.19 o                         
   8   4   5         46.00         25.55        42.39 o                         
   9   4   5       2955.27       3028.37        85.16 o                         
  10   4   5        224.91        241.78        23.29 o                         
  11   4   5       1733.43       1783.30        75.96 o                         
  12   4   5        717.49        811.56        59.44 o                         
  13   4   5         34.84         37.29        15.41 o                         
  14   4   5        319.43        327.67        40.52 o                         
  15   4   5       1837.95       1900.79        99.97 o                         
 -15   5   5       1036.35        966.86        49.34 o                         
 -14   5   5       1531.43       1510.40        49.72 o                         
 -13   5   5       4543.23       4589.95        99.08 o                         
 -12   5   5       2505.59       2412.59        77.47 o                         
 -11   5   5       6953.63       6669.11       129.10 o                         
 -10   5   5       3047.21       2845.48        65.97 o                         
  -9   5   5      17123.55      18674.88      1627.93 o                         
  -8   5   5       6171.77       5764.61       330.40 o                         
  -7   5   5      17669.06      19505.70       632.23 o                         
  -6   5   5      28500.09      33790.30      1967.83 o                         
  -5   5   5      16677.93      17433.08       443.79 o                         
  -4   5   5       1272.82       1423.98        86.80 o                         
  -3   5   5      27738.89      26878.57       581.50 o                         
  -2   5   5       3691.76       3059.01       108.77 o                         
  -1   5   5      60528.32      58478.23      1296.18 o                         
   0   5   5       2938.57       3272.66       156.38 o                         
   1   5   5      28093.12      27904.51      3272.70 o                         
   2   5   5      10783.01      11303.99       327.27 o                         
   3   5   5      27006.20      25953.51       870.91 o                         
   4   5   5       4349.71       4119.84       154.02 o                         
   5   5   5      12293.92      11358.19       370.45 o                         
   6   5   5      30395.79      34635.29      2327.72 o                         
   7   5   5      12783.72      11939.56       681.90 o                         
   8   5   5       4234.31       5019.54       437.76 o                         
   9   5   5      15166.03      15508.95       229.90 o                         
  10   5   5       3913.64       3959.21        96.15 o                         
  11   5   5       7081.65       6789.40       145.31 o                         
  12   5   5       1773.16       1748.06        73.90 o                         
  13   5   5       4725.50       4730.68       109.14 o                         
  14   5   5         44.02         39.61        13.16 o                         
  15   5   5       2562.41       2298.25       128.38 o                         
 -15   6   5         56.28         34.73        17.86 o                         
 -14   6   5        117.68        111.44        17.06 o                         
 -13   6   5          3.65         24.98        14.12 o                         
 -12   6   5        718.11        703.84        41.32 o                         
 -11   6   5         22.39         65.07        13.60 o                         
 -10   6   5       1034.95       1055.65        48.89 o                         
  -9   6   5        783.63        965.85        48.80 o                         
  -8   6   5        516.77        649.66       135.75 o                         
  -7   6   5        155.59        191.28        65.28 o                         
  -6   6   5       2917.12       3561.36       221.50 o                         
  -5   6   5       4583.78       3831.84       573.51 o                         
  -4   6   5         98.68        127.65        27.95 o                         
  -3   6   5        142.81        106.08        21.05 o                         
  -2   6   5        573.49        646.35        58.31 o                         
  -1   6   5       9848.15      10614.21       469.33 o                         
   0   6   5        179.72        305.15        51.38 o                         
   1   6   5        941.23        849.13        74.75 o                         
   2   6   5        725.51        856.95        48.20 o                         
   3   6   5        528.53        548.25        42.57 o                         
   4   6   5        869.79       1209.11        80.56 o                         
   5   6   5       2980.41       3230.03       193.87 o                         
   6   6   5       2311.82       2761.27       284.12 o                         
   7   6   5       2918.13       2447.68       294.65 o                         
   8   6   5         31.93         48.41        44.20 o                         
   9   6   5       8823.17       8282.08       149.12 o                         
  10   6   5         10.34         27.25        13.94 o                         
  11   6   5        269.84        311.98        32.68 o                         
  12   6   5        118.90        112.57        22.64 o                         
  13   6   5       1820.08       1947.91        71.01 o                         
  14   6   5         70.35         70.18        25.60 o                         
 -15   7   5         32.14        -27.36        27.36 o                         
 -14   7   5       2189.79       2154.97        72.09 o                         
 -13   7   5        265.58        252.95        22.49 o                         
 -12   7   5       2607.96       2818.32        85.26 o                         
 -11   7   5       2345.36       2137.51        66.39 o                         
 -10   7   5        119.09        158.25        23.98 o                         
  -9   7   5       4156.51       4316.07       104.10 o                         
  -8   7   5       7181.21       7440.49       445.13 o                         
  -7   7   5       1211.17       1521.58       158.49 o                         
  -6   7   5      10449.53      12208.71      1236.47 o                         
  -5   7   5       4033.48       3683.11       695.58 o                         
  -4   7   5       8719.21      10162.41       424.34 o                         
  -3   7   5         35.15        201.96        45.62 o                         
  -2   7   5       2231.48       1866.44       133.05 o                         
  -1   7   5       5194.64       6029.76       585.09 o                         
   0   7   5      57533.62      61447.62      1300.18 o                         
   1   7   5         20.17         62.06        29.92 o                         
   2   7   5       1426.84       1594.07        91.62 o                         
   3   7   5       2763.69       2174.08       128.98 o                         
   4   7   5      10541.08      10087.84       374.23 o                         
   5   7   5      19511.51      20005.33       600.68 o                         
   6   7   5       6018.81       6213.95       305.04 o                         
   7   7   5       2068.63       1727.90       254.66 o                         
   8   7   5        588.02        250.45       111.55 o                         
   9   7   5       3319.68       3641.20        83.04 o                         
  10   7   5       2500.15       2531.75        82.07 o                         
  11   7   5       5791.63       5431.51       140.43 o                         
  12   7   5        443.64        546.77        32.87 o                         
  13   7   5       1778.07       1842.50        67.76 o                         
  14   7   5         50.38         61.97        19.72 o                         
 -14   8   5       5711.01       6262.59       134.63 o                         
 -13   8   5       2493.76       2598.71        85.93 o                         
 -12   8   5      14921.36      15205.04       278.32 o                         
 -11   8   5        578.41        501.51        35.41 o                         
 -10   8   5       4652.13       4605.69       112.14 o                         
  -9   8   5        574.77        605.33        36.83 o                         
  -8   8   5      17986.60      18776.38       680.09 o                         
  -7   8   5        189.27        158.05       109.44 o                         
  -6   8   5      25104.48      28420.39      2096.21 o                         
  -5   8   5       2621.08       2852.64       244.14 o                         
  -4   8   5      26386.54      26404.00       783.45 o                         
  -3   8   5       3644.93       3533.16       483.01 o                         
  -2   8   5      42422.50      43601.00      1006.67 o                         
  -1   8   5      19450.81      22855.53       635.60 o                         
   0   8   5      24428.77      26258.68       667.63 o                         
   1   8   5       5160.62       5404.42       233.42 o                         
   2   8   5      23006.20      22581.26       649.93 o                         
   3   8   5      24157.46      26365.07       716.43 o                         
   4   8   5       8489.27       8069.33       376.73 o                         
   5   8   5       1806.96       1574.88       145.75 o                         
   6   8   5       9650.43      10547.46       429.02 o                         
   7   8   5       8662.35       8410.10       578.77 o                         
   8   8   5       1045.08       1088.79       110.46 o                         
   9   8   5      10703.87      10382.20       212.92 o                         
  10   8   5       2956.74       2970.13        89.46 o                         
  11   8   5       1546.85       1516.23        67.77 o                         
  12   8   5       1284.96       1311.16        54.77 o                         
  13   8   5       3399.13       3387.08       136.91 o                         
  14   8   5         56.76         43.13        14.06 o                         
 -14   9   5       1651.14       1658.57        58.44 o                         
 -13   9   5       4937.56       5289.70       200.10 o                         
 -12   9   5       2838.19       2684.43       105.67 o                         
 -11   9   5       3654.12       3666.07        99.52 o                         
 -10   9   5        241.37        286.16        26.96 o                         
  -9   9   5       8431.36       8701.11       165.82 o                         
  -8   9   5        777.11        795.22        54.90 o                         
  -7   9   5      24061.26      27199.30       840.80 o                         
  -6   9   5         88.77         67.60        42.09 o                         
  -5   9   5      14691.62      15104.44       509.70 o                         
  -4   9   5       5872.18       5371.49       212.55 o                         
  -3   9   5      52959.94      54912.85      2825.47 o                         
  -2   9   5       2518.74       2961.75       185.15 o                         
  -1   9   5      29176.03      29523.77       752.83 o                         
   0   9   5      18536.98      18815.14      1002.86 o                         
   1   9   5      10815.08      11798.50       379.01 o                         
   2   9   5      18536.43      17204.59       465.69 o                         
   3   9   5      51008.77      53334.86      1270.17 o                         
   4   9   5      28878.06      29727.03       807.68 o                         
   5   9   5      30951.53      33799.66       909.20 o                         
   6   9   5       3873.98       2754.07       215.01 o                         
   7   9   5       7891.64       8500.60       589.30 o                         
   8   9   5      27926.20      28398.79       575.09 o                         
   9   9   5       4090.62       3920.71       168.08 o                         
  10   9   5       6872.36       6118.45       183.24 o                         
  11   9   5      11599.08      11026.81       257.69 o                         
  12   9   5      13493.74      13198.70       286.21 o                         
  13   9   5       2471.10       2609.15       114.59 o                         
  14   9   5       2939.06       3103.49        97.43 o                         
 -14  10   5        643.84        622.65        33.96 o                         
 -13  10   5        676.84        663.74        39.32 o                         
 -12  10   5       4372.47       4802.05       146.20 o                         
 -11  10   5        873.29        952.91        53.56 o                         
 -10  10   5       1742.53       1800.57        67.00 o                         
  -9  10   5       7328.01       7423.32       137.30 o                         
  -8  10   5      12560.68      12947.31       222.92 o                         
  -7  10   5       5412.02       4510.22       437.76 o                         
  -6  10   5       1196.46       1227.00       214.67 o                         
  -5  10   5       2485.81       2453.94       200.84 o                         
  -4  10   5       3796.47       3879.11       241.91 o                         
  -3  10   5         97.47         35.90        38.94 o                         
  -2  10   5       1069.23       1301.54       127.96 o                         
  -1  10   5       5582.75       5184.28       254.70 o                         
   0  10   5      29224.00      32618.51       993.39 o                         
   1  10   5       8270.80       8280.82       331.66 o                         
   2  10   5       4450.60       4662.00       187.99 o                         
   3  10   5      10969.33       9806.67      1481.66 o                         
   4  10   5        284.63        270.22        64.62 o                         
   5  10   5      19385.75      19766.06       642.77 o                         
   6  10   5        211.83        374.04        88.39 o                         
   7  10   5       1787.24       1515.33       242.03 o                         
   8  10   5        297.40        376.09        40.15 o                         
   9  10   5       8831.01       7879.45       380.94 o                         
  10  10   5       3187.16       3038.80       122.20 o                         
  11  10   5       4205.68       4071.38       135.53 o                         
  12  10   5        914.11        974.67        52.30 o                         
  13  10   5       1256.03       1305.56        75.85 o                         
  14  10   5        272.98        313.68        35.35 o                         
 -14  11   5        877.60        884.22        39.17 o                         
 -13  11   5         59.26         54.61        21.85 o                         
 -12  11   5       2002.45       2253.21        70.93 o                         
 -11  11   5        657.92        720.89        46.73 o                         
 -10  11   5       1289.21       1335.39        57.48 o                         
  -9  11   5         13.38         23.04        15.45 o                         
  -8  11   5       2312.14       2350.45        76.86 o                         
  -7  11   5         11.12          5.38        19.72 o                         
  -6  11   5       9791.56      10478.95       684.00 o                         
  -5  11   5        785.31        914.30       123.72 o                         
  -4  11   5       9508.91       9621.15       476.70 o                         
  -3  11   5       1800.87       2058.95       174.29 o                         
  -2  11   5        157.59        271.01        59.05 o                         
  -1  11   5       3539.42       4353.96       238.71 o                         
   0  11   5      20264.39      20475.57      1389.05 o                         
   1  11   5       1067.65       1222.03       101.02 o                         
   2  11   5       5530.17       5277.81       523.00 o                         
   3  11   5        183.36        261.87        58.15 o                         
   4  11   5      16510.64      17557.52       592.85 o                         
   5  11   5       1178.93       1334.34       149.43 o                         
   6  11   5       4410.80       4324.62       291.50 o                         
   7  11   5       2499.95       2411.36       147.70 o                         
   8  11   5       2009.78       2002.68        78.64 o                         
   9  11   5        261.94        240.84        42.85 o                         
  10  11   5       2253.33       2268.26        87.92 o                         
  11  11   5       2028.64       1916.45        76.63 o                         
  12  11   5       1400.27       1398.35        60.91 o                         
  13  11   5       1926.18       1997.96        92.23 o                         
  14  11   5       2248.80       2458.98        93.44 o                         
 -14  12   5        452.64        457.16        36.26 o                         
 -13  12   5       2799.99       2701.01       113.29 o                         
 -12  12   5       2971.06       2915.85       102.87 o                         
 -11  12   5        319.38        221.86        30.56 o                         
 -10  12   5       3250.59       3160.99       117.44 o                         
  -9  12   5       1789.95       1616.35        70.15 o                         
  -8  12   5      11510.40      10967.30       201.84 o                         
  -7  12   5       1389.96       1464.11        53.29 o                         
  -6  12   5      10364.44      11118.75       728.20 o                         
  -5  12   5          2.49         21.66        52.62 o                         
  -4  12   5       1884.04       1844.29       143.09 o                         
  -3  12   5       1927.61       2046.41       230.50 o                         
  -2  12   5      14353.16      15447.60      1228.05 o                         
  -1  12   5       1941.89       1880.16       166.85 o                         
   0  12   5      28956.62      24818.73      6867.40 o                         
   1  12   5       5200.39       5155.01       269.03 o                         
   2  12   5      21256.29      27484.35      1155.44 o                         
   3  12   5       3703.44       3466.32       345.16 o                         
   4  12   5      13023.74      13514.38       513.32 o                         
   5  12   5         89.92         87.30       185.21 o                         
   6  12   5       9903.51      10068.78       470.72 o                         
   7  12   5       9222.32       9098.20       251.53 o                         
   8  12   5       6641.32       6569.49       159.57 o                         
   9  12   5       5470.74       5414.23       125.87 o                         
  10  12   5       1648.23       1723.13        74.71 o                         
  11  12   5       1170.15       1095.80        55.73 o                         
  12  12   5       4077.41       4062.28       107.50 o                         
  13  12   5       4199.05       4403.34       152.59 o                         
 -13  13   5       3715.53       3775.74       105.95 o                         
 -12  13   5       2923.46       2731.43        84.38 o                         
 -11  13   5      14339.59      14152.30       296.47 o                         
 -10  13   5       1096.53        972.36        61.51 o                         
  -9  13   5      18766.93      18020.75       374.74 o                         
  -8  13   5       3480.11       3099.22        91.16 o                         
  -7  13   5      29407.02      28715.07       449.81 o                         
  -6  13   5       2948.36       2824.25        85.41 o                         
  -5  13   5      16132.98      14984.96       816.60 o                         
  -4  13   5       2854.48       2466.60       209.09 o                         
  -3  13   5      23627.64      29280.71      4815.39 o                         
  -2  13   5       2517.96       3704.58       772.40 o                         
  -1  13   5      41168.97      33262.69     12856.13 o                         
   0  13   5        282.62        229.00        71.70 o                         
   1  13   5      56714.52      62107.53      1839.45 o                         
   2  13   5       2515.77       2693.93       313.59 o                         
   3  13   5       8610.28       8306.97       578.77 o                         
   4  13   5         31.34         16.84        39.99 o                         
   5  13   5      12465.09      12530.96       761.88 o                         
   6  13   5         88.29         99.69        18.39 o                         
   7  13   5      12102.70      11798.84       213.80 o                         
   8  13   5        346.02        344.42        29.51 o                         
   9  13   5      14012.21      14146.19       237.74 o                         
  10  13   5        805.46        811.52        50.36 o                         
  11  13   5       2877.32       3061.96        94.15 o                         
  12  13   5       1455.48       1473.75        58.61 o                         
  13  13   5       1481.72       1719.05        64.45 o                         
 -13  14   5        633.23        599.82        63.14 o                         
 -12  14   5        308.85        278.88        25.51 o                         
 -11  14   5       1570.71       1637.02        65.94 o                         
 -10  14   5       2492.13       2582.78       122.77 o                         
  -9  14   5         52.63         49.71        17.97 o                         
  -8  14   5       3022.77       2868.03        98.94 o                         
  -7  14   5       1198.29       1212.90        64.13 o                         
  -6  14   5        987.71        946.47        48.47 o                         
  -5  14   5       3748.93       3978.63       130.96 o                         
  -4  14   5       1009.64       1227.00       208.36 o                         
  -3  14   5       6644.90       6549.71       360.89 o                         
  -2  14   5       2958.00       3676.92       483.01 o                         
  -1  14   5      24319.19      21330.76      5198.43 o                         
   0  14   5       3519.27       3582.78       244.58 o                         
   1  14   5       8093.92       8353.27       589.30 o                         
   2  14   5        594.69        652.43       162.06 o                         
   3  14   5       7064.05       6229.70       511.42 o                         
   4  14   5        230.90        197.84        94.71 o                         
   5  14   5      10202.12       9878.29       225.04 o                         
   6  14   5       1919.81       1856.90        67.97 o                         
   7  14   5       6507.80       6087.20       137.16 o                         
   8  14   5        240.14        259.67        26.55 o                         
   9  14   5       2320.95       2332.13        76.45 o                         
  10  14   5       1538.92       1492.03        66.67 o                         
  11  14   5       2533.06       2449.58        80.51 o                         
  12  14   5        745.09        716.83        49.21 o                         
  13  14   5       4207.03       4493.26       133.54 o                         
 -13  15   5        479.21        441.97        50.51 o                         
 -12  15   5        244.67        254.66        50.51 o                         
 -11  15   5        315.92        290.13        31.41 o                         
 -10  15   5       3880.29       3965.19       157.00 o                         
  -9  15   5       1108.87       1104.02        82.50 o                         
  -8  15   5       2437.33       2314.58       102.76 o                         
  -7  15   5        192.12        190.89        29.53 o                         
  -6  15   5       8297.39       7775.69       192.90 o                         
  -5  15   5        217.70        219.62        27.27 o                         
  -4  15   5      17054.34      16602.51       325.72 o                         
  -3  15   5        858.98        976.32       135.14 o                         
  -2  15   5       3334.01       2804.82       520.90 o                         
  -1  15   5        211.72        201.76        70.51 o                         
   0  15   5      25842.07      27153.98      1471.14 o                         
   1  15   5         27.47        164.16        94.71 o                         
   2  15   5       6917.03       6151.83       513.53 o                         
   3  15   5         13.16         27.36       103.13 o                         
   4  15   5      14474.12      13808.73       280.20 o                         
   5  15   5          6.72         53.96        20.67 o                         
   6  15   5       7820.74       7602.78       156.04 o                         
   7  15   5        913.23        850.47        47.71 o                         
   8  15   5      13154.61      12313.48       332.67 o                         
   9  15   5        832.84        746.65        41.27 o                         
  10  15   5       2774.20       2833.45        80.89 o                         
  11  15   5       1217.66       1256.13        53.99 o                         
  12  15   5       6603.55       7082.25       137.73 o                         
 -12  16   5      14594.75      14961.81       484.06 o                         
 -11  16   5        431.85        413.58        50.51 o                         
 -10  16   5      13809.10      14060.06       357.16 o                         
  -9  16   5         76.42         85.80        24.24 o                         
  -8  16   5      13965.15      13470.58       259.50 o                         
  -7  16   5       1331.34       1204.22        56.30 o                         
  -6  16   5      34432.84      33649.71       498.26 o                         
  -5  16   5       2173.66       1957.28        80.92 o                         
  -4  16   5      15720.01      15347.79       337.80 o                         
  -3  16   5         25.64         28.96        25.10 o                         
  -2  16   5      42917.28      41401.51      3883.04 o                         
  -1  16   5         24.39         61.54        49.44 o                         
   0  16   5      18539.56      18969.80       672.57 o                         
   1  16   5       2722.20       2708.66       343.05 o                         
   2  16   5      16399.91      15688.80       388.14 o                         
   3  16   5       3770.52       3387.43       105.62 o                         
   4  16   5      10303.76      10190.59       243.76 o                         
   5  16   5       2438.00       2135.64        98.32 o                         
   6  16   5       5234.92       5170.19       140.05 o                         
   7  16   5       2467.60       2234.77        75.94 o                         
   8  16   5       3606.93       3791.18       112.27 o                         
   9  16   5       2146.16       2129.43        77.56 o                         
  10  16   5       1530.95       1546.39        55.72 o                         
  11  16   5       6470.88       6721.57       138.74 o                         
  12  16   5       2330.54       2497.88        77.71 o                         
 -12  17   5       1534.92       1523.75        96.81 o                         
 -11  17   5       3544.30       3754.68       133.19 o                         
 -10  17   5         73.41         86.87        27.36 o                         
  -9  17   5       8009.97       7811.10       238.82 o                         
  -8  17   5        416.49        380.20        39.89 o                         
  -7  17   5       6571.11       6383.29       142.30 o                         
  -6  17   5       1396.01       1274.30        57.59 o                         
  -5  17   5      12899.75      12567.28       260.48 o                         
  -4  17   5        383.49        370.22        36.18 o                         
  -3  17   5       9721.71       9622.90       202.03 o                         
  -2  17   5       8294.96       7709.93       174.86 o                         
  -1  17   5      24201.94      22531.79       486.40 o                         
   0  17   5       3723.40       3511.95       127.33 o                         
   1  17   5       9302.64       8929.54       245.45 o                         
   2  17   5       3377.11       3131.30        90.10 o                         
   3  17   5      10021.04       9655.60       203.78 o                         
   4  17   5      13956.18      13864.21       434.40 o                         
   5  17   5      13221.45      13745.50       305.28 o                         
   6  17   5      17793.69      17065.27       359.57 o                         
   7  17   5       2731.58       2810.70        88.92 o                         
   8  17   5       5225.11       5073.80       130.32 o                         
   9  17   5       3686.89       3817.22       123.88 o                         
  10  17   5       8137.56       8588.82       170.23 o                         
  11  17   5       1592.62       1792.56       117.86 o                         
 -11  18   5       2733.96       3070.65       153.64 o                         
 -10  18   5         30.46         21.05        19.35 o                         
  -9  18   5       2008.34       2214.01       107.12 o                         
  -8  18   5        153.71        196.32        31.09 o                         
  -7  18   5       2099.27       2062.46        72.74 o                         
  -6  18   5        343.12        322.31        35.23 o                         
  -5  18   5       5261.55       5338.62       143.10 o                         
  -4  18   5       2298.24       2307.79        87.22 o                         
  -3  18   5        879.15        807.07        51.79 o                         
  -2  18   5        851.27        765.03        59.14 o                         
  -1  18   5       6084.37       5657.72       229.40 o                         
   0  18   5       1672.73       1467.62        78.13 o                         
   1  18   5       1201.05       1096.65        50.71 o                         
   2  18   5         28.94         23.87        15.16 o                         
   3  18   5       7111.16       7021.13       191.51 o                         
   4  18   5         29.82         35.75        21.30 o                         
   5  18   5       4897.01       4644.54       131.68 o                         
   6  18   5       2621.09       2362.93        80.12 o                         
   7  18   5       5250.59       4879.51       153.35 o                         
   8  18   5       1229.50       1243.33        57.04 o                         
   9  18   5       1839.88       1807.81        66.86 o                         
  10  18   5        129.16        112.39        18.57 o                         
  11  18   5        956.42        913.47        54.30 o                         
 -11  19   5       2058.85       2264.58       124.17 o                         
 -10  19   5       1638.51       1806.46        84.07 o                         
  -9  19   5        440.53        457.30        45.23 o                         
  -8  19   5        203.92        282.72        32.14 o                         
  -7  19   5        710.02        740.71        48.28 o                         
  -6  19   5        270.85        292.48        32.82 o                         
  -5  19   5       1765.39       1856.91        77.85 o                         
  -4  19   5       1338.31       1410.85        59.91 o                         
  -3  19   5        987.09        960.14        56.48 o                         
  -2  19   5         44.40         51.58        25.61 o                         
  -1  19   5       3668.26       3321.18       149.95 o                         
   0  19   5       2467.98       2294.99        99.44 o                         
   1  19   5       1253.69       1356.04        64.80 o                         
   2  19   5       1110.40       1168.11        60.10 o                         
   3  19   5        208.99        266.65        30.83 o                         
   4  19   5        742.95        640.28        45.94 o                         
   5  19   5        173.64        161.12        26.99 o                         
   6  19   5       2458.16       2477.15        80.30 o                         
   7  19   5         51.85         69.96        21.61 o                         
   8  19   5        573.44        519.23        43.74 o                         
   9  19   5        364.49        338.50        32.29 o                         
  10  19   5         73.20         43.77        22.18 o                         
  11  19   5        957.49       1020.75        73.66 o                         
 -10  20   5       3317.62       3444.27       207.31 o                         
  -9  20   5         18.22          2.10        33.67 o                         
  -8  20   5       1001.91        988.32        69.52 o                         
  -7  20   5       1245.53       1187.82        52.67 o                         
  -6  20   5       7803.63       7854.50       156.68 o                         
  -5  20   5          2.99         26.67        16.85 o                         
  -4  20   5       1947.89       1888.96        68.71 o                         
  -3  20   5         71.77        103.18        22.18 o                         
  -2  20   5      11079.92      10371.76       251.29 o                         
  -1  20   5        468.36        446.35        45.69 o                         
   0  20   5       3077.23       3093.77        99.81 o                         
   1  20   5        773.25        806.31        44.11 o                         
   2  20   5       6645.22       6795.04       160.13 o                         
   3  20   5        990.21        963.70        54.70 o                         
   4  20   5       4076.74       4104.35       104.63 o                         
   5  20   5        951.94        858.06        41.23 o                         
   6  20   5      12204.31      12635.51       213.61 o                         
   7  20   5       1519.13       1485.69        62.97 o                         
   8  20   5       4223.95       4592.33       129.94 o                         
   9  20   5       2105.88       2184.80       113.55 o                         
  10  20   5       2835.27       3036.09       104.17 o                         
  -9  21   5       4961.39       5570.95       231.51 o                         
  -8  21   5        667.99        662.10        53.58 o                         
  -7  21   5       4910.96       4843.22       119.81 o                         
  -6  21   5         13.86         20.53        15.14 o                         
  -5  21   5       7696.33       7844.82       153.66 o                         
  -4  21   5          3.20         18.58        19.55 o                         
  -3  21   5       2770.18       2783.19        94.30 o                         
  -2  21   5        442.92        337.04        41.05 o                         
  -1  21   5       3210.53       3253.50       121.72 o                         
   0  21   5         43.39         62.38        28.99 o                         
   1  21   5       2970.42       3043.47       114.21 o                         
   2  21   5       1191.75       1296.88        72.41 o                         
   3  21   5      11140.83      11099.39       255.87 o                         
   4  21   5       1200.89       1106.97        57.83 o                         
   5  21   5       3637.64       4004.14        99.61 o                         
   6  21   5        102.79         92.67        20.57 o                         
   7  21   5        458.16        432.48        37.67 o                         
   8  21   5        946.70        916.13        48.94 o                         
   9  21   5        955.60        930.90        44.99 o                         
  -9  22   5        751.84        833.43        69.45 o                         
  -8  22   5         20.41         10.52        29.46 o                         
  -7  22   5       3916.48       4160.85       206.25 o                         
  -6  22   5       1287.99       1177.33        54.85 o                         
  -5  22   5       4386.67       4576.17       119.31 o                         
  -4  22   5        122.96         88.97        22.18 o                         
  -3  22   5       1539.97       1590.56        89.61 o                         
  -2  22   5        287.30        283.66        37.25 o                         
  -1  22   5       6457.68       6350.84       151.41 o                         
   0  22   5         81.09         80.25        19.15 o                         
   1  22   5       9302.95       9296.54       223.49 o                         
   2  22   5        578.80        564.38        40.89 o                         
   3  22   5       1321.71       1396.64        63.55 o                         
   4  22   5       3865.41       3747.32       106.48 o                         
   5  22   5       3021.76       3025.31        90.97 o                         
   6  22   5        882.03        935.25        45.84 o                         
   7  22   5       1328.85       1330.69        58.97 o                         
   8  22   5       1138.01        980.00        51.41 o                         
   9  22   5       1596.60       1549.01        90.50 o                         
  -8  23   5        688.01        917.62        73.66 o                         
  -7  23   5       1412.62       1555.32       107.34 o                         
  -6  23   5       3309.65       3384.72       146.72 o                         
  -5  23   5         16.72         14.61        15.61 o                         
  -4  23   5       3768.45       3811.93       103.51 o                         
  -3  23   5         72.76         77.01        27.58 o                         
  -2  23   5       4079.20       4147.76       112.28 o                         
  -1  23   5       1010.49       1007.20        53.83 o                         
   0  23   5       5084.86       5160.44       130.32 o                         
   1  23   5        193.53        299.57        27.86 o                         
   2  23   5       3698.34       3706.24       104.37 o                         
   3  23   5        228.14        179.97        26.18 o                         
   4  23   5       1889.23       2032.29        71.41 o                         
   5  23   5        626.72        608.98        37.13 o                         
   6  23   5       7663.46       7711.90       174.13 o                         
   7  23   5        296.88        250.94        23.75 o                         
   8  23   5       2005.70       2060.74        77.39 o                         
  -7  24   5       1678.33       1628.98        96.81 o                         
  -6  24   5       9397.94      10596.81       362.00 o                         
  -5  24   5        259.75        231.66        27.06 o                         
  -4  24   5       6384.48       7100.42       167.96 o                         
  -3  24   5          8.54         -6.88        16.87 o                         
  -2  24   5      14053.48      13923.63       450.50 o                         
  -1  24   5        679.60        680.08        41.74 o                         
   0  24   5       6190.15       6739.20       223.88 o                         
   1  24   5         60.41         51.16        14.73 o                         
   2  24   5       6138.05       6637.73       128.98 o                         
   3  24   5       1152.54       1215.59        52.80 o                         
   4  24   5       3801.66       3972.03        98.35 o                         
   5  24   5        260.06        229.99        26.19 o                         
   6  24   5       2449.85       2530.30       171.53 o                         
   7  24   5        186.18        109.44        29.46 o                         
  -6  25   5        202.50        157.85        31.57 o                         
  -5  25   5        223.55        212.01        24.14 o                         
  -4  25   5          1.89         13.84        14.06 o                         
  -3  25   5         30.80         16.91        12.92 o                         
  -2  25   5        269.19        254.68        26.26 o                         
  -1  25   5       2825.06       2780.31       134.27 o                         
   0  25   5         71.13         78.40        16.11 o                         
   1  25   5        713.74        813.24        45.62 o                         
   2  25   5        526.59        541.25        30.38 o                         
   3  25   5       1944.37       2159.31        58.76 o                         
   4  25   5        138.57        142.38        16.39 o                         
   5  25   5        762.02        741.95        39.61 o                         
   6  25   5        385.37        500.90        50.51 o                         
  -4  26   5       1617.86       1512.48        66.92 o                         
  -3  26   5        512.73        606.57        44.57 o                         
  -2  26   5       4530.50       4536.99       109.68 o                         
  -1  26   5        290.23        256.60        31.34 o                         
   0  26   5        718.61        679.64        43.12 o                         
   1  26   5        719.81        686.61        42.38 o                         
   2  26   5       3166.96       3123.52        98.65 o                         
   3  26   5        791.55        779.69        38.88 o                         
   4  26   5        693.58        631.43        42.39 o                         
  -2  27   5        136.95         95.58        15.49 o                         
  -1  27   5          8.14         25.66        16.47 o                         
   0  27   5       1254.69       1267.76        49.34 o                         
   1  27   5          2.50         26.94        12.03 o                         
   2  27   5        241.44        251.58        26.79 o                         
 -15   0   6        387.23        481.07        45.85 o                         
 -14   0   6       6584.45       7020.27       317.80 o                         
 -13   0   6        637.17        650.32        51.43 o                         
 -12   0   6      45929.95      43481.12       749.92 o                         
 -11   0   6        391.60        431.05        94.71 o                         
 -10   0   6       4381.80       4410.91       172.46 o                         
  -9   0   6      21705.54      24045.39      1119.66 o                         
  -8   0   6      60280.81      65420.29      2182.50 o                         
  -7   0   6        945.05        797.65       109.19 o                         
  -6   0   6      56951.66      50818.63     19096.35 o                         
  -5   0   6      20217.91      21742.92       835.54 o                         
  -4   0   6      56441.65      62231.77      1849.97 o                         
  -3   0   6      70927.54      74935.31      2131.99 o                         
  -2   0   6      32176.11      34623.25      1090.20 o                         
  -1   0   6      13090.03      11950.08       505.11 o                         
   0   0   6      73894.41      71054.38      2052.01 o                         
   1   0   6      67083.41      66001.16      1913.11 o                         
   2   0   6      12783.76      16849.66       650.33 o                         
   3   0   6       2665.78       5038.92       232.56 o                         
   4   0   6      14730.55      13431.74       578.77 o                         
   5   0   6      15805.81      15997.29       679.80 o                         
   6   0   6        855.03        667.17       128.38 o                         
   7   0   6      33467.05      31417.90      1201.74 o                         
   8   0   6         86.33         86.29        71.56 o                         
   9   0   6      18642.15      17802.28       478.52 o                         
  10   0   6          3.10         -4.21        29.46 o                         
  11   0   6      13457.93      13642.21       540.89 o                         
  12   0   6        106.53        130.49        52.62 o                         
  13   0   6       8785.95       8751.05       387.25 o                         
  14   0   6       2838.72       2665.54        92.25 o                         
  15   0   6       5900.17       5520.44       233.61 o                         
 -15   1   6       1957.93       2084.15        67.77 o                         
 -14   1   6       1150.41       1164.31        54.44 o                         
 -13   1   6       6286.67       5985.47       110.28 o                         
 -12   1   6      12544.09      12053.99       207.97 o                         
 -11   1   6       2482.70       2382.54        78.55 o                         
 -10   1   6       4981.05       5057.16       132.80 o                         
  -9   1   6       6454.97       7159.70       383.82 o                         
  -8   1   6      15808.58      17912.91       569.12 o                         
  -7   1   6       1403.33       1386.00       116.49 o                         
  -6   1   6      15114.87      15394.85       610.78 o                         
  -5   1   6       4305.93       5183.32       302.01 o                         
  -4   1   6      41393.04      46856.54      1025.25 o                         
  -3   1   6      18362.53      23022.26       564.65 o                         
  -2   1   6     119765.26     124891.13      2391.47 o                         
  -1   1   6       7335.46       6224.92       270.45 o                         
   0   1   6     202134.23     186072.02      6435.95 o                         
   1   1   6      15428.97      17000.00       514.58 o                         
   2   1   6      28714.71      29126.67       849.22 o                         
   3   1   6       7621.01       7294.92       300.68 o                         
   4   1   6      46208.36      46670.91       801.07 o                         
   5   1   6       3694.98       3052.94       179.41 o                         
   6   1   6      38879.12      35125.01      1050.21 o                         
   7   1   6       2563.77       2112.17       174.10 o                         
   8   1   6      29006.62      27982.52       825.62 o                         
   9   1   6        284.75        252.87        24.01 o                         
  10   1   6       3117.13       3027.94        90.35 o                         
  11   1   6       4276.53       4203.45       143.69 o                         
  12   1   6       7572.43       7451.47       253.71 o                         
  13   1   6       2188.99       2286.06       145.22 o                         
  14   1   6        297.09        300.28        32.21 o                         
  15   1   6       1216.71       1250.21       123.12 o                         
 -15   2   6       1444.06       1534.24        56.98 o                         
 -14   2   6         45.49         32.12        17.10 o                         
 -13   2   6       5463.35       5417.19       110.98 o                         
 -12   2   6         82.31         66.89        15.82 o                         
 -11   2   6       4825.76       4826.75       106.28 o                         
 -10   2   6       2101.14       1860.65        60.03 o                         
  -9   2   6       8871.06      10144.40       469.52 o                         
  -8   2   6       5938.92       5232.28       307.67 o                         
  -7   2   6       5739.81       5931.63       246.20 o                         
  -6   2   6       7734.27       8962.56       330.13 o                         
  -5   2   6      29851.37      34451.37       680.75 o                         
  -4   2   6       3847.55       5516.73       225.02 o                         
  -3   2   6      18938.92      22713.50       560.87 o                         
  -2   2   6       3112.01       2546.40       137.17 o                         
  -1   2   6      26284.00      25796.98       619.00 o                         
   0   2   6      57257.08      54730.32      1151.41 o                         
   1   2   6      33066.82      31158.00      1868.91 o                         
   2   2   6      54868.40      56691.60      4240.83 o                         
   3   2   6       4959.71       6212.11       246.28 o                         
   4   2   6      16790.31      14871.41       333.96 o                         
   5   2   6       1209.81        906.99        95.91 o                         
   6   2   6       1504.58        960.10       108.52 o                         
   7   2   6      13824.84      13495.41       650.33 o                         
   8   2   6      21121.66      20405.50      1486.92 o                         
   9   2   6         60.74         66.44        15.32 o                         
  10   2   6       5606.64       5638.42       130.54 o                         
  11   2   6        629.85        707.42        48.51 o                         
  12   2   6      17547.93      17010.37       358.01 o                         
  13   2   6        177.51        204.76        31.13 o                         
  14   2   6       3429.49       3457.09       111.61 o                         
  15   2   6         13.87         50.05        16.68 o                         
 -15   3   6       3958.03       4079.76       115.81 o                         
 -14   3   6         20.22         32.28        11.09 o                         
 -13   3   6       5774.94       5538.45       124.22 o                         
 -12   3   6         57.54         56.60        15.52 o                         
 -11   3   6       4957.07       4658.57       104.23 o                         
 -10   3   6        101.88        104.77        17.27 o                         
  -9   3   6       5599.10       4188.62      1120.71 o                         
  -8   3   6       1457.83       1533.51       130.78 o                         
  -7   3   6       7825.92       7954.61       290.40 o                         
  -6   3   6       4292.20       5248.45       212.66 o                         
  -5   3   6       4348.61       5522.02       243.92 o                         
  -4   3   6       3404.30       3178.36       137.41 o                         
  -3   3   6      10205.32      11445.43       344.88 o                         
  -2   3   6        230.08        362.05        53.57 o                         
  -1   3   6       3047.14       2574.46       183.10 o                         
   0   3   6      13953.16      14940.49       409.50 o                         
   1   3   6       8971.80       9285.21       302.26 o                         
   2   3   6       8763.02       8250.15       446.18 o                         
   3   3   6      21442.95      22270.97       719.78 o                         
   4   3   6       7240.14       6956.35       208.00 o                         
   5   3   6       2553.55       2187.37       149.82 o                         
   6   3   6       8665.58       8201.33       338.89 o                         
   7   3   6       7358.49       7237.16       336.84 o                         
   8   3   6       6898.06       6128.55       328.12 o                         
   9   3   6       3089.16       3001.26        77.89 o                         
  10   3   6        655.76        665.14        40.98 o                         
  11   3   6        201.36        152.09        30.68 o                         
  12   3   6       6937.92       6881.42       191.93 o                         
  13   3   6       2616.43       2551.10       102.03 o                         
  14   3   6        507.04        468.99        40.26 o                         
  15   3   6       1956.90       1805.77       115.75 o                         
 -15   4   6         50.37         48.77        15.70 o                         
 -14   4   6       3672.06       3671.13        82.41 o                         
 -13   4   6        680.14        670.40        35.48 o                         
 -12   4   6      15970.47      15847.16       256.95 o                         
 -11   4   6        948.62        968.41        44.43 o                         
 -10   4   6       2463.41       2437.23        65.02 o                         
  -9   4   6       5512.16       5858.13       355.34 o                         
  -8   4   6      34782.48      28189.02      9684.45 o                         
  -7   4   6       2502.62       2596.24       157.03 o                         
  -6   4   6      28016.60      31313.92       684.77 o                         
  -5   4   6      10134.78      11133.69       381.46 o                         
  -4   4   6      41532.05      43423.94      1111.24 o                         
  -3   4   6       8224.57       9643.65       308.53 o                         
  -2   4   6      34142.78      34352.84      1144.92 o                         
  -1   4   6       3316.53       3637.87       198.89 o                         
   0   4   6      54210.18      61514.89      1269.25 o                         
   1   4   6     131720.67     114140.34      3260.07 o                         
   2   4   6      22434.81      20412.80       827.12 o                         
   3   4   6       3728.91       3396.00       178.89 o                         
   4   4   6       8820.83       8279.50       261.40 o                         
   5   4   6      25671.44      25520.35       530.27 o                         
   6   4   6       9948.58      10594.92       428.29 o                         
   7   4   6      25888.55      25956.93       752.76 o                         
   8   4   6      11288.84      11545.99       709.26 o                         
   9   4   6      17392.52      16895.65       246.50 o                         
  10   4   6       6128.00       6274.33       127.79 o                         
  11   4   6      11916.48      11158.81       203.61 o                         
  12   4   6        168.20        169.48        31.29 o                         
  13   4   6       6644.63       6415.60       169.51 o                         
  14   4   6       1140.33       1049.03        55.48 o                         
  15   4   6       3149.02       2632.89       143.11 o                         
 -15   5   6        652.18        660.30        49.84 o                         
 -14   5   6         82.48         94.59        14.76 o                         
 -13   5   6        135.80        132.06        16.99 o                         
 -12   5   6       3935.80       3803.18       100.75 o                         
 -11   5   6         78.21        118.96        20.26 o                         
 -10   5   6         72.28        108.27        15.15 o                         
  -9   5   6       2441.78       2442.79        80.88 o                         
  -8   5   6       6836.50       6355.31      2069.90 o                         
  -7   5   6       4711.38       6355.40       960.76 o                         
  -6   5   6       1190.09       1143.25       137.80 o                         
  -5   5   6        979.03       1408.17       165.64 o                         
  -4   5   6        130.78        136.65        45.25 o                         
  -3   5   6       2489.75       3081.46       193.04 o                         
  -2   5   6       3742.00       4300.63       172.08 o                         
  -1   5   6      39189.23      40811.60      3835.69 o                         
   0   5   6      43420.86      45834.61      1513.23 o                         
   1   5   6       2623.42       3081.18       277.81 o                         
   2   5   6      13274.03      12641.44       360.63 o                         
   3   5   6       2149.42       2047.17       116.65 o                         
   4   5   6        293.98        395.21        63.11 o                         
   5   5   6        408.65        230.57        40.17 o                         
   6   5   6       6896.66       6531.86       332.53 o                         
   7   5   6       3160.03       2990.68       328.32 o                         
   8   5   6       8009.68       7534.57       568.25 o                         
   9   5   6       2045.08       1920.16        63.42 o                         
  10   5   6       2778.11       2698.56        78.00 o                         
  11   5   6       4667.23       4373.65       112.13 o                         
  12   5   6         94.43        120.02        24.17 o                         
  13   5   6       5724.34       5500.41       118.87 o                         
  14   5   6        766.50        726.43        38.98 o                         
 -15   6   6       2039.20       2101.35        89.29 o                         
 -14   6   6          7.37         -1.84        11.99 o                         
 -13   6   6       2217.85       2275.83        60.42 o                         
 -12   6   6       1339.99       1297.43        55.79 o                         
 -11   6   6       7442.47       7374.85       152.01 o                         
 -10   6   6        352.66        359.62        26.82 o                         
  -9   6   6       4535.98       4440.66       117.51 o                         
  -8   6   6        543.57        412.92       209.41 o                         
  -7   6   6       8349.79       9351.10       571.41 o                         
  -6   6   6         75.63        117.40        47.00 o                         
  -5   6   6       2006.90       1433.03       325.17 o                         
  -4   6   6      27951.69      28728.98      1873.12 o                         
  -3   6   6      27364.80      26404.18       696.63 o                         
  -2   6   6      17856.09      20624.27       407.48 o                         
  -1   6   6      11669.75      12508.86       389.25 o                         
   0   6   6      21793.61      22820.20       587.72 o                         
   1   6   6       3853.24       3959.53       181.82 o                         
   2   6   6      40042.34      39091.30      1445.88 o                         
   3   6   6       2402.38       1873.42        86.68 o                         
   4   6   6      15702.30      15459.17       366.31 o                         
   5   6   6        565.67        464.39        75.72 o                         
   6   6   6      28930.32      26852.96      1117.56 o                         
   7   6   6         70.53         44.20        61.03 o                         
   8   6   6      28476.41      25369.20      1187.01 o                         
   9   6   6         52.93         98.41        19.13 o                         
  10   6   6      10014.15       9369.37       165.75 o                         
  11   6   6        279.10        322.76        40.63 o                         
  12   6   6      14851.20      14595.87       269.08 o                         
  13   6   6        101.92         64.62        15.37 o                         
  14   6   6       9886.93       9742.83       180.32 o                         
 -15   7   6       1325.07       1332.23        98.92 o                         
 -14   7   6       2277.86       2572.48        71.83 o                         
 -13   7   6       1891.12       1848.59        71.16 o                         
 -12   7   6       6702.90       6744.33       141.88 o                         
 -11   7   6       3394.92       3507.11       109.12 o                         
 -10   7   6       3548.77       3648.29        98.11 o                         
  -9   7   6       3335.76       3296.42        89.02 o                         
  -8   7   6      12031.26       9753.42      3310.58 o                         
  -7   7   6       6334.39       8301.39      1006.01 o                         
  -6   7   6      19889.87      16363.68      4449.19 o                         
  -5   7   6      10687.33       8211.78      3906.19 o                         
  -4   7   6      14214.02      11725.26      3614.70 o                         
  -3   7   6       4560.87       5145.55       248.07 o                         
  -2   7   6      27314.05      27254.46       701.56 o                         
  -1   7   6       2989.23       3782.32       195.52 o                         
   0   7   6      62992.88      68077.52      1433.98 o                         
   1   7   6      15305.28      18015.65       499.09 o                         
   2   7   6      50052.04      48130.01      2178.29 o                         
   3   7   6       5399.62       5883.72       278.68 o                         
   4   7   6      17504.06      17487.13       545.30 o                         
   5   7   6       4482.09       5243.81       273.78 o                         
   6   7   6      27005.04      23668.66      1041.79 o                         
   7   7   6       1222.72       1513.23       248.35 o                         
   8   7   6      15852.17      13898.97       837.64 o                         
   9   7   6        183.82        146.33        19.75 o                         
  10   7   6       3747.80       3438.82        89.53 o                         
  11   7   6        598.43        639.55        41.45 o                         
  12   7   6       5934.83       6007.80       128.43 o                         
  13   7   6        493.04        427.67        32.31 o                         
  14   7   6        949.92        921.64        43.80 o                         
 -14   8   6       6262.92       6527.88       122.93 o                         
 -13   8   6        125.03        122.93        21.54 o                         
 -12   8   6      11758.66      12088.28       234.84 o                         
 -11   8   6       1224.29       1357.41        65.34 o                         
 -10   8   6      15876.56      15936.67       236.34 o                         
  -9   8   6        589.66        644.59        38.28 o                         
  -8   8   6      22110.71      26937.88      2595.01 o                         
  -7   8   6       4969.48       4917.22       660.85 o                         
  -6   8   6      15756.61      20419.22      2817.05 o                         
  -5   8   6       7080.48       7553.14       890.26 o                         
  -4   8   6      49841.36      60270.85      4573.36 o                         
  -3   8   6      25938.49      28445.09      1215.42 o                         
  -2   8   6       4478.64       4407.15       228.02 o                         
  -1   8   6      19030.94      18958.26       545.61 o                         
   0   8   6      34154.58      39497.14       929.37 o                         
   1   8   6      18315.73      18746.67       526.38 o                         
   2   8   6       4003.76       4255.39       426.19 o                         
   3   8   6       7255.20       7745.19       273.64 o                         
   4   8   6       4334.09       5400.49       277.55 o                         
   5   8   6       7489.38       6737.88       325.82 o                         
   6   8   6       1378.94       1730.01       239.93 o                         
   7   8   6      16658.37      15700.53       848.17 o                         
   8   8   6        161.45        189.11        32.90 o                         
   9   8   6       2630.18       2494.52        82.66 o                         
  10   8   6        130.71        174.38        24.09 o                         
  11   8   6       8508.52       8259.53       166.29 o                         
  12   8   6         41.22         51.99        16.50 o                         
  13   8   6       4926.11       4919.40       169.63 o                         
  14   8   6         74.43         85.51        14.68 o                         
 -14   9   6        862.64        948.99        38.63 o                         
 -13   9   6          9.36         12.92        17.01 o                         
 -12   9   6       1273.51       1294.15        61.65 o                         
 -11   9   6        613.15        642.62        43.97 o                         
 -10   9   6         53.09         99.84        17.08 o                         
  -9   9   6       1400.85       1354.39        56.37 o                         
  -8   9   6       7754.33       7589.16       141.95 o                         
  -7   9   6         53.54        122.74        67.35 o                         
  -6   9   6       1600.77       1740.49       163.31 o                         
  -5   9   6         35.66         35.02        36.41 o                         
  -4   9   6      11355.49      11181.22       335.39 o                         
  -3   9   6        561.96        548.49       138.91 o                         
  -2   9   6       3487.30       2982.56       192.37 o                         
  -1   9   6       6511.32       7280.33       307.14 o                         
   0   9   6       5246.59       6908.61       573.51 o                         
   1   9   6       3700.55       4113.50       206.01 o                         
   2   9   6        668.77        554.20        71.02 o                         
   3   9   6      12671.04      11859.11       361.59 o                         
   4   9   6       8768.20       9067.65       383.74 o                         
   5   9   6        933.02        739.62       104.91 o                         
   6   9   6        138.45         23.15        39.99 o                         
   7   9   6       2629.09       2079.37       284.12 o                         
   8   9   6         15.42          0.37        25.17 o                         
   9   9   6       1783.57       1678.43       107.15 o                         
  10   9   6       1199.90       1043.13        69.85 o                         
  11   9   6        200.82        174.51        25.77 o                         
  12   9   6        115.98        170.20        30.22 o                         
  13   9   6       1290.11       1254.50       156.79 o                         
  14   9   6         46.85         20.59        10.83 o                         
 -14  10   6        745.10        884.29        35.40 o                         
 -13  10   6       2252.02       2315.83        75.39 o                         
 -12  10   6       1791.71       1850.49        73.07 o                         
 -11  10   6       3561.40       3821.89       113.23 o                         
 -10  10   6       1741.12       1646.77        79.29 o                         
  -9  10   6        589.44        535.67        40.42 o                         
  -8  10   6      13284.68      12960.96       201.13 o                         
  -7  10   6       4116.67       4520.74       444.08 o                         
  -6  10   6       5148.21       5244.74       465.12 o                         
  -5  10   6       7586.88       8258.56       568.25 o                         
  -4  10   6       6168.51       5417.24       298.42 o                         
  -3  10   6        156.04         65.99       134.70 o                         
  -2  10   6        403.68        229.53        59.08 o                         
  -1  10   6       1466.41       1819.97       148.17 o                         
   0  10   6       1034.78        960.89       111.40 o                         
   1  10   6       1011.86        946.87        86.59 o                         
   2  10   6      16131.15      15697.48       476.50 o                         
   3  10   6       3562.98       2878.09       890.26 o                         
   4  10   6       1010.64        712.49       109.20 o                         
   5  10   6        235.10        340.58        78.20 o                         
   6  10   6       4970.19       4437.92       529.31 o                         
   7  10   6        304.64        277.81       113.65 o                         
   8  10   6       4777.56       4493.60       171.69 o                         
   9  10   6        913.93        871.58        75.20 o                         
  10  10   6        295.02        291.34        39.22 o                         
  11  10   6         15.80         40.47        17.96 o                         
  12  10   6       4111.67       3900.25       132.25 o                         
  13  10   6        298.42        282.21        41.04 o                         
  14  10   6        732.15        812.04        42.30 o                         
 -14  11   6        124.45         77.94        21.84 o                         
 -13  11   6       2904.12       2817.91        93.07 o                         
 -12  11   6         19.26         25.86        14.64 o                         
 -11  11   6        853.85        814.24        51.03 o                         
 -10  11   6       4328.15       3990.00       118.78 o                         
  -9  11   6       2761.36       2470.31        90.22 o                         
  -8  11   6       2727.92       2614.84        81.72 o                         
  -7  11   6         76.41         65.99        13.57 o                         
  -6  11   6       2392.18       2397.17       326.22 o                         
  -5  11   6       6095.89       5892.96       494.59 o                         
  -4  11   6       4799.29       5395.77       401.98 o                         
  -3  11   6       5939.77       5352.75       329.37 o                         
  -2  11   6       1918.26       2569.39       192.33 o                         
  -1  11   6        790.76       1107.00       142.06 o                         
   0  11   6       2453.58       3120.58       199.09 o                         
   1  11   6       7846.53       8152.50       396.72 o                         
   2  11   6       1486.54       1426.92       142.03 o                         
   3  11   6        231.63        167.39        55.08 o                         
   4  11   6       2439.19       2816.34       212.75 o                         
   5  11   6       3144.81       3261.50       242.23 o                         
   6  11   6       4882.18       4663.01       307.29 o                         
   7  11   6       1097.20        951.45        59.46 o                         
   8  11   6        199.67        168.17        25.45 o                         
   9  11   6         62.52         36.83        30.52 o                         
  10  11   6       1244.02       1006.67        57.17 o                         
  11  11   6        439.86        492.65        45.69 o                         
  12  11   6       1887.59       1825.53        69.04 o                         
  13  11   6        666.71        697.52        51.83 o                         
 -14  12   6       1851.23       1883.64       109.44 o                         
 -13  12   6         38.40         40.84        15.36 o                         
 -12  12   6       3707.57       3511.46       113.80 o                         
 -11  12   6        818.54        804.30        55.02 o                         
 -10  12   6       2851.42       2693.77       106.49 o                         
  -9  12   6        327.73        291.84        36.34 o                         
  -8  12   6       5350.34       5113.09       175.58 o                         
  -7  12   6         78.23         78.56        15.61 o                         
  -6  12   6       4312.82       4236.62       435.66 o                         
  -5  12   6         28.70        343.05       126.28 o                         
  -4  12   6      11438.39      11614.69       491.72 o                         
  -3  12   6       2049.38       2029.45       204.74 o                         
  -2  12   6      14133.68      14053.01       435.24 o                         
  -1  12   6       1970.14       1482.71       409.35 o                         
   0  12   6      18702.55      23494.05      2787.58 o                         
   1  12   6        422.64        326.48        69.68 o                         
   2  12   6       4664.78       4701.74       412.51 o                         
   3  12   6       7202.72       6731.38       446.18 o                         
   4  12   6      17238.59      17007.70       670.32 o                         
   5  12   6        764.34        750.14       120.30 o                         
   6  12   6       4721.36       4501.24       154.90 o                         
   7  12   6       8008.22       7957.51       178.62 o                         
   8  12   6       3702.13       3609.16       111.06 o                         
   9  12   6       5167.85       5216.43       136.47 o                         
  10  12   6        529.12        603.43        43.92 o                         
  11  12   6       3066.14       2965.92        93.87 o                         
  12  12   6       2367.50       2474.98        79.25 o                         
  13  12   6       1445.48       1430.83        71.43 o                         
 -13  13   6       1400.82       1413.92        59.08 o                         
 -12  13   6       1493.23       1619.14        73.11 o                         
 -11  13   6        286.48        314.69        35.59 o                         
 -10  13   6       1351.02       1372.78        89.95 o                         
  -9  13   6       2104.28       1957.12       100.66 o                         
  -8  13   6        522.37        691.88        47.78 o                         
  -7  13   6       5362.76       5046.22       162.20 o                         
  -6  13   6       2271.41       2469.88        77.58 o                         
  -4  13   6       1911.16       1991.50       253.61 o                         
  -3  13   6       9016.31       9290.78       613.50 o                         
  -2  13   6       1830.48       1913.22       177.29 o                         
  -1  13   6       3772.62       4140.05       692.42 o                         
   0  13   6        539.32        631.39       101.02 o                         
   1  13   6       6529.40       4333.43       408.30 o                         
   2  13   6       2112.09       1769.99       258.87 o                         
   3  13   6       6988.70       6709.56       524.05 o                         
   4  13   6       2042.90       1746.84       273.60 o                         
   5  13   6       2975.07       3135.90       355.68 o                         
   6  13   6        523.14        540.25        36.98 o                         
   7  13   6        347.35        266.76        25.64 o                         
   8  13   6         25.54         21.39        17.64 o                         
   9  13   6        921.19        818.47        45.57 o                         
  10  13   6          1.91          6.78        18.36 o                         
  11  13   6        727.60        658.05        41.96 o                         
  12  13   6        868.03        998.17        46.90 o                         
  13  13   6       2726.96       2844.52        84.37 o                         
 -13  14   6       1010.77        976.55        79.98 o                         
 -12  14   6        776.55        750.09        47.29 o                         
 -11  14   6        191.82        208.60        25.22 o                         
 -10  14   6         54.52         77.54        18.84 o                         
  -9  14   6        474.64        458.81        77.87 o                         
  -8  14   6       5271.85       5009.54       160.36 o                         
  -7  14   6       4283.37       4231.98       127.30 o                         
  -6  14   6        489.27        493.31        40.62 o                         
  -5  14   6       3449.76       3473.87       108.64 o                         
  -4  14   6       2055.07       1789.95       188.22 o                         
  -3  14   6       4084.55       5194.57       320.32 o                         
  -2  14   6      13266.76      13590.66       541.73 o                         
  -1  14   6        674.97        771.98       148.38 o                         
   0  14   6      11720.22      12020.67      1020.75 o                         
   1  14   6       7332.87       7227.30       553.52 o                         
   2  14   6      10512.37       9493.98       648.23 o                         
   3  14   6       1554.38       1963.62       279.92 o                         
   4  14   6      10211.57       8502.70       620.87 o                         
   5  14   6       4530.65       4713.72       140.91 o                         
   6  14   6       3121.53       3207.35        92.24 o                         
   7  14   6        137.08        163.89        29.69 o                         
   8  14   6      12317.37      11914.77       209.77 o                         
   9  14   6       1129.72       1126.00        51.74 o                         
  10  14   6       1969.14       1940.51        75.41 o                         
  11  14   6       2222.95       2373.65        78.09 o                         
  12  14   6       9148.55       9431.92       173.26 o                         
  13  14   6        335.72        349.37        48.41 o                         
 -13  15   6        236.29        273.60        39.99 o                         
 -12  15   6       1923.01       1961.51       128.38 o                         
 -11  15   6        433.37        473.95        39.99 o                         
 -10  15   6        917.54        988.64        60.73 o                         
  -9  15   6       1248.34       1273.19        83.81 o                         
  -8  15   6         40.67         35.35        19.79 o                         
  -7  15   6       6688.05       6663.98       147.52 o                         
  -6  15   6       1041.75       1081.67        53.06 o                         
  -5  15   6       5026.67       5046.16       120.52 o                         
  -4  15   6        250.38        282.38        29.97 o                         
  -3  15   6       1212.36       1273.40       157.32 o                         
  -2  15   6      10176.67      10393.85      1039.69 o                         
  -1  15   6       9352.21       9075.13       537.73 o                         
   0  15   6       1095.77        929.62       131.80 o                         
   1  15   6        929.86        650.33       166.27 o                         
   2  15   6       3647.85       3483.16       387.25 o                         
   3  15   6       1885.15       2300.36       315.69 o                         
   4  15   6         56.07         85.78        28.25 o                         
   5  15   6       6094.91       6103.79       151.91 o                         
   6  15   6       2171.31       2131.11        73.93 o                         
   7  15   6      11016.90      10619.55       196.68 o                         
   8  15   6        493.04        495.05        40.16 o                         
   9  15   6       2795.52       2749.70        81.21 o                         
  10  15   6       3462.16       3362.42        95.26 o                         
  11  15   6        540.72        576.29        36.19 o                         
  12  15   6        372.24        391.43        26.43 o                         
 -12  16   6        171.94        185.21        37.88 o                         
 -11  16   6        179.37        188.38        53.67 o                         
 -10  16   6        596.45        538.86        53.58 o                         
  -9  16   6          5.43        -10.98        43.14 o                         
  -8  16   6       2227.57       2198.82        85.53 o                         
  -7  16   6       1708.67       1651.35        67.01 o                         
  -6  16   6       1429.49       1527.72        63.55 o                         
  -5  16   6        676.30        604.38        45.36 o                         
  -4  16   6        429.63        419.15        36.41 o                         
  -3  16   6         22.25         11.34        14.74 o                         
  -2  16   6       5406.46       5411.30       147.83 o                         
  -1  16   6        371.79        518.30       143.11 o                         
   0  16   6       3189.22       2877.03       359.89 o                         
   1  16   6       1100.64       1083.12        78.87 o                         
   2  16   6       1343.65       1395.28        51.09 o                         
   3  16   6         35.99         70.44        19.49 o                         
   4  16   6       3452.08       3296.79       120.25 o                         
   5  16   6        144.33        196.39        29.13 o                         
   6  16   6        994.63       1128.88        61.68 o                         
   7  16   6        273.38        269.70        27.64 o                         
   8  16   6       3183.04       3131.56        99.99 o                         
   9  16   6          7.70         27.63        19.68 o                         
  10  16   6        282.31        335.96        26.07 o                         
  11  16   6         29.12         31.82        18.23 o                         
  12  16   6       2401.96       2822.98       178.89 o                         
 -12  17   6         72.21         61.03        23.15 o                         
 -11  17   6       4976.13       5042.69       225.20 o                         
 -10  17   6        741.90        741.60        59.30 o                         
  -9  17   6       4834.68       4864.03       175.61 o                         
  -8  17   6       1897.76       1970.82        78.75 o                         
  -7  17   6       8863.92       8417.95       172.52 o                         
  -6  17   6        945.31        755.94        44.69 o                         
  -5  17   6       3034.10       2804.86        98.56 o                         
  -4  17   6       9647.98       9647.21       206.36 o                         
  -3  17   6      14040.23      13526.46       230.56 o                         
  -2  17   6       2196.12       2094.57        97.39 o                         
  -1  17   6      15655.28      15463.42       450.10 o                         
   0  17   6       1826.83       1668.92        82.86 o                         
   1  17   6        727.92        715.55        40.89 o                         
   2  17   6       5816.70       5397.47       112.49 o                         
   3  17   6       3608.16       3403.64       107.75 o                         
   4  17   6      13384.19      13446.45       259.17 o                         
   5  17   6       5582.29       5585.55       168.09 o                         
   6  17   6       5880.37       5960.77       151.78 o                         
   7  17   6        252.02        232.85        29.49 o                         
   8  17   6        531.92        554.21        39.84 o                         
   9  17   6        173.38        145.55        20.73 o                         
  10  17   6       1476.93       1692.54        61.47 o                         
  11  17   6        400.47        398.67        27.63 o                         
 -11  18   6        105.41        124.17        31.57 o                         
 -10  18   6       5875.00       6042.54       184.52 o                         
  -9  18   6        345.68        266.62        37.88 o                         
  -8  18   6       9753.54       9803.12       227.17 o                         
  -7  18   6         77.45         89.07        18.25 o                         
  -6  18   6       1312.69       1265.08        78.98 o                         
  -5  18   6        261.63        178.14        31.51 o                         
  -4  18   6       2973.26       2951.65        99.19 o                         
  -3  18   6       2631.66       2784.35        85.23 o                         
  -2  18   6        122.76        147.37        31.29 o                         
  -1  18   6       5904.59       5627.94       203.92 o                         
   0  18   6       8521.45       8751.03       359.15 o                         
   1  18   6        103.79        116.73        24.93 o                         
   2  18   6         90.84         98.99        18.89 o                         
   3  18   6       5975.32       5860.64       164.65 o                         
   4  18   6        415.51        445.21        39.34 o                         
   5  18   6       2440.55       2303.71        88.25 o                         
   6  18   6        464.97        424.44        34.83 o                         
   7  18   6        722.52        647.68        44.79 o                         
   8  18   6         18.46         52.04        21.96 o                         
   9  18   6        488.17        519.77        35.10 o                         
  10  18   6       1251.49       1221.19        43.52 o                         
  11  18   6       1461.51       1659.69        73.65 o                         
 -11  19   6       1132.13       1222.79        86.29 o                         
 -10  19   6        875.23        909.48        93.66 o                         
  -9  19   6         68.89        102.43        43.14 o                         
  -8  19   6       3942.34       3767.93       268.34 o                         
  -7  19   6        958.94        999.92        56.39 o                         
  -6  19   6        864.84        828.82        51.82 o                         
  -5  19   6       2182.49       2030.77        72.85 o                         
  -4  19   6       2212.31       1849.13        68.98 o                         
  -3  19   6       1425.23       1331.17        65.64 o                         
  -2  19   6       1191.08       1186.94        73.21 o                         
  -1  19   6       8068.54       8097.10       182.69 o                         
   0  19   6       3386.44       3160.58       118.06 o                         
   1  19   6         79.02         70.90        18.92 o                         
   2  19   6       1772.74       1727.68        74.33 o                         
   3  19   6       7178.67       6758.55       161.96 o                         
   4  19   6       1873.35       1687.11        73.17 o                         
   5  19   6       2976.34       3009.81       100.33 o                         
   6  19   6         17.30         42.30        17.90 o                         
   7  19   6       4147.61       4247.91       117.71 o                         
   8  19   6       1159.46       1232.87        65.59 o                         
   9  19   6        421.44        453.53        37.25 o                         
  10  19   6         46.72         43.70        12.09 o                         
 -10  20   6         83.60         59.32        26.31 o                         
  -9  20   6        291.98        294.85        41.04 o                         
  -8  20   6         58.49         35.78        18.94 o                         
  -7  20   6        879.28        842.20        44.51 o                         
  -6  20   6        185.27        226.59        27.05 o                         
  -5  20   6         15.38         27.51        16.26 o                         
  -4  20   6        102.41         71.39        18.75 o                         
  -3  20   6        515.03        484.25        50.98 o                         
  -2  20   6        843.08        867.17        61.95 o                         
  -1  20   6       2398.75       2380.23       121.51 o                         
   0  20   6         21.71         55.13        25.21 o                         
   1  20   6        181.19        188.20        22.56 o                         
   2  20   6       2354.71       2100.48        94.67 o                         
   3  20   6        423.05        420.93        38.04 o                         
   4  20   6       1651.57       1582.63        61.45 o                         
   5  20   6        134.61        157.29        21.27 o                         
   6  20   6        259.45        228.52        25.72 o                         
   7  20   6         18.15         50.67        19.49 o                         
   8  20   6       2813.83       3104.70       104.76 o                         
   9  20   6        382.32        388.06        26.57 o                         
  10  20   6       1107.56       1158.60        58.04 o                         
  -9  21   6       3108.63       3224.29       162.06 o                         
  -8  21   6          6.58          6.31        31.57 o                         
  -7  21   6       8353.56       8526.44       249.11 o                         
  -6  21   6          6.87         -2.46        15.09 o                         
  -5  21   6       1226.46       1158.30        59.03 o                         
  -4  21   6         32.47         43.00        19.06 o                         
  -3  21   6       5138.82       5125.09       133.61 o                         
  -2  21   6        155.53        180.31        33.37 o                         
  -1  21   6       7778.99       7519.98       200.73 o                         
   0  21   6        106.29        124.70        25.52 o                         
   1  21   6       3147.07       3309.89       147.94 o                         
   2  21   6         58.31         80.39        26.10 o                         
   3  21   6       1371.26       1416.40        76.10 o                         
   4  21   6       2262.09       2359.93        84.66 o                         
   5  21   6       4164.93       4109.29       100.10 o                         
   6  21   6       1977.16       2061.09        73.88 o                         
   7  21   6        464.32        453.84        37.17 o                         
   8  21   6        258.96        285.60        27.41 o                         
   9  21   6        391.02        399.67        28.74 o                         
  -9  22   6        613.49        524.05        52.62 o                         
  -8  22   6       1495.63       1502.71       105.23 o                         
  -7  22   6        763.86        766.08        82.08 o                         
  -6  22   6       1106.85       1171.74        63.02 o                         
  -5  22   6       3125.83       2965.27        91.51 o                         
  -4  22   6       4045.16       3807.80       108.29 o                         
  -3  22   6       1310.11       1380.67       105.67 o                         
  -2  22   6        750.43        773.20        57.03 o                         
  -1  22   6       2458.47       2481.31        87.16 o                         
   0  22   6       2686.94       2574.43        71.52 o                         
   1  22   6       4656.21       4575.83       175.44 o                         
   2  22   6        156.72        209.44        33.60 o                         
   3  22   6       6441.58       6371.64       149.37 o                         
   4  22   6        789.61        770.13        45.43 o                         
   5  22   6       1457.21       1545.72        62.58 o                         
   6  22   6       1838.88       1843.62        65.10 o                         
   7  22   6       1858.62       1983.00        73.14 o                         
   8  22   6         23.62         27.86        12.68 o                         
  -8  23   6       1011.45       1161.76        82.08 o                         
  -7  23   6       1884.47       2281.42       130.49 o                         
  -6  23   6        745.70        683.15        44.93 o                         
  -5  23   6       1332.60       1372.89        66.81 o                         
  -4  23   6        674.74        768.01        75.36 o                         
  -3  23   6        855.82        828.14        55.43 o                         
  -2  23   6       2618.07       2596.48        85.52 o                         
  -1  23   6       1292.67       1395.12        49.86 o                         
   0  23   6         87.40        125.38        28.49 o                         
   1  23   6       5771.15       6021.48       127.24 o                         
   2  23   6         50.75         93.87        22.64 o                         
   3  23   6       2874.02       2985.19        89.95 o                         
   4  23   6        460.04        501.57        36.27 o                         
   5  23   6       2127.50       2238.45        71.50 o                         
   6  23   6        133.44        186.68        28.99 o                         
   7  23   6       6476.17       6815.49       177.08 o                         
  -7  24   6       1801.34       1986.77       107.34 o                         
  -6  24   6        238.71        242.03        44.20 o                         
  -5  24   6       2047.10       2029.09       109.08 o                         
  -4  24   6          1.69          6.09        15.45 o                         
  -3  24   6       2302.43       2277.37        73.92 o                         
  -2  24   6        938.78        895.68        46.12 o                         
  -1  24   6       1043.49        992.54        49.09 o                         
   0  24   6        260.94        258.62        29.07 o                         
   1  24   6       1999.29       2062.15        65.28 o                         
   2  24   6        107.17         91.31        18.41 o                         
   3  24   6       3173.83       3364.25        82.20 o                         
   4  24   6       3237.64       3237.26        85.90 o                         
   5  24   6       2723.41       2845.80        88.26 o                         
   6  24   6        267.05        197.84        26.01 o                         
   7  24   6        811.18        850.27        63.14 o                         
  -6  25   6       2067.39       2264.58       113.65 o                         
  -5  25   6       2151.05       1675.53       151.58 o                         
  -4  25   6       3075.10       2891.14       151.17 o                         
  -3  25   6       3735.29       4125.17       133.19 o                         
  -2  25   6       8725.62       9059.63       199.21 o                         
  -1  25   6       2897.46       2984.42        84.13 o                         
   0  25   6       6152.81       6111.00       165.56 o                         
   1  25   6       3953.91       4204.63       106.93 o                         
   2  25   6      11652.27      12116.45       213.22 o                         
   3  25   6        427.09        414.59        25.77 o                         
   4  25   6       2880.02       2995.26        67.90 o                         
   5  25   6       1618.37       1709.45        78.92 o                         
  -4  26   6        281.14        256.50        23.88 o                         
  -3  26   6       3540.81       3560.25       140.57 o                         
  -2  26   6        359.35        356.58        39.79 o                         
  -1  26   6       1702.63       1724.43        63.79 o                         
   0  26   6        525.47        546.61        51.03 o                         
   1  26   6        975.03        958.37        40.98 o                         
   2  26   6          5.79         10.08        11.50 o                         
   3  26   6       1486.87       1475.28        58.95 o                         
   4  26   6          1.79         -2.21        30.52 o                         
  -1  27   6        722.20        664.11        34.33 o                         
   0  27   6       1623.64       1665.82        56.29 o                         
   1  27   6       3401.69       3265.15       103.42 o                         
 -15   1   7       2756.38       2804.72        80.19 o                         
 -14   1   7        379.19        424.34        33.40 o                         
 -13   1   7       4779.99       5025.48       106.20 o                         
 -12   1   7       5347.65       5042.44       110.84 o                         
 -11   1   7       5211.00       5347.72       105.34 o                         
 -10   1   7       5255.17       5401.68       124.06 o                         
  -9   1   7      11735.84      12801.46       543.50 o                         
  -8   1   7      11640.61      12715.64       594.56 o                         
  -7   1   7      12761.41      14682.60       519.28 o                         
  -6   1   7      15990.64      16955.94       535.60 o                         
  -5   1   7       5004.38       5708.96       323.06 o                         
  -4   1   7      15376.39      16299.69       473.85 o                         
  -3   1   7      13645.46      13901.21       412.73 o                         
  -2   1   7       5468.07       5925.21       239.25 o                         
  -1   1   7      27675.56      29518.75       716.23 o                         
   0   1   7      35508.00      37078.54       856.11 o                         
   1   1   7        685.09       1150.43        99.79 o                         
   2   1   7      30025.36      29791.03       728.99 o                         
   3   1   7      20916.41      19457.29       793.45 o                         
   4   1   7        866.66        834.32        90.79 o                         
   5   1   7       3533.39       4019.73       217.38 o                         
   6   1   7       6042.63       5471.80       272.84 o                         
   7   1   7         37.65         -0.63        34.76 o                         
   8   1   7      10692.54      11189.11       469.48 o                         
   9   1   7       2588.76       2661.18        65.76 o                         
  10   1   7       2528.76       2580.58        83.35 o                         
  11   1   7         88.03        102.58        27.06 o                         
  12   1   7       4234.88       4083.19       178.58 o                         
  13   1   7        384.78        291.71        51.56 o                         
  14   1   7       1684.46       1563.43        62.13 o                         
  15   1   7         23.34         50.89        16.17 o                         
 -15   2   7        263.84        289.68        28.74 o                         
 -14   2   7        104.70        124.93        17.19 o                         
 -13   2   7       2441.13       2495.73        70.66 o                         
 -12   2   7         67.12         47.52        15.47 o                         
 -11   2   7         55.69         52.13        15.83 o                         
 -10   2   7       3292.09       3057.57        88.69 o                         
  -9   2   7        559.91        584.71       109.37 o                         
  -8   2   7       4801.89       5205.22       306.47 o                         
  -7   2   7       3242.60       3397.11       225.46 o                         
  -6   2   7       5032.87       5587.70       274.88 o                         
  -5   2   7          1.02         73.05        32.29 o                         
  -4   2   7      27176.94      29263.35       725.78 o                         
  -3   2   7       1473.63       2108.95       137.17 o                         
  -2   2   7      38901.24      40170.56       905.95 o                         
  -1   2   7       1003.10        632.18        77.00 o                         
   0   2   7       7723.65       8457.08       298.46 o                         
   1   2   7        752.33       1059.01        97.09 o                         
   2   2   7      19023.22      18683.64       526.16 o                         
   3   2   7       7560.07       8269.56       303.07 o                         
   4   2   7      15208.85      15128.50       383.06 o                         
   5   2   7       5321.40       5095.22       247.52 o                         
   6   2   7        861.22        739.02        96.79 o                         
   7   2   7       1588.43       1517.29       145.27 o                         
   8   2   7       4187.09       3856.34       299.91 o                         
   9   2   7        323.08        373.88        25.10 o                         
  10   2   7       6733.07       6588.23       145.04 o                         
  11   2   7         77.05        119.69        28.23 o                         
  12   2   7       2186.24       2174.88        99.53 o                         
  13   2   7        439.76        462.10        44.25 o                         
  14   2   7        317.66        371.72        29.81 o                         
  15   2   7        182.76        149.43        35.78 o                         
 -15   3   7       1819.32       1891.04        72.47 o                         
 -14   3   7        268.98        248.53        22.70 o                         
 -13   3   7       6889.40       6721.54       127.35 o                         
 -12   3   7         10.31         22.64        15.84 o                         
 -11   3   7       2869.43       2819.80        78.61 o                         
 -10   3   7        890.43        861.31        40.89 o                         
  -9   3   7       8993.50       8324.99       254.36 o                         
  -8   3   7         23.83         68.57       115.75 o                         
  -7   3   7      19021.89      20320.90       636.78 o                         
  -6   3   7        305.22        328.44        52.51 o                         
  -5   3   7      26797.88      29432.37       753.91 o                         
  -4   3   7       1594.29       1697.59       128.38 o                         
  -3   3   7       4651.56       4091.12       195.97 o                         
  -2   3   7       1461.02       1598.21       117.28 o                         
  -1   3   7      55740.91      58296.50      1233.39 o                         
   0   3   7       2851.23       3093.40       163.29 o                         
   1   3   7       4031.24       3287.34       393.57 o                         
   2   3   7      21298.94      19025.85       799.76 o                         
   3   3   7      28486.89      25760.04       757.14 o                         
   4   3   7      10634.31      10142.84       275.97 o                         
   5   3   7       1706.14       1607.62       132.47 o                         
   6   3   7       4942.08       4307.51       280.97 o                         
   7   3   7       7594.55       6975.26       335.99 o                         
   8   3   7      13273.11      12943.55       518.30 o                         
   9   3   7       6859.83       6589.70       129.73 o                         
  10   3   7       5086.29       4957.26       121.98 o                         
  11   3   7       6060.22       5567.65       130.71 o                         
  12   3   7       6864.56       6906.56       193.54 o                         
  13   3   7        790.13        746.07        54.10 o                         
  14   3   7       4097.24       4235.23       161.89 o                         
  15   3   7       1317.70       1231.21        90.50 o                         
 -15   4   7         44.96         36.92        19.08 o                         
 -14   4   7       1138.15       1108.66        45.58 o                         
 -13   4   7       1224.59       1292.63        54.59 o                         
 -12   4   7        385.40        409.84        26.83 o                         
 -11   4   7        199.59        176.65        22.35 o                         
 -10   4   7         15.90         -2.95        12.07 o                         
  -9   4   7       3364.14       3344.42        90.98 o                         
  -8   4   7       2085.07       1955.20       275.71 o                         
  -7   4   7       6560.82       7788.14       364.10 o                         
  -6   4   7         33.99         33.95        26.36 o                         
  -5   4   7       5995.85       6084.53       266.38 o                         
  -4   4   7       1021.33        893.82        91.37 o                         
  -3   4   7       4197.68       4835.90       215.80 o                         
  -2   4   7       8437.86       8681.33       298.37 o                         
  -1   4   7      16694.49      17986.84       479.57 o                         
   0   4   7       6142.18       5784.32       226.86 o                         
   1   4   7       1997.16       2053.55       311.49 o                         
   2   4   7        194.32        431.45       101.02 o                         
   3   4   7       1395.49       1662.49       169.62 o                         
   4   4   7       4124.15       5200.60       187.04 o                         
   5   4   7        437.09        500.34        74.36 o                         
   6   4   7       3180.27       2971.20       194.66 o                         
   7   4   7       1204.05       1015.32       123.46 o                         
   8   4   7        224.94        174.68        84.19 o                         
   9   4   7       2384.44       2237.32        69.26 o                         
  10   4   7        326.66        265.62        27.99 o                         
  11   4   7         68.59         85.03        18.41 o                         
  12   4   7        822.18        926.75        62.73 o                         
  13   4   7        103.25         99.18        24.15 o                         
  14   4   7          8.98         26.17        13.13 o                         
 -15   5   7       1534.31       1552.64        63.16 o                         
 -14   5   7         35.90         12.90        12.07 o                         
 -13   5   7       2955.97       3007.60        77.46 o                         
 -12   5   7       1596.20       1577.78        56.37 o                         
 -11   5   7       1753.36       1708.37        64.46 o                         
 -10   5   7         42.43         40.13        13.68 o                         
  -9   5   7       5956.04       5807.70       106.23 o                         
  -8   5   7       1512.87       1681.18       202.04 o                         
  -7   5   7      14709.38      15887.40       573.61 o                         
  -6   5   7        194.79        276.47        66.21 o                         
  -5   5   7       1528.20       1119.41       140.94 o                         
  -4   5   7      10315.36      11379.52       378.65 o                         
  -3   5   7       2835.93       3127.98       169.40 o                         
  -2   5   7       2354.03       1702.16       138.91 o                         
  -1   5   7      19222.04      21028.84      1067.05 o                         
   0   5   7      38235.45      40715.58      2080.43 o                         
   1   5   7        341.15        555.62       126.28 o                         
   2   5   7       3395.18       2809.68       275.71 o                         
   3   5   7       3626.08       3886.45       156.20 o                         
   4   5   7      10222.13      10477.80       380.71 o                         
   5   5   7       6065.80       5948.67       213.27 o                         
   6   5   7      46469.66      45988.25      1660.55 o                         
   7   5   7        289.78        446.18       136.80 o                         
   8   5   7      16595.44      15210.15       871.32 o                         
   9   5   7        323.50        334.33        27.86 o                         
  10   5   7       9399.37       9058.43       179.44 o                         
  11   5   7         62.82         87.98        17.89 o                         
  12   5   7       7294.37       6788.15       186.31 o                         
  13   5   7         32.44         68.77        15.20 o                         
  14   5   7       4974.75       5175.88       115.56 o                         
 -15   6   7        114.33        100.11        17.72 o                         
 -14   6   7        492.05        500.34        30.51 o                         
 -13   6   7       1570.91       1687.08        55.54 o                         
 -12   6   7        210.48        257.17        23.90 o                         
 -11   6   7       2614.18       2460.29        79.10 o                         
 -10   6   7        405.11        351.69        29.37 o                         
  -9   6   7       6304.53       6323.93       133.75 o                         
  -8   6   7        657.19        921.92       151.53 o                         
  -7   6   7       2280.18       2233.16       197.74 o                         
  -6   6   7        188.69        381.21        74.23 o                         
  -5   6   7      11283.82      12226.02      1974.14 o                         
  -4   6   7       1740.36       1892.06       229.40 o                         
  -3   6   7      11747.90      13099.21       648.23 o                         
  -2   6   7       1649.70       2028.32       276.76 o                         
  -1   6   7       9844.61      12020.12       356.73 o                         
   0   6   7        390.57        418.82       109.44 o                         
   1   6   7        227.53        450.39       122.07 o                         
   2   6   7       3338.22       3345.26       207.31 o                         
   3   6   7        318.15        384.72        45.50 o                         
   4   6   7       1640.77       1939.27       238.88 o                         
   5   6   7       8093.23       9061.58       371.62 o                         
   6   6   7       1651.34       1894.17       252.56 o                         
   7   6   7       2127.88       2064.64       279.92 o                         
   8   6   7       2723.16       2437.16       326.22 o                         
   9   6   7       1108.15        929.17        44.14 o                         
  10   6   7        546.75        585.31        36.39 o                         
  11   6   7         65.50         81.44        16.43 o                         
  12   6   7        409.49        376.15        35.22 o                         
  13   6   7       1041.76       1045.02        44.92 o                         
  14   6   7        368.29        331.09        25.60 o                         
 -14   7   7        332.59        292.96        23.17 o                         
 -13   7   7       3646.13       3810.28       107.01 o                         
 -12   7   7       1688.83       1588.08        62.09 o                         
 -11   7   7       4765.72       4833.64       132.31 o                         
 -10   7   7       1982.18       2004.57        79.59 o                         
  -9   7   7       3196.28       3188.66        80.77 o                         
  -8   7   7         51.47          1.88        49.84 o                         
  -7   7   7       8386.29       7992.23       392.22 o                         
  -6   7   7        706.75        798.04       109.44 o                         
  -5   7   7      29099.98      22338.69     10720.98 o                         
  -4   7   7         85.93         37.88        56.82 o                         
  -3   7   7      23236.16      27423.32      1083.88 o                         
  -2   7   7       1214.70       1058.63       172.58 o                         
  -1   7   7      52844.65      54339.42      1791.04 o                         
   0   7   7       2817.19       3434.75       311.49 o                         
   1   7   7      36587.45      37338.22      1372.22 o                         
   2   7   7       2167.59       2252.18       188.36 o                         
   3   7   7      28756.97      27825.40       632.98 o                         
   4   7   7      15284.61      14634.56       504.33 o                         
   5   7   7      10018.78       9609.30       398.43 o                         
   6   7   7       1121.61       1003.91       187.31 o                         
   7   7   7      11262.21      10514.73       679.80 o                         
   8   7   7       5016.46       4615.51       143.51 o                         
   9   7   7       4835.69       4627.92       105.91 o                         
  10   7   7        603.75        609.81        37.14 o                         
  11   7   7       6276.90       6190.02       127.40 o                         
  12   7   7       3511.14       3476.69        90.65 o                         
  13   7   7       2096.31       2036.63        82.18 o                         
  14   7   7        501.84        492.72        36.41 o                         
 -14   8   7       1460.42       1539.81        55.96 o                         
 -13   8   7       6212.95       6396.20       145.63 o                         
 -12   8   7       1540.68       1608.81        69.73 o                         
 -11   8   7       3682.86       3542.50       110.72 o                         
 -10   8   7         84.82        110.31        19.81 o                         
  -9   8   7      11782.28      11737.85       187.37 o                         
  -8   8   7          7.71         19.68        14.28 o                         
  -7   8   7       6583.15       5308.06       712.42 o                         
  -6   8   7         67.15         70.56        46.44 o                         
  -5   8   7      13012.70      14787.12       778.71 o                         
  -4   8   7       3505.31       3030.67       311.49 o                         
  -3   8   7      12733.23      14048.40       715.57 o                         
  -2   8   7        225.16        501.96        82.34 o                         
  -1   8   7      31654.59      32343.98       820.21 o                         
   0   8   7       4447.76       4418.11       249.40 o                         
   1   8   7       7063.18       7918.87       303.68 o                         
   2   8   7       4120.99       4520.06       733.46 o                         
   3   8   7       4829.69       3893.00       241.55 o                         
   4   8   7      16437.79      17697.97      1692.12 o                         
   5   8   7      17560.22      17334.29       837.64 o                         
   6   8   7       3532.02       2887.55       319.90 o                         
   7   8   7       5856.60       5886.65       503.01 o                         
   8   8   7       5356.23       4929.22       158.31 o                         
   9   8   7        605.47        637.90        41.79 o                         
  10   8   7       6087.97       6053.58       148.65 o                         
  11   8   7        503.71        517.59        33.84 o                         
  12   8   7       4648.28       4859.32       110.45 o                         
  13   8   7        873.23        881.57        52.52 o                         
  14   8   7        785.62        833.04        38.75 o                         
 -14   9   7       6083.59       6391.90       116.38 o                         
 -13   9   7       7600.64       7919.68       164.79 o                         
 -12   9   7      16249.95      16878.83       295.75 o                         
 -11   9   7       4735.41       4860.53       131.08 o                         
 -10   9   7       5804.36       5868.92       132.78 o                         
  -9   9   7       6113.23       6116.01       134.18 o                         
  -8   9   7      24951.64      25572.81       312.13 o                         
  -7   9   7       7539.27       8117.55       614.55 o                         
  -6   9   7      29081.32      30171.96      1306.97 o                         
  -5   9   7         75.07          8.42        42.09 o                         
  -4   9   7      61972.69      72815.95      2380.34 o                         
  -3   9   7        209.61        357.79       111.55 o                         
  -2   9   7      14208.47      13229.48       465.06 o                         
  -1   9   7       5700.97       6623.09       297.61 o                         
   0   9   7      48425.15      51958.71      1188.16 o                         
   1   9   7         86.59        300.61        59.44 o                         
   2   9   7       1872.01       1618.61       156.99 o                         
   3   9   7       2705.74       3577.87       189.25 o                         
   4   9   7      29730.57      29117.28      1087.04 o                         
   5   9   7        236.16        318.26        76.85 o                         
   6   9   7       9682.45       8523.75       589.30 o                         
   7   9   7       1902.70       1944.68       292.54 o                         
   8   9   7       3059.60       2919.75        98.45 o                         
   9   9   7        691.10        583.78        47.09 o                         
  10   9   7       1417.18       1341.86        59.68 o                         
  11   9   7         22.45         40.72        18.37 o                         
  12   9   7       4398.48       4201.13       111.82 o                         
  13   9   7        812.67        802.47        59.47 o                         
  14   9   7        892.02        933.22        45.89 o                         
 -14  10   7         74.58         62.68        16.00 o                         
 -13  10   7       2775.79       2908.11        85.30 o                         
 -12  10   7        730.13        820.75        47.00 o                         
 -11  10   7       5429.61       5425.13       124.70 o                         
 -10  10   7        129.51        141.74        23.93 o                         
  -9  10   7        161.91        191.95        25.97 o                         
  -8  10   7       9088.75       8935.20       156.66 o                         
  -7  10   7       1555.74       1382.74       250.45 o                         
  -6  10   7       7647.91       7715.57       591.40 o                         
  -5  10   7       6562.50       7361.99       551.41 o                         
  -4  10   7      29926.76      34172.86      1389.06 o                         
  -3  10   7        355.29        466.89        92.58 o                         
  -2  10   7       4543.40       3576.13       227.45 o                         
  -1  10   7       1160.63       1331.77       131.45 o                         
   0  10   7      37702.31      38527.88      1604.78 o                         
   1  10   7        624.89        601.20        71.95 o                         
   2  10   7      10780.16       7396.80       671.38 o                         
   3  10   7        878.99        633.28       102.39 o                         
   4  10   7      26998.89      27815.93      1362.75 o                         
   5  10   7          0.16        -18.29        49.46 o                         
   6  10   7      14732.41      13772.69       785.03 o                         
   7  10   7        581.24        499.45        45.14 o                         
   8  10   7      13727.73      12458.45       383.68 o                         
   9  10   7        243.88        189.25        34.33 o                         
  10  10   7      16032.10      15142.98       333.06 o                         
  11  10   7       2075.44       2024.70        80.15 o                         
  12  10   7       7559.79       7501.18       161.55 o                         
  13  10   7       1557.10       1722.59       121.02 o                         
  14  10   7       2181.94       2443.79        91.69 o                         
 -14  11   7       1303.88       1322.95        53.44 o                         
 -13  11   7        988.60        919.81        44.82 o                         
 -12  11   7       1766.76       1750.80        79.75 o                         
 -11  11   7       3665.47       3926.19       113.98 o                         
 -10  11   7         44.39         35.49        15.97 o                         
  -9  11   7       4613.93       4552.42       126.25 o                         
  -8  11   7       2222.20       2200.94        70.67 o                         
  -7  11   7       9564.90       8893.22       183.22 o                         
  -6  11   7       3128.33       3055.92       376.73 o                         
  -5  11   7      15075.28      16014.12       898.68 o                         
  -4  11   7       2421.61       2380.34       307.28 o                         
  -3  11   7       9154.32       8726.20       397.93 o                         
  -2  11   7       2923.16       3410.85       338.85 o                         
  -1  11   7      28796.99      29546.71      1032.32 o                         
   0  11   7       1728.93       1651.14       124.91 o                         
   1  11   7      18036.29      18056.24       837.64 o                         
   2  11   7         88.77        185.74        82.08 o                         
   3  11   7      12187.34      13004.29      1056.52 o                         
   4  11   7        212.71        278.79        73.65 o                         
   5  11   7      12084.37      11003.41       481.14 o                         
   6  11   7        302.34        246.24       101.02 o                         
   7  11   7      12806.71      11977.75       239.37 o                         
   8  11   7       2666.29       2528.94        91.27 o                         
   9  11   7       6192.01       6023.50       175.78 o                         
  10  11   7        106.37         67.68        25.57 o                         
  11  11   7       5568.92       5586.66       141.80 o                         
  12  11   7       2447.89       2336.80        77.76 o                         
  13  11   7       5910.75       6049.20       176.31 o                         
 -13  12   7       2193.39       2200.24        79.71 o                         
 -12  12   7       1526.69       1412.76        69.53 o                         
 -11  12   7       3507.34       3394.03       116.56 o                         
 -10  12   7        665.67        547.08        47.66 o                         
  -9  12   7      27526.93      26748.44       705.74 o                         
  -8  12   7       3121.29       2650.70       102.98 o                         
  -7  12   7      12824.11      12144.13       360.99 o                         
  -6  12   7      10943.95      10041.19       295.70 o                         
  -5  12   7      11673.09      12269.99       795.55 o                         
  -4  12   7        491.51        926.04       193.63 o                         
  -3  12   7      13577.05      13764.67       537.25 o                         
  -2  12   7          8.63         -5.41        25.26 o                         
  -1  12   7      21978.50      23531.29       709.26 o                         
   0  12   7       2605.52       2521.41       194.13 o                         
   1  12   7      15720.69       8593.20       631.39 o                         
   2  12   7       1501.54       1228.83       280.97 o                         
   3  12   7      11146.52      11161.56      1340.65 o                         
   4  12   7        119.68        -16.84        39.25 o                         
   5  12   7      10384.05       9487.35       452.35 o                         
   6  12   7        250.51        253.64        33.11 o                         
   7  12   7       4441.33       4354.33       189.61 o                         
   8  12   7        185.52        178.69        31.59 o                         
   9  12   7       1058.92       1120.96        68.91 o                         
  10  12   7         47.48         42.50        17.26 o                         
  11  12   7       2483.29       2553.39        97.86 o                         
  12  12   7         51.05         28.92        14.13 o                         
  13  12   7       3020.60       3367.41       114.48 o                         
 -13  13   7       1246.91       1199.06        64.85 o                         
 -12  13   7       2254.35       2111.20        82.82 o                         
 -11  13   7        190.21        187.31        25.25 o                         
 -10  13   7       2824.66       2812.10       147.75 o                         
  -9  13   7       1874.59       1807.88        85.44 o                         
  -8  13   7       5796.87       5428.72       205.66 o                         
  -7  13   7       5408.77       4896.97       137.83 o                         
  -6  13   7       3755.60       3668.37       146.27 o                         
  -5  13   7         12.42         90.50        71.56 o                         
  -4  13   7      12944.16       6880.03       557.73 o                         
  -3  13   7        114.14        190.42       208.36 o                         
  -2  13   7       4240.13       4569.92       408.30 o                         
  -1  13   7         20.05        124.17        75.77 o                         
   0  13   7      18328.01      21502.38      1498.50 o                         
   1  13   7       5738.65       5907.69       488.27 o                         
   2  13   7      11774.37      10750.45       688.21 o                         
   3  13   7       4539.93       4764.88       437.76 o                         
   4  13   7      19910.97      19049.00       978.65 o                         
   5  13   7        999.78        963.85        72.51 o                         
   6  13   7       4123.05       4080.37       110.86 o                         
   7  13   7       2862.92       2772.37        95.53 o                         
   8  13   7      25443.21      25194.17       371.85 o                         
   9  13   7       1676.26       1614.17        69.44 o                         
  10  13   7       2599.67       2749.06        92.47 o                         
  11  13   7       1380.65       1442.93        60.12 o                         
  12  13   7       4006.68       4360.26       104.04 o                         
  13  13   7       1348.51       1476.41        55.98 o                         
 -13  14   7       2568.40       2638.51        96.73 o                         
 -12  14   7        806.87        815.09        48.03 o                         
 -11  14   7       2111.95       2275.36        77.68 o                         
 -10  14   7       3667.32       3703.69       127.02 o                         
  -9  14   7       4714.16       4535.26       194.90 o                         
  -8  14   7       4042.78       3916.34       106.78 o                         
  -7  14   7       3893.37       3705.56        94.65 o                         
  -6  14   7       8436.46       7984.35       163.43 o                         
  -5  14   7       9917.76       9572.20       180.70 o                         
  -4  14   7       5639.71       5242.63       503.01 o                         
  -3  14   7       3161.57       2757.44       229.11 o                         
  -2  14   7      14914.36      14782.20       818.70 o                         
  -1  14   7       2101.78       1776.16       381.99 o                         
   0  14   7      11249.27      11184.43       962.87 o                         
   1  14   7         30.79        -48.41        54.72 o                         
   2  14   7       8944.01       8506.91       612.45 o                         
   3  14   7       2802.40       3264.28       362.00 o                         
   4  14   7      11249.49      10272.38       272.19 o                         
   5  14   7        608.15        559.85        42.07 o                         
   6  14   7       9561.29       8909.03       197.40 o                         
   7  14   7       2873.22       2839.38        96.93 o                         
   8  14   7       6181.04       5982.76       133.45 o                         
   9  14   7        180.67        105.59        25.22 o                         
  10  14   7       3032.03       3174.35        97.94 o                         
  11  14   7        858.82        826.08        43.51 o                         
  12  14   7       1725.22       1732.67        57.19 o                         
 -12  15   7       2305.98       2287.28       196.78 o                         
 -11  15   7        931.54        979.90        69.95 o                         
 -10  15   7       2094.52       2019.62        87.82 o                         
  -9  15   7       7265.49       6705.23       183.45 o                         
  -8  15   7       5374.46       5426.83       143.66 o                         
  -7  15   7       1862.66       1853.64        70.78 o                         
  -6  15   7      11146.40      11004.85       203.37 o                         
  -5  15   7       5076.45       4880.26       118.79 o                         
  -4  15   7       2457.41       2606.63        91.79 o                         
  -3  15   7       8805.88       8847.34       240.90 o                         
  -2  15   7       1356.59       1392.61       275.71 o                         
  -1  15   7      13367.28      14111.25      1242.78 o                         
   0  15   7        791.44       1405.89       246.24 o                         
   1  15   7      23226.52      27835.82      1277.51 o                         
   2  15   7         48.85        193.63       101.02 o                         
   3  15   7      12524.88      11675.85       268.05 o                         
   4  15   7        318.04        362.68        30.73 o                         
   5  15   7      16355.36      16142.32       295.40 o                         
   6  15   7         17.92         34.72        24.10 o                         
   7  15   7      21994.37      21172.35       361.26 o                         
   8  15   7       2070.97       1898.25        82.32 o                         
   9  15   7       6841.94       6957.81       155.35 o                         
  10  15   7       1733.75       1835.45        69.25 o                         
  11  15   7       2990.02       3048.76        84.26 o                         
  12  15   7       1687.66       1644.86        51.92 o                         
 -12  16   7       1916.47       1944.17        81.81 o                         
 -11  16   7       4114.01       4430.24       214.67 o                         
 -10  16   7         33.33         54.84        24.14 o                         
  -9  16   7       3509.34       3481.84       177.84 o                         
  -8  16   7        605.66        519.35        41.74 o                         
  -7  16   7       2681.77       2538.20        83.89 o                         
  -6  16   7          3.54         47.30        15.74 o                         
  -5  16   7      15874.21      15748.48       259.63 o                         
  -4  16   7        210.07        229.36        28.16 o                         
  -3  16   7       8673.38       8550.48       186.22 o                         
  -2  16   7        221.26        356.64        47.87 o                         
  -1  16   7       7227.20       7158.79       199.42 o                         
   0  16   7      11156.10       9977.34       261.10 o                         
   1  16   7       5254.27       5127.58       166.97 o                         
   2  16   7       2296.66       2113.94        65.44 o                         
   3  16   7      14019.72      13781.11       212.04 o                         
   4  16   7       1392.42       1294.26        57.31 o                         
   5  16   7       6041.97       5905.92       149.40 o                         
   6  16   7      14501.55      14175.27       270.67 o                         
   7  16   7       3253.94       3501.99        97.22 o                         
   8  16   7       3223.84       2883.98        94.76 o                         
   9  16   7       5697.29       6205.47       145.24 o                         
  10  16   7       4957.54       5048.06       118.46 o                         
  11  16   7       1512.65       1558.78        63.19 o                         
  12  16   7       6723.56       7089.54       180.81 o                         
 -12  17   7       4892.59       4072.46       176.79 o                         
 -11  17   7       3475.99       3415.81       172.58 o                         
 -10  17   7      12727.21      13676.13       339.31 o                         
  -9  17   7        156.31        167.63        34.23 o                         
  -8  17   7      11230.70      11135.65       259.32 o                         
  -7  17   7        105.29        163.97        22.82 o                         
  -6  17   7       9178.40       9173.97       179.14 o                         
  -5  17   7         12.17         20.45        17.49 o                         
  -4  17   7      15658.33      15489.77       287.27 o                         
  -3  17   7          5.03         30.13        16.56 o                         
  -2  17   7      26098.10      25109.69       604.64 o                         
  -1  17   7         38.38         97.53        27.55 o                         
   0  17   7      11794.58      11087.54       358.24 o                         
   1  17   7         88.68         93.21        18.03 o                         
   2  17   7       3655.99       3492.94        87.54 o                         
   3  17   7       1920.32       1776.53        61.54 o                         
   4  17   7      12937.79      13071.62       226.49 o                         
   5  17   7        104.95        137.21        25.77 o                         
   6  17   7       4145.55       4321.25       124.89 o                         
   7  17   7       2499.33       2475.79        89.67 o                         
   8  17   7       2689.90       2641.99        87.43 o                         
   9  17   7        290.57        312.11        33.23 o                         
  10  17   7         79.99         97.15        20.59 o                         
  11  17   7       2334.97       2254.56        86.43 o                         
 -11  18   7       1003.91       1080.30        59.47 o                         
 -10  18   7       2722.43       2822.31       157.85 o                         
  -9  18   7        972.34       1077.28        71.43 o                         
  -8  18   7       2922.62       2967.58       129.45 o                         
  -7  18   7       1782.11       1830.83        68.26 o                         
  -6  18   7       4571.36       4587.10       130.09 o                         
  -5  18   7        408.46        430.86        38.75 o                         
  -4  18   7       3353.83       3441.01        97.61 o                         
  -3  18   7        451.36        451.31        34.32 o                         
  -2  18   7      20432.57      19204.56       436.50 o                         
  -1  18   7       1256.91       1359.58        76.93 o                         
   0  18   7       3928.15       3658.85       128.25 o                         
   1  18   7        898.59        844.09        45.00 o                         
   2  18   7       3634.39       3249.27        84.51 o                         
   3  18   7         56.32         74.85        24.92 o                         
   4  18   7       4850.14       4726.41       131.43 o                         
   5  18   7        188.52        221.01        29.60 o                         
   6  18   7       4241.76       4041.94       106.06 o                         
   7  18   7       1169.89       1125.99        57.83 o                         
   8  18   7       6577.50       6388.69       218.04 o                         
   9  18   7         32.10         28.90        14.11 o                         
  10  18   7       3708.34       4118.88       104.50 o                         
  11  18   7       1589.32       1684.79        71.43 o                         
 -11  19   7         25.25         25.26        23.15 o                         
 -10  19   7       1701.94       1809.85       105.63 o                         
  -9  19   7       2425.29       2640.96       111.35 o                         
  -8  19   7        723.73        675.13        56.49 o                         
  -7  19   7        861.35        917.18        63.29 o                         
  -6  19   7       1189.61       1102.77        52.62 o                         
  -5  19   7       2926.80       2887.59        87.67 o                         
  -4  19   7         17.27         53.87        18.81 o                         
  -3  19   7       4967.91       4763.14       131.24 o                         
  -2  19   7        249.69        255.85        36.91 o                         
  -1  19   7       3663.86       3557.51       148.24 o                         
   0  19   7        190.28        153.05        25.38 o                         
   1  19   7      13036.70      13010.62       214.16 o                         
   2  19   7       1470.36       1439.71        60.36 o                         
   3  19   7       1901.55       1805.84        76.54 o                         
   4  19   7        140.67        180.48        27.02 o                         
   5  19   7       3414.91       3327.67       105.75 o                         
   6  19   7        861.94        838.82        45.36 o                         
   7  19   7       6417.12       6520.89       152.52 o                         
   8  19   7         27.13         19.99        15.95 o                         
   9  19   7       4316.57       4401.10       122.07 o                         
  10  19   7        110.10        143.93        23.12 o                         
 -10  20   7       1771.96       1552.76       214.67 o                         
  -9  20   7       4471.84       4759.07       224.14 o                         
  -8  20   7       4114.43       4176.07       151.00 o                         
  -7  20   7       4824.90       4967.69       113.24 o                         
  -6  20   7       2050.76       1905.07        67.43 o                         
  -5  20   7       4543.06       4750.29       114.06 o                         
  -4  20   7       4271.49       3908.18       116.01 o                         
  -3  20   7      14257.11      13745.20       260.81 o                         
  -2  20   7       6625.70       6227.01       181.20 o
[truncated: 739,774 more chars]
